# Supplementary material for: ProRefiner: an entropy-based refining strategy for inverse protein folding with global graph attention
Source: Nat Commun. 2023 Nov 16;14:7434. doi: 10.1038/s41467-023-43166-6 (PMC10654420; doi:10.1038/s41467-023-43166-6)
Supplement: Supplementary file 4 — Source Data [file 41467_2023_43166_MOESM4_ESM.xlsx]

## Sheet: Table 1
	Unnamed: 0	Model	Recovery	nssr	dataset
0	0	GVP-GNN	17.5	35	CATH
1	1	GVP-GNN	21.7391	50	CATH
2	2	GVP-GNN	6.52174	10.8696	CATH
3	3	GVP-GNN	28.2609	54.3478	CATH
4	4	GVP-GNN	26.087	43.4783	CATH
5	5	GVP-GNN	21.2766	38.2979	CATH
6	6	GVP-GNN	42.5532	59.5745	CATH
7	7	GVP-GNN	20.8333	31.25	CATH
8	8	GVP-GNN	10	24	CATH
9	9	GVP-GNN	36	54	CATH
10	10	GVP-GNN	18.8679	43.3962	CATH
11	11	GVP-GNN	23.913	52.1739	CATH
12	12	GVP-GNN	39.6226	47.1698	CATH
13	13	GVP-GNN	22.2222	35.1852	CATH
14	14	GVP-GNN	45.4545	56.3636	CATH
15	15	GVP-GNN	39.1304	54.3478	CATH
16	16	GVP-GNN	16.3636	32.7273	CATH
17	17	GVP-GNN	23.2143	48.2143	CATH
18	18	GVP-GNN	28.0702	54.386	CATH
19	19	GVP-GNN	17.5439	38.5965	CATH
20	20	GVP-GNN	28.0702	35.0877	CATH
21	21	GVP-GNN	33.9286	48.2143	CATH
22	22	GVP-GNN	30.2326	55.814	CATH
23	23	GVP-GNN	16.6667	33.3333	CATH
24	24	GVP-GNN	42.1053	57.8947	CATH
25	25	GVP-GNN	27.1186	40.678	CATH
26	26	GVP-GNN	16.9492	27.1186	CATH
27	27	GVP-GNN	21.4286	35.7143	CATH
28	28	GVP-GNN	32.2034	50.8475	CATH
29	29	GVP-GNN	12.5	41.6667	CATH
30	30	GVP-GNN	41.6667	56.6667	CATH
31	31	GVP-GNN	26.6667	45	CATH
32	32	GVP-GNN	26.6667	48.3333	CATH
33	33	GVP-GNN	5	33.3333	CATH
34	34	GVP-GNN	40	61.6667	CATH
35	35	GVP-GNN	34.4262	45.9016	CATH
36	36	GVP-GNN	39.3443	63.9344	CATH
37	37	GVP-GNN	16.3934	26.2295	CATH
38	38	GVP-GNN	27.8689	57.377	CATH
39	39	GVP-GNN	44.4444	60.3175	CATH
40	40	GVP-GNN	19.6078	35.2941	CATH
41	41	GVP-GNN	27.2727	52.7273	CATH
42	42	GVP-GNN	9.30233	44.186	CATH
43	43	GVP-GNN	12.9032	24.1935	CATH
44	44	GVP-GNN	43.75	54.1667	CATH
45	45	GVP-GNN	53.125	62.5	CATH
46	46	GVP-GNN	27.1186	49.1525	CATH
47	47	GVP-GNN	22.2222	44.4444	CATH
48	48	GVP-GNN	22.2222	34.9206	CATH
49	49	GVP-GNN	21.5385	33.8462	CATH
50	50	GVP-GNN	41.5385	61.5385	CATH
51	51	GVP-GNN	21.1538	48.0769	CATH
52	52	GVP-GNN	19.697	46.9697	CATH
53	53	GVP-GNN	49.2537	59.7015	CATH
54	54	GVP-GNN	36.8421	57.8947	CATH
55	55	GVP-GNN	26.6667	56.6667	CATH
56	56	GVP-GNN	19.2982	38.5965	CATH
57	57	GVP-GNN	40.5797	53.6232	CATH
58	58	GVP-GNN	39.1304	57.971	CATH
59	59	GVP-GNN	23.1884	42.029	CATH
60	60	GVP-GNN	26.5625	45.3125	CATH
61	61	GVP-GNN	20	35.3846	CATH
62	62	GVP-GNN	11.5942	21.7391	CATH
63	63	GVP-GNN	32.8571	50	CATH
64	64	GVP-GNN	40.8451	63.3803	CATH
65	65	GVP-GNN	22.7273	31.8182	CATH
66	66	GVP-GNN	33.8028	46.4789	CATH
67	67	GVP-GNN	43.0769	53.8462	CATH
68	68	GVP-GNN	50	68.1818	CATH
69	69	GVP-GNN	23.5294	54.902	CATH
70	70	GVP-GNN	32.2581	56.4516	CATH
71	71	GVP-GNN	25.9259	48.1481	CATH
72	72	GVP-GNN	21.4286	57.1429	CATH
73	73	GVP-GNN	23.9437	38.0282	CATH
74	74	GVP-GNN	34.2466	46.5753	CATH
75	75	GVP-GNN	20.2703	41.8919	CATH
76	76	GVP-GNN	35.1351	50	CATH
77	77	GVP-GNN	46.6667	60	CATH
78	78	GVP-GNN	36.3636	50	CATH
79	79	GVP-GNN	33.7662	58.4416	CATH
80	80	GVP-GNN	31.1688	44.1558	CATH
81	81	GVP-GNN	20.5128	29.4872	CATH
82	82	GVP-GNN	27.2727	48.4848	CATH
83	83	GVP-GNN	43.4211	61.8421	CATH
84	84	GVP-GNN	19.1176	38.2353	CATH
85	85	GVP-GNN	40.5063	67.0886	CATH
86	86	GVP-GNN	10.4478	25.3731	CATH
87	87	GVP-GNN	36.7089	53.1646	CATH
88	88	GVP-GNN	34.1772	59.4937	CATH
89	89	GVP-GNN	34.3284	55.2239	CATH
90	90	GVP-GNN	41.25	61.25	CATH
91	91	GVP-GNN	12.5	31.25	CATH
92	92	GVP-GNN	45.3333	62.6667	CATH
93	93	GVP-GNN	23.4568	50.6173	CATH
94	94	GVP-GNN	40.7895	60.5263	CATH
95	95	GVP-GNN	22.5806	41.9355	CATH
96	96	GVP-GNN	24.6914	49.3827	CATH
97	97	GVP-GNN	35.3659	48.7805	CATH
98	98	GVP-GNN	34.8485	54.5455	CATH
99	99	GVP-GNN	18.0556	38.8889	CATH
100	100	GVP-GNN	32.5301	51.8072	CATH
101	101	GVP-GNN	22.4138	48.2759	CATH
102	102	GVP-GNN	35.3659	54.8781	CATH
103	103	GVP-GNN	28.5714	55.9524	CATH
104	104	GVP-GNN	28.125	48.4375	CATH
105	105	GVP-GNN	14.2857	33.3333	CATH
106	106	GVP-GNN	35.5263	63.1579	CATH
107	107	GVP-GNN	15.625	45.3125	CATH
108	108	GVP-GNN	48.2353	54.1176	CATH
109	109	GVP-GNN	16.4706	30.5882	CATH
110	110	GVP-GNN	32.9412	55.2941	CATH
111	111	GVP-GNN	26.3889	44.4444	CATH
112	112	GVP-GNN	36.4706	60	CATH
113	113	GVP-GNN	25.8824	42.3529	CATH
114	114	GVP-GNN	23.5294	38.8235	CATH
115	115	GVP-GNN	41.8605	63.9535	CATH
116	116	GVP-GNN	25.974	50.6494	CATH
117	117	GVP-GNN	22.2222	45.679	CATH
118	118	GVP-GNN	43.0233	51.1628	CATH
119	119	GVP-GNN	52	65.3333	CATH
120	120	GVP-GNN	20.6897	40.2299	CATH
121	121	GVP-GNN	26.9231	50	CATH
122	122	GVP-GNN	48.2759	65.5172	CATH
123	123	GVP-GNN	23.75	53.75	CATH
124	124	GVP-GNN	40.2299	62.069	CATH
125	125	GVP-GNN	21.5909	45.4545	CATH
126	126	GVP-GNN	16.9231	47.6923	CATH
127	127	GVP-GNN	30.5882	62.3529	CATH
128	128	GVP-GNN	31.1688	50.6494	CATH
129	129	GVP-GNN	28.5714	44.4444	CATH
130	130	GVP-GNN	20.6349	49.2063	CATH
131	131	GVP-GNN	40.4494	62.9214	CATH
132	132	GVP-GNN	42.1687	62.6506	CATH
133	133	GVP-GNN	58.8889	73.3333	CATH
134	134	GVP-GNN	15.3846	40	CATH
135	135	GVP-GNN	24.6753	54.5455	CATH
136	136	GVP-GNN	30.3371	51.6854	CATH
137	137	GVP-GNN	27.8481	49.3671	CATH
138	138	GVP-GNN	21.978	40.6593	CATH
139	139	GVP-GNN	38.1579	63.1579	CATH
140	140	GVP-GNN	44.5652	66.3043	CATH
141	141	GVP-GNN	48.913	63.0435	CATH
142	142	GVP-GNN	26.087	47.8261	CATH
143	143	GVP-GNN	52.1739	66.3043	CATH
144	144	GVP-GNN	41.3043	61.9565	CATH
145	145	GVP-GNN	22.7273	38.6364	CATH
146	146	GVP-GNN	48.3871	66.6667	CATH
147	147	GVP-GNN	45.977	67.8161	CATH
148	148	GVP-GNN	43.617	60.6383	CATH
149	149	GVP-GNN	47.4359	61.5385	CATH
150	150	GVP-GNN	31.9149	59.5745	CATH
151	151	GVP-GNN	63.8298	73.4043	CATH
152	152	GVP-GNN	32.0513	48.7179	CATH
153	153	GVP-GNN	25.2747	43.956	CATH
154	154	GVP-GNN	48.1481	67.9012	CATH
155	155	GVP-GNN	33.8235	55.8824	CATH
156	156	GVP-GNN	21.7949	33.3333	CATH
157	157	GVP-GNN	26.8293	45.1219	CATH
158	158	GVP-GNN	21.7391	49.2754	CATH
159	159	GVP-GNN	33.7349	57.8313	CATH
160	160	GVP-GNN	29.4737	45.2632	CATH
161	161	GVP-GNN	27.2727	52.2727	CATH
162	162	GVP-GNN	35.4167	50	CATH
163	163	GVP-GNN	27.0833	43.75	CATH
164	164	GVP-GNN	30.6667	38.6667	CATH
165	165	GVP-GNN	23.7113	37.1134	CATH
166	166	GVP-GNN	37.1134	47.4227	CATH
167	167	GVP-GNN	26.8041	46.3918	CATH
168	168	GVP-GNN	39.726	58.9041	CATH
169	169	GVP-GNN	26.6667	46.6667	CATH
170	170	GVP-GNN	27.551	55.102	CATH
171	171	GVP-GNN	22.449	39.7959	CATH
172	172	GVP-GNN	26.6667	46.6667	CATH
173	173	GVP-GNN	44.898	63.2653	CATH
174	174	GVP-GNN	25.5556	54.4444	CATH
175	175	GVP-GNN	51.5152	59.596	CATH
176	176	GVP-GNN	24.4898	50	CATH
177	177	GVP-GNN	13.4831	38.2022	CATH
178	178	GVP-GNN	26.2626	43.4343	CATH
179	179	GVP-GNN	23.1579	38.9474	CATH
180	180	GVP-GNN	25.5319	52.1277	CATH
181	181	GVP-GNN	36.0825	56.701	CATH
182	182	GVP-GNN	49	61	CATH
183	183	GVP-GNN	47.8723	68.0851	CATH
184	184	GVP-GNN	38.2353	64.7059	CATH
185	185	GVP-GNN	52.9412	67.0588	CATH
186	186	GVP-GNN	34.5238	59.5238	CATH
187	187	GVP-GNN	34.6535	60.396	CATH
188	188	GVP-GNN	44.3299	73.1959	CATH
189	189	GVP-GNN	19.7917	38.5417	CATH
190	190	GVP-GNN	44.1176	61.7647	CATH
191	191	GVP-GNN	48.1013	67.0886	CATH
192	192	GVP-GNN	16.1616	44.4444	CATH
193	193	GVP-GNN	43.1818	62.5	CATH
194	194	GVP-GNN	46.0784	70.5882	CATH
195	195	GVP-GNN	32.9897	48.4536	CATH
196	196	GVP-GNN	29.4118	49.4118	CATH
197	197	GVP-GNN	21.5686	53.9216	CATH
198	198	GVP-GNN	27.451	50.9804	CATH
199	199	GVP-GNN	36.2745	57.8431	CATH
200	200	GVP-GNN	22.7273	38.6364	CATH
201	201	GVP-GNN	50.5747	66.6667	CATH
202	202	GVP-GNN	37.0787	52.809	CATH
203	203	GVP-GNN	34.1176	55.2941	CATH
204	204	GVP-GNN	34.6535	62.3762	CATH
205	205	GVP-GNN	25.6098	52.439	CATH
206	206	GVP-GNN	38.835	64.0777	CATH
207	207	GVP-GNN	31.1828	56.9892	CATH
208	208	GVP-GNN	39.4231	57.6923	CATH
209	209	GVP-GNN	50	72.1154	CATH
210	210	GVP-GNN	15.8537	37.8049	CATH
211	211	GVP-GNN	43.2692	62.5	CATH
212	212	GVP-GNN	29.8077	54.8077	CATH
213	213	GVP-GNN	29.5238	61.9048	CATH
214	214	GVP-GNN	46.8354	60.7595	CATH
215	215	GVP-GNN	21.2121	40.404	CATH
216	216	GVP-GNN	52.381	73.3333	CATH
217	217	GVP-GNN	27.381	41.6667	CATH
218	218	GVP-GNN	31.3953	48.8372	CATH
219	219	GVP-GNN	45.3488	62.7907	CATH
220	220	GVP-GNN	24.7619	50.4762	CATH
221	221	GVP-GNN	35.9223	57.2816	CATH
222	222	GVP-GNN	56.383	69.1489	CATH
223	223	GVP-GNN	49.0566	71.6981	CATH
224	224	GVP-GNN	43.8095	67.619	CATH
225	225	GVP-GNN	30.5882	57.6471	CATH
226	226	GVP-GNN	35.3659	46.3415	CATH
227	227	GVP-GNN	41.8605	63.9535	CATH
228	228	GVP-GNN	46.729	74.7664	CATH
229	229	GVP-GNN	36.6337	54.4554	CATH
230	230	GVP-GNN	38.3178	58.8785	CATH
231	231	GVP-GNN	28.0374	45.7944	CATH
232	232	GVP-GNN	37.5	53.75	CATH
233	233	GVP-GNN	21.2963	38.8889	CATH
234	234	GVP-GNN	30.1887	59.434	CATH
235	235	GVP-GNN	35.1852	55.5556	CATH
236	236	GVP-GNN	16.8224	34.5794	CATH
237	237	GVP-GNN	24.7059	49.4118	CATH
238	238	GVP-GNN	36.6337	59.4059	CATH
239	239	GVP-GNN	46.2366	69.8925	CATH
240	240	GVP-GNN	31.1927	54.1284	CATH
241	241	GVP-GNN	42.5743	64.3564	CATH
242	242	GVP-GNN	31.1927	66.9725	CATH
243	243	GVP-GNN	44.2308	65.3846	CATH
244	244	GVP-GNN	44.9541	63.3027	CATH
245	245	GVP-GNN	48.1132	66.9811	CATH
246	246	GVP-GNN	26.3736	52.7473	CATH
247	247	GVP-GNN	29.4118	55.2941	CATH
248	248	GVP-GNN	54.6296	70.3704	CATH
249	249	GVP-GNN	29.0909	50	CATH
250	250	GVP-GNN	56.1224	69.3878	CATH
251	251	GVP-GNN	33.6538	53.8462	CATH
252	252	GVP-GNN	49.5146	64.0777	CATH
253	253	GVP-GNN	44.5455	66.3636	CATH
254	254	GVP-GNN	29.8077	44.2308	CATH
255	255	GVP-GNN	42.7184	60.1942	CATH
256	256	GVP-GNN	28.1818	43.6364	CATH
257	257	GVP-GNN	38.1818	60.9091	CATH
258	258	GVP-GNN	31.7757	54.2056	CATH
259	259	GVP-GNN	59.2593	73.1481	CATH
260	260	GVP-GNN	47.7477	70.2703	CATH
261	261	GVP-GNN	35.1852	64.8148	CATH
262	262	GVP-GNN	38.5321	60.5505	CATH
263	263	GVP-GNN	45.283	72.6415	CATH
264	264	GVP-GNN	35.1351	63.964	CATH
265	265	GVP-GNN	42.7273	65.4545	CATH
266	266	GVP-GNN	45.6311	64.0777	CATH
267	267	GVP-GNN	28.4091	53.4091	CATH
268	268	GVP-GNN	35	55	CATH
269	269	GVP-GNN	28.5714	54.4643	CATH
270	270	GVP-GNN	19.0476	41.6667	CATH
271	271	GVP-GNN	35.7143	62.5	CATH
272	272	GVP-GNN	35.8491	62.2642	CATH
273	273	GVP-GNN	41.7476	59.2233	CATH
274	274	GVP-GNN	43.75	60.7143	CATH
275	275	GVP-GNN	41.0714	66.9643	CATH
276	276	GVP-GNN	58.5106	76.5957	CATH
277	277	GVP-GNN	36.6972	56.8807	CATH
278	278	GVP-GNN	34.8214	52.6786	CATH
279	279	GVP-GNN	45.1327	59.292	CATH
280	280	GVP-GNN	38.3178	54.2056	CATH
281	281	GVP-GNN	50	65.1786	CATH
282	282	GVP-GNN	45.614	59.6491	CATH
283	283	GVP-GNN	42.3423	63.964	CATH
284	284	GVP-GNN	38.6792	65.0943	CATH
285	285	GVP-GNN	20.7207	50.4505	CATH
286	286	GVP-GNN	29.8246	56.1404	CATH
287	287	GVP-GNN	37.6623	57.1429	CATH
288	288	GVP-GNN	32.1429	58.9286	CATH
289	289	GVP-GNN	25.2252	47.7477	CATH
290	290	GVP-GNN	28.9474	53.5088	CATH
291	291	GVP-GNN	38.0952	55.9524	CATH
292	292	GVP-GNN	31.4286	56.1905	CATH
293	293	GVP-GNN	45.3704	71.2963	CATH
294	294	GVP-GNN	41.8182	62.7273	CATH
295	295	GVP-GNN	31.9149	51.0638	CATH
296	296	GVP-GNN	41.5842	60.396	CATH
297	297	GVP-GNN	37.037	58.3333	CATH
298	298	GVP-GNN	47.3684	65.7895	CATH
299	299	GVP-GNN	41.5094	66.0377	CATH
300	300	GVP-GNN	48.2456	65.7895	CATH
301	301	GVP-GNN	48.1481	62.963	CATH
302	302	GVP-GNN	22.807	48.2456	CATH
303	303	GVP-GNN	41.9643	60.7143	CATH
304	304	GVP-GNN	14.6667	26.6667	CATH
305	305	GVP-GNN	36.9565	57.6087	CATH
306	306	GVP-GNN	52.7778	72.2222	CATH
307	307	GVP-GNN	25.9259	46.2963	CATH
308	308	GVP-GNN	40.8696	61.7391	CATH
309	309	GVP-GNN	46.9565	67.8261	CATH
310	310	GVP-GNN	38.5965	62.2807	CATH
311	311	GVP-GNN	48.6486	64.8649	CATH
312	312	GVP-GNN	38.6139	57.4257	CATH
313	313	GVP-GNN	50	68.75	CATH
314	314	GVP-GNN	27.7108	51.8072	CATH
315	315	GVP-GNN	48.2759	74.1379	CATH
316	316	GVP-GNN	36.8421	57.8947	CATH
317	317	GVP-GNN	35.7143	58.9286	CATH
318	318	GVP-GNN	46.1538	65.812	CATH
319	319	GVP-GNN	42.735	59.8291	CATH
320	320	GVP-GNN	46.1538	63.2479	CATH
321	321	GVP-GNN	27.3504	52.1368	CATH
322	322	GVP-GNN	32.0755	62.2642	CATH
323	323	GVP-GNN	32.1101	47.7064	CATH
324	324	GVP-GNN	54.0541	77.4775	CATH
325	325	GVP-GNN	19.4915	36.4407	CATH
326	326	GVP-GNN	47.4747	65.6566	CATH
327	327	GVP-GNN	38.983	60.1695	CATH
328	328	GVP-GNN	39.1304	57.3913	CATH
329	329	GVP-GNN	35.2941	55.8824	CATH
330	330	GVP-GNN	45.4545	69.0909	CATH
331	331	GVP-GNN	44.5455	62.7273	CATH
332	332	GVP-GNN	29.5918	51.0204	CATH
333	333	GVP-GNN	44.7368	61.4035	CATH
334	334	GVP-GNN	34.1667	48.3333	CATH
335	335	GVP-GNN	33.3333	55.8333	CATH
336	336	GVP-GNN	27.5	41.6667	CATH
337	337	GVP-GNN	35.1351	54.955	CATH
338	338	GVP-GNN	41.7391	60.8696	CATH
339	339	GVP-GNN	33.6134	55.4622	CATH
340	340	GVP-GNN	32.5	49.1667	CATH
341	341	GVP-GNN	22.2222	35.0427	CATH
342	342	GVP-GNN	41.6667	63.3333	CATH
343	343	GVP-GNN	52.8926	74.3802	CATH
344	344	GVP-GNN	44.4444	61.5385	CATH
345	345	GVP-GNN	27.2727	45.4545	CATH
346	346	GVP-GNN	51.2397	68.595	CATH
347	347	GVP-GNN	40.8602	52.6882	CATH
348	348	GVP-GNN	55.7377	70.4918	CATH
349	349	GVP-GNN	26.2295	49.1803	CATH
350	350	GVP-GNN	42.1488	61.157	CATH
351	351	GVP-GNN	31.1475	49.1803	CATH
352	352	GVP-GNN	38.983	61.8644	CATH
353	353	GVP-GNN	39.4737	57.0175	CATH
354	354	GVP-GNN	38.7931	58.6207	CATH
355	355	GVP-GNN	31.3953	51.1628	CATH
356	356	GVP-GNN	41.1765	54.902	CATH
357	357	GVP-GNN	41.3223	66.1157	CATH
358	358	GVP-GNN	42.2764	64.2276	CATH
359	359	GVP-GNN	38.1356	55.9322	CATH
360	360	GVP-GNN	42.2764	60.1626	CATH
361	361	GVP-GNN	36.4486	59.8131	CATH
362	362	GVP-GNN	44.7154	68.2927	CATH
363	363	GVP-GNN	30.0813	53.6585	CATH
364	364	GVP-GNN	22.549	41.1765	CATH
365	365	GVP-GNN	37.8641	48.5437	CATH
366	366	GVP-GNN	29.5652	46.9565	CATH
367	367	GVP-GNN	43.5185	62.963	CATH
368	368	GVP-GNN	31.0345	43.1034	CATH
369	369	GVP-GNN	38.7097	58.871	CATH
370	370	GVP-GNN	47.2	62.4	CATH
371	371	GVP-GNN	41.5929	58.4071	CATH
372	372	GVP-GNN	30.4762	57.1429	CATH
373	373	GVP-GNN	27.2	43.2	CATH
374	374	GVP-GNN	26.1905	46.0317	CATH
375	375	GVP-GNN	36.5079	54.7619	CATH
376	376	GVP-GNN	44.2105	56.8421	CATH
377	377	GVP-GNN	40.4762	59.5238	CATH
378	378	GVP-GNN	46.6667	62.5	CATH
379	379	GVP-GNN	50.4587	66.055	CATH
380	380	GVP-GNN	46.8254	65.0794	CATH
381	381	GVP-GNN	42.2764	68.2927	CATH
382	382	GVP-GNN	30.1587	50.7937	CATH
383	383	GVP-GNN	34.127	53.1746	CATH
384	384	GVP-GNN	55.6452	72.5806	CATH
385	385	GVP-GNN	42.9752	57.8512	CATH
386	386	GVP-GNN	41.6	65.6	CATH
387	387	GVP-GNN	29.6	52	CATH
388	388	GVP-GNN	41.2698	64.2857	CATH
389	389	GVP-GNN	17.3228	33.8583	CATH
390	390	GVP-GNN	34.1667	62.5	CATH
391	391	GVP-GNN	45.1327	67.2566	CATH
392	392	GVP-GNN	43.9024	65.0406	CATH
393	393	GVP-GNN	40	63.4783	CATH
394	394	GVP-GNN	32.8125	53.9062	CATH
395	395	GVP-GNN	39.5161	54.0323	CATH
396	396	GVP-GNN	44.0945	70.0787	CATH
397	397	GVP-GNN	28.9062	55.4688	CATH
398	398	GVP-GNN	44.4444	62.6984	CATH
399	399	GVP-GNN	33.3333	54.1667	CATH
400	400	GVP-GNN	39.823	61.0619	CATH
401	401	GVP-GNN	50	67.9688	CATH
402	402	GVP-GNN	43.4426	60.6557	CATH
403	403	GVP-GNN	41.0853	55.814	CATH
404	404	GVP-GNN	27.907	49.6124	CATH
405	405	GVP-GNN	37.1901	57.8512	CATH
406	406	GVP-GNN	33.3333	58.9147	CATH
407	407	GVP-GNN	20.155	38.7597	CATH
408	408	GVP-GNN	30.3922	44.1176	CATH
409	409	GVP-GNN	31.5385	46.9231	CATH
410	410	GVP-GNN	42.3077	60	CATH
411	411	GVP-GNN	25.6198	49.5868	CATH
412	412	GVP-GNN	33.8843	57.0248	CATH
413	413	GVP-GNN	38.2812	59.375	CATH
414	414	GVP-GNN	40.7692	53.8462	CATH
415	415	GVP-GNN	43.0769	57.6923	CATH
416	416	GVP-GNN	39.0625	63.2812	CATH
417	417	GVP-GNN	37.1901	52.8926	CATH
418	418	GVP-GNN	42.9688	64.8438	CATH
419	419	GVP-GNN	34.9593	57.7236	CATH
420	420	GVP-GNN	36.5079	53.1746	CATH
421	421	GVP-GNN	42.7481	57.2519	CATH
422	422	GVP-GNN	49.1525	72.8814	CATH
423	423	GVP-GNN	52.4194	69.3548	CATH
424	424	GVP-GNN	41.8803	60.6838	CATH
425	425	GVP-GNN	49.6183	67.9389	CATH
426	426	GVP-GNN	35.6061	53.0303	CATH
427	427	GVP-GNN	43.1034	61.2069	CATH
428	428	GVP-GNN	43.6975	74.7899	CATH
429	429	GVP-GNN	27.0677	58.6466	CATH
430	430	GVP-GNN	40.1515	57.5758	CATH
431	431	GVP-GNN	29.3233	42.1053	CATH
432	432	GVP-GNN	45.8015	63.3588	CATH
433	433	GVP-GNN	35.2459	63.1148	CATH
434	434	GVP-GNN	46.8254	66.6667	CATH
435	435	GVP-GNN	49.1525	68.6441	CATH
436	436	GVP-GNN	36.9369	57.6577	CATH
437	437	GVP-GNN	43.8017	60.3306	CATH
438	438	GVP-GNN	48.5075	66.4179	CATH
439	439	GVP-GNN	35.8779	53.4351	CATH
440	440	GVP-GNN	41.129	64.5161	CATH
441	441	GVP-GNN	43.609	66.9173	CATH
442	442	GVP-GNN	44.0298	66.4179	CATH
443	443	GVP-GNN	47.0085	68.3761	CATH
444	444	GVP-GNN	41.791	63.4328	CATH
445	445	GVP-GNN	25.9259	47.4074	CATH
446	446	GVP-GNN	39.3939	54.5455	CATH
447	447	GVP-GNN	41.791	59.7015	CATH
448	448	GVP-GNN	44.697	55.303	CATH
449	449	GVP-GNN	45.9677	67.7419	CATH
450	450	GVP-GNN	47.4074	64.4444	CATH
451	451	GVP-GNN	22	39	CATH
452	452	GVP-GNN	45.1852	69.6296	CATH
453	453	GVP-GNN	43.75	63.2812	CATH
454	454	GVP-GNN	53.7879	75	CATH
455	455	GVP-GNN	49.2537	69.403	CATH
456	456	GVP-GNN	48.4375	67.9688	CATH
457	457	GVP-GNN	39.8305	62.7119	CATH
458	458	GVP-GNN	43.3824	63.9706	CATH
459	459	GVP-GNN	34.188	56.4103	CATH
460	460	GVP-GNN	43.6893	62.1359	CATH
461	461	GVP-GNN	44.4444	65.9259	CATH
462	462	GVP-GNN	46.875	62.5	CATH
463	463	GVP-GNN	46.0938	64.8438	CATH
464	464	GVP-GNN	43.0657	56.9343	CATH
465	465	GVP-GNN	46.5116	64.3411	CATH
466	466	GVP-GNN	39.5604	61.5385	CATH
467	467	GVP-GNN	41.3043	60.1449	CATH
468	468	GVP-GNN	49.2754	69.5652	CATH
469	469	GVP-GNN	36.4341	62.0155	CATH
470	470	GVP-GNN	34.8148	54.0741	CATH
471	471	GVP-GNN	54.7619	75.3968	CATH
472	472	GVP-GNN	41.4815	59.2593	CATH
473	473	GVP-GNN	49.2308	63.8462	CATH
474	474	GVP-GNN	50.3876	68.2171	CATH
475	475	GVP-GNN	40.458	56.4885	CATH
476	476	GVP-GNN	31.6239	53.8462	CATH
477	477	GVP-GNN	43.0657	64.9635	CATH
478	478	GVP-GNN	40.6504	63.4146	CATH
479	479	GVP-GNN	42.8571	60.1504	CATH
480	480	GVP-GNN	36.4964	59.1241	CATH
481	481	GVP-GNN	50.4	63.2	CATH
482	482	GVP-GNN	43.7037	64.4444	CATH
483	483	GVP-GNN	37.5	56.6667	CATH
484	484	GVP-GNN	45.5224	62.6866	CATH
485	485	GVP-GNN	37.6923	57.6923	CATH
486	486	GVP-GNN	13.5714	27.1429	CATH
487	487	GVP-GNN	44.7154	63.4146	CATH
488	488	GVP-GNN	41.5385	55.3846	CATH
489	489	GVP-GNN	24.2857	43.5714	CATH
490	490	GVP-GNN	47.8571	71.4286	CATH
491	491	GVP-GNN	31.4961	48.8189	CATH
492	492	GVP-GNN	31.6547	57.554	CATH
493	493	GVP-GNN	45.6522	65.2174	CATH
494	494	GVP-GNN	43.4109	65.1163	CATH
495	495	GVP-GNN	48.0315	70.8661	CATH
496	496	GVP-GNN	30.5556	50	CATH
497	497	GVP-GNN	48.2759	67.2414	CATH
498	498	GVP-GNN	39.3701	56.6929	CATH
499	499	GVP-GNN	43.6508	64.2857	CATH
500	500	GVP-GNN	48.5507	70.2899	CATH
501	501	GVP-GNN	28.8889	48.1481	CATH
502	502	GVP-GNN	36.6197	63.3803	CATH
503	503	GVP-GNN	36.9565	63.0435	CATH
504	504	GVP-GNN	34.4538	53.7815	CATH
505	505	GVP-GNN	45.7143	62.8571	CATH
506	506	GVP-GNN	33.0097	56.3107	CATH
507	507	GVP-GNN	34.6154	59.2308	CATH
508	508	GVP-GNN	36.4407	58.4746	CATH
509	509	GVP-GNN	41.4815	52.5926	CATH
510	510	GVP-GNN	46.8531	72.028	CATH
511	511	GVP-GNN	46.3235	66.1765	CATH
512	512	GVP-GNN	27.2727	50.3497	CATH
513	513	GVP-GNN	50	65.942	CATH
514	514	GVP-GNN	37.1212	58.3333	CATH
515	515	GVP-GNN	31.8519	55.5556	CATH
516	516	GVP-GNN	27.1318	44.9612	CATH
517	517	GVP-GNN	46.6102	70.339	CATH
518	518	GVP-GNN	42.1053	67.6692	CATH
519	519	GVP-GNN	47.5177	65.9574	CATH
520	520	GVP-GNN	41.5493	57.7465	CATH
521	521	GVP-GNN	40.6015	56.391	CATH
522	522	GVP-GNN	42.0635	60.3175	CATH
523	523	GVP-GNN	39.8438	63.2812	CATH
524	524	GVP-GNN	47.5862	64.8276	CATH
525	525	GVP-GNN	38.7324	60.5634	CATH
526	526	GVP-GNN	43.2836	65.6716	CATH
527	527	GVP-GNN	55.1724	72.4138	CATH
528	528	GVP-GNN	40.1575	65.3543	CATH
529	529	GVP-GNN	38.7931	59.4828	CATH
530	530	GVP-GNN	36.3636	61.5385	CATH
531	531	GVP-GNN	45.4545	62.2378	CATH
532	532	GVP-GNN	39.8601	60.1399	CATH
533	533	GVP-GNN	37.1429	57.8571	CATH
534	534	GVP-GNN	35.4167	57.6389	CATH
535	535	GVP-GNN	34.5865	59.3985	CATH
536	536	GVP-GNN	44.5455	61.8182	CATH
537	537	GVP-GNN	51.049	70.6294	CATH
538	538	GVP-GNN	37.8571	57.8571	CATH
539	539	GVP-GNN	23.1293	45.5782	CATH
540	540	GVP-GNN	43.5374	61.2245	CATH
541	541	GVP-GNN	41.2587	60.8392	CATH
542	542	GVP-GNN	47.2868	67.4419	CATH
543	543	GVP-GNN	41.3793	66.8966	CATH
544	544	GVP-GNN	38.2114	56.0976	CATH
545	545	GVP-GNN	38.0597	56.7164	CATH
546	546	GVP-GNN	37.2093	57.3643	CATH
547	547	GVP-GNN	49.6183	70.9924	CATH
548	548	GVP-GNN	46.8085	60.9929	CATH
549	549	GVP-GNN	40.8163	59.8639	CATH
550	550	GVP-GNN	40.6504	56.9106	CATH
551	551	GVP-GNN	42.5	60	CATH
552	552	GVP-GNN	46.5649	60.3053	CATH
553	553	GVP-GNN	42.069	60	CATH
554	554	GVP-GNN	50.3876	65.1163	CATH
555	555	GVP-GNN	31.0811	54.0541	CATH
556	556	GVP-GNN	42.3077	63.0769	CATH
557	557	GVP-GNN	35.0877	57.8947	CATH
558	558	GVP-GNN	37.5839	50.3356	CATH
559	559	GVP-GNN	51.7241	68.9655	CATH
560	560	GVP-GNN	38.6861	56.9343	CATH
561	561	GVP-GNN	39.3939	56.0606	CATH
562	562	GVP-GNN	39.1304	56.5217	CATH
563	563	GVP-GNN	39.8496	53.3835	CATH
564	564	GVP-GNN	62.5899	75.5396	CATH
565	565	GVP-GNN	44.3662	64.7887	CATH
566	566	GVP-GNN	46.3235	68.3824	CATH
567	567	GVP-GNN	35.4167	55.5556	CATH
568	568	GVP-GNN	31.5436	52.349	CATH
569	569	GVP-GNN	43.1655	60.4317	CATH
570	570	GVP-GNN	41.6058	54.0146	CATH
571	571	GVP-GNN	56.8345	71.9424	CATH
572	572	GVP-GNN	43.0894	64.2276	CATH
573	573	GVP-GNN	39.8496	62.406	CATH
574	574	GVP-GNN	31.7568	58.7838	CATH
575	575	GVP-GNN	36.2963	60.7407	CATH
576	576	GVP-GNN	49.3151	67.8082	CATH
577	577	GVP-GNN	33.3333	48.4848	CATH
578	578	GVP-GNN	38.8158	63.1579	CATH
579	579	GVP-GNN	55.3191	69.5035	CATH
580	580	GVP-GNN	43.1507	56.1644	CATH
581	581	GVP-GNN	30.2632	48.0263	CATH
582	582	GVP-GNN	32.2368	51.3158	CATH
583	583	GVP-GNN	52.8571	68.5714	CATH
584	584	GVP-GNN	42.4837	62.7451	CATH
585	585	GVP-GNN	44.2953	64.4295	CATH
586	586	GVP-GNN	47.5862	64.8276	CATH
587	587	GVP-GNN	40.6667	58.6667	CATH
588	588	GVP-GNN	34.5865	51.1278	CATH
589	589	GVP-GNN	39.8693	56.2092	CATH
590	590	GVP-GNN	39.2157	52.9412	CATH
591	591	GVP-GNN	44.1667	65	CATH
592	592	GVP-GNN	38.961	65.5844	CATH
593	593	GVP-GNN	42.446	61.8705	CATH
594	594	GVP-GNN	37.3134	61.9403	CATH
595	595	GVP-GNN	29.1667	48.6111	CATH
596	596	GVP-GNN	36.0294	66.9118	CATH
597	597	GVP-GNN	36.4238	53.6424	CATH
598	598	GVP-GNN	57.0423	66.1972	CATH
599	599	GVP-GNN	42.8571	58.4416	CATH
600	600	GVP-GNN	47.651	65.1007	CATH
601	601	GVP-GNN	44.9612	59.6899	CATH
602	602	GVP-GNN	24.5161	37.4194	CATH
603	603	GVP-GNN	40.4255	59.5745	CATH
604	604	GVP-GNN	28.3784	47.2973	CATH
605	605	GVP-GNN	44.8718	58.3333	CATH
606	606	GVP-GNN	40.8451	57.7465	CATH
607	607	GVP-GNN	38.9313	58.0153	CATH
608	608	GVP-GNN	37.931	64.1379	CATH
609	609	GVP-GNN	32.6797	56.8627	CATH
610	610	GVP-GNN	37.6712	54.7945	CATH
611	611	GVP-GNN	51.3889	65.2778	CATH
612	612	GVP-GNN	37.5	57.5	CATH
613	613	GVP-GNN	39.1304	52.1739	CATH
614	614	GVP-GNN	46.0993	61.7021	CATH
615	615	GVP-GNN	49.3333	70.6667	CATH
616	616	GVP-GNN	31.6456	52.5316	CATH
617	617	GVP-GNN	45.5128	66.0256	CATH
618	618	GVP-GNN	47.3282	65.6489	CATH
619	619	GVP-GNN	49.6644	65.1007	CATH
620	620	GVP-GNN	40.3974	62.2517	CATH
621	621	GVP-GNN	39.6226	55.9748	CATH
622	622	GVP-GNN	29.5652	53.913	CATH
623	623	GVP-GNN	42.9487	66.0256	CATH
624	624	GVP-GNN	47.2973	64.8649	CATH
625	625	GVP-GNN	39.6226	60.3774	CATH
626	626	GVP-GNN	35.5072	57.2464	CATH
627	627	GVP-GNN	46.2025	59.4937	CATH
628	628	GVP-GNN	48.7013	68.1818	CATH
629	629	GVP-GNN	42.7673	63.522	CATH
630	630	GVP-GNN	52	72	CATH
631	631	GVP-GNN	48.5507	68.1159	CATH
632	632	GVP-GNN	37.6147	59.633	CATH
633	633	GVP-GNN	44.1558	56.4935	CATH
634	634	GVP-GNN	43.2099	62.963	CATH
635	635	GVP-GNN	35.625	56.875	CATH
636	636	GVP-GNN	45.5128	65.3846	CATH
637	637	GVP-GNN	44.2308	63.4615	CATH
638	638	GVP-GNN	48.9796	63.9456	CATH
639	639	GVP-GNN	46.6258	63.1902	CATH
640	640	GVP-GNN	41.358	53.7037	CATH
641	641	GVP-GNN	37.9562	59.854	CATH
642	642	GVP-GNN	55.414	71.3376	CATH
643	643	GVP-GNN	35.9477	50.3268	CATH
644	644	GVP-GNN	46.2025	64.557	CATH
645	645	GVP-GNN	44.7761	64.9254	CATH
646	646	GVP-GNN	49.375	68.125	CATH
647	647	GVP-GNN	21.3415	29.2683	CATH
648	648	GVP-GNN	31.5436	55.0336	CATH
649	649	GVP-GNN	29.771	44.2748	CATH
650	650	GVP-GNN	47.3684	66.9173	CATH
651	651	GVP-GNN	46.5839	67.7019	CATH
652	652	GVP-GNN	54.5455	70.9091	CATH
653	653	GVP-GNN	44.8485	64.2424	CATH
654	654	GVP-GNN	42.8571	64.2857	CATH
655	655	GVP-GNN	50.3448	72.4138	CATH
656	656	GVP-GNN	52.7273	65.4545	CATH
657	657	GVP-GNN	51.8293	68.2927	CATH
658	658	GVP-GNN	48.75	66.875	CATH
659	659	GVP-GNN	29.1667	53.3333	CATH
660	660	GVP-GNN	41.1392	57.5949	CATH
661	661	GVP-GNN	39.5349	55.814	CATH
662	662	GVP-GNN	41.6667	60.8333	CATH
663	663	GVP-GNN	53.6145	63.8554	CATH
664	664	GVP-GNN	50.3497	69.9301	CATH
665	665	GVP-GNN	28.8591	53.0201	CATH
666	666	GVP-GNN	36.2832	51.3274	CATH
667	667	GVP-GNN	38.4058	56.5217	CATH
668	668	GVP-GNN	55.7692	68.5897	CATH
669	669	GVP-GNN	44.3662	68.3099	CATH
670	670	GVP-GNN	38.3648	54.717	CATH
671	671	GVP-GNN	38.9262	63.7584	CATH
672	672	GVP-GNN	42.9412	60.5882	CATH
673	673	GVP-GNN	54.7059	68.2353	CATH
674	674	GVP-GNN	40.1235	55.5556	CATH
675	675	GVP-GNN	48.4848	67.2727	CATH
676	676	GVP-GNN	55.5556	67.9012	CATH
677	677	GVP-GNN	40.1361	64.6259	CATH
678	678	GVP-GNN	31.7365	56.8862	CATH
679	679	GVP-GNN	47.929	65.6805	CATH
680	680	GVP-GNN	31.5476	56.5476	CATH
681	681	GVP-GNN	36.6279	56.3953	CATH
682	682	GVP-GNN	40.7407	63.5802	CATH
683	683	GVP-GNN	38.3117	61.039	CATH
684	684	GVP-GNN	42.069	66.8966	CATH
685	685	GVP-GNN	35.7143	64.2857	CATH
686	686	GVP-GNN	37.4269	58.4795	CATH
687	687	GVP-GNN	48.2558	66.2791	CATH
688	688	GVP-GNN	44.0476	69.6429	CATH
689	689	GVP-GNN	44.186	63.9535	CATH
690	690	GVP-GNN	35.2941	58.2353	CATH
691	691	GVP-GNN	28.7356	50	CATH
692	692	GVP-GNN	46.7105	69.7368	CATH
693	693	GVP-GNN	47.929	64.497	CATH
694	694	GVP-GNN	54.6012	69.9386	CATH
695	695	GVP-GNN	50.5747	67.8161	CATH
696	696	GVP-GNN	49.0798	68.0982	CATH
697	697	GVP-GNN	38.6861	58.3942	CATH
698	698	GVP-GNN	48.5714	65.1429	CATH
699	699	GVP-GNN	30.6122	55.7823	CATH
700	700	GVP-GNN	41.0596	62.9139	CATH
701	701	GVP-GNN	35.4037	56.5217	CATH
702	702	GVP-GNN	48.125	70	CATH
703	703	GVP-GNN	17.3913	25.3623	CATH
704	704	GVP-GNN	49.359	66.0256	CATH
705	705	GVP-GNN	36.8421	50.8772	CATH
706	706	GVP-GNN	43.6364	64.8485	CATH
707	707	GVP-GNN	44.0252	64.7799	CATH
708	708	GVP-GNN	45.0617	65.4321	CATH
709	709	GVP-GNN	45.8333	64.5833	CATH
710	710	GVP-GNN	45.7143	65.1429	CATH
711	711	GVP-GNN	42.5414	65.7459	CATH
712	712	GVP-GNN	27.4074	54.0741	CATH
713	713	GVP-GNN	40.5797	64.4928	CATH
714	714	GVP-GNN	48.6188	69.6133	CATH
715	715	GVP-GNN	47.6744	72.093	CATH
716	716	GVP-GNN	46.9274	64.8045	CATH
717	717	GVP-GNN	50.9317	70.1863	CATH
718	718	GVP-GNN	59.2814	77.2455	CATH
719	719	GVP-GNN	38.4181	53.6723	CATH
720	720	GVP-GNN	52.8736	71.8391	CATH
721	721	GVP-GNN	41.3043	63.587	CATH
722	722	GVP-GNN	43.5028	62.1469	CATH
723	723	GVP-GNN	44.9438	67.9775	CATH
724	724	GVP-GNN	24.2188	49.2188	CATH
725	725	GVP-GNN	26.4865	52.973	CATH
726	726	GVP-GNN	40.9836	61.2022	CATH
727	727	GVP-GNN	43.8596	67.8363	CATH
728	728	GVP-GNN	33.3333	59.1398	CATH
729	729	GVP-GNN	43.75	64.375	CATH
730	730	GVP-GNN	50.5682	60.2273	CATH
731	731	GVP-GNN	52.1212	71.5151	CATH
732	732	GVP-GNN	49.4624	65.5914	CATH
733	733	GVP-GNN	41.0959	63.0137	CATH
734	734	GVP-GNN	35.0282	58.1921	CATH
735	735	GVP-GNN	46.9274	65.9218	CATH
736	736	GVP-GNN	50	68.2796	CATH
737	737	GVP-GNN	49.0798	64.4172	CATH
738	738	GVP-GNN	61.4973	76.4706	CATH
739	739	GVP-GNN	42.5926	61.7284	CATH
740	740	GVP-GNN	38.3234	58.0838	CATH
741	741	GVP-GNN	45.7447	63.8298	CATH
742	742	GVP-GNN	15.873	29.1005	CATH
743	743	GVP-GNN	47.8261	61.413	CATH
744	744	GVP-GNN	47.5676	69.1892	CATH
745	745	GVP-GNN	42.1965	62.4277	CATH
746	746	GVP-GNN	45.0549	62.0879	CATH
747	747	GVP-GNN	52.5926	68.8889	CATH
748	748	GVP-GNN	36.3158	55.7895	CATH
749	749	GVP-GNN	39.8936	60.1064	CATH
750	750	GVP-GNN	21.5054	41.9355	CATH
751	751	GVP-GNN	56.3536	75.6906	CATH
752	752	GVP-GNN	27.6042	54.1667	CATH
753	753	GVP-GNN	48.8235	68.2353	CATH
754	754	GVP-GNN	43.5484	66.129	CATH
755	755	GVP-GNN	18.0556	38.8889	CATH
756	756	GVP-GNN	50.2732	71.0383	CATH
757	757	GVP-GNN	49.4565	71.7391	CATH
758	758	GVP-GNN	40.7821	53.6313	CATH
759	759	GVP-GNN	50.2674	64.7059	CATH
760	760	GVP-GNN	38.1443	62.3711	CATH
761	761	GVP-GNN	42.8571	62.0879	CATH
762	762	GVP-GNN	37.1134	62.3711	CATH
763	763	GVP-GNN	54.359	71.7949	CATH
764	764	GVP-GNN	48.3696	70.6522	CATH
765	765	GVP-GNN	40.2597	64.2857	CATH
766	766	GVP-GNN	32.5843	50.5618	CATH
767	767	GVP-GNN	46.4865	65.4054	CATH
768	768	GVP-GNN	41.7582	62.0879	CATH
769	769	GVP-GNN	27.551	51.5306	CATH
770	770	GVP-GNN	47.4227	67.5258	CATH
771	771	GVP-GNN	46.7742	65.0538	CATH
772	772	GVP-GNN	50	70.7865	CATH
773	773	GVP-GNN	36.2162	56.7568	CATH
774	774	GVP-GNN	55.5556	74.2424	CATH
775	775	GVP-GNN	49.1713	65.1934	CATH
776	776	GVP-GNN	50.7772	64.2487	CATH
777	777	GVP-GNN	46.1538	64.1026	CATH
778	778	GVP-GNN	41.5385	64.1026	CATH
779	779	GVP-GNN	52.3077	71.2821	CATH
780	780	GVP-GNN	44.7514	64.0884	CATH
781	781	GVP-GNN	43.2161	60.3015	CATH
782	782	GVP-GNN	45.4054	68.6486	CATH
783	783	GVP-GNN	48.9362	64.8936	CATH
784	784	GVP-GNN	51.3158	65.7895	CATH
785	785	GVP-GNN	44.8485	61.8182	CATH
786	786	GVP-GNN	48.4211	63.1579	CATH
787	787	GVP-GNN	50.5376	65.0538	CATH
788	788	GVP-GNN	48.9796	68.3673	CATH
789	789	GVP-GNN	37.931	60.0985	CATH
790	790	GVP-GNN	48.9583	64.5833	CATH
791	791	GVP-GNN	47.644	63.3508	CATH
792	792	GVP-GNN	35.2041	55.102	CATH
793	793	GVP-GNN	45.5882	60.7843	CATH
794	794	GVP-GNN	41.7476	59.7087	CATH
795	795	GVP-GNN	38.172	58.0645	CATH
796	796	GVP-GNN	36.2637	59.3407	CATH
797	797	GVP-GNN	42.7835	61.8557	CATH
798	798	GVP-GNN	51.2821	66.1538	CATH
799	799	GVP-GNN	45.6311	65.0485	CATH
800	800	GVP-GNN	49.7355	72.4868	CATH
801	801	GVP-GNN	48.7047	64.7668	CATH
802	802	GVP-GNN	49.7436	71.2821	CATH
803	803	GVP-GNN	48.0198	65.3465	CATH
804	804	GVP-GNN	44.6602	66.5049	CATH
805	805	GVP-GNN	49.7382	68.0628	CATH
806	806	GVP-GNN	44.6602	60.1942	CATH
807	807	GVP-GNN	48.7179	68.2051	CATH
808	808	GVP-GNN	33.0144	55.0239	CATH
809	809	GVP-GNN	49.0476	70	CATH
810	810	GVP-GNN	33.9713	58.3732	CATH
811	811	GVP-GNN	44.3902	65.3659	CATH
812	812	GVP-GNN	51.2315	69.9507	CATH
813	813	GVP-GNN	45.641	68.2051	CATH
814	814	GVP-GNN	20.1878	41.784	CATH
815	815	GVP-GNN	45.5399	64.7887	CATH
816	816	GVP-GNN	36.8932	61.165	CATH
817	817	GVP-GNN	47.5728	67.4757	CATH
818	818	GVP-GNN	46.8599	62.3188	CATH
819	819	GVP-GNN	51.1628	65.1163	CATH
820	820	GVP-GNN	22.1698	40.566	CATH
821	821	GVP-GNN	53.2967	66.4835	CATH
822	822	GVP-GNN	40.7583	63.0332	CATH
823	823	GVP-GNN	47.3684	65.5502	CATH
824	824	GVP-GNN	48.6111	66.6667	CATH
825	825	GVP-GNN	33.1707	59.0244	CATH
826	826	GVP-GNN	41.6667	58.3333	CATH
827	827	GVP-GNN	43.5644	61.3861	CATH
828	828	GVP-GNN	51.6129	72.8111	CATH
829	829	GVP-GNN	37.6344	61.2903	CATH
830	830	GVP-GNN	42.0091	59.3607	CATH
831	831	GVP-GNN	45.4106	63.7681	CATH
832	832	GVP-GNN	53.2967	71.978	CATH
833	833	GVP-GNN	30.5195	50	CATH
834	834	GVP-GNN	44.6009	68.5446	CATH
835	835	GVP-GNN	37.7049	60.1093	CATH
836	836	GVP-GNN	27.3543	42.1525	CATH
837	837	GVP-GNN	38.2775	60.2871	CATH
838	838	GVP-GNN	37.2197	59.1928	CATH
839	839	GVP-GNN	50.7463	66.6667	CATH
840	840	GVP-GNN	47.2727	64.5455	CATH
841	841	GVP-GNN	48	66.8571	CATH
842	842	GVP-GNN	47.7679	65.1786	CATH
843	843	GVP-GNN	59.1928	76.6816	CATH
844	844	GVP-GNN	40.4545	63.1818	CATH
845	845	GVP-GNN	40.2715	58.371	CATH
846	846	GVP-GNN	46.7337	69.3467	CATH
847	847	GVP-GNN	53.5398	71.2389	CATH
848	848	GVP-GNN	38.6935	64.8241	CATH
849	849	GVP-GNN	42.9224	63.4703	CATH
850	850	GVP-GNN	33.1325	50	CATH
851	851	GVP-GNN	14.5374	37.8855	CATH
852	852	GVP-GNN	42.2908	61.2335	CATH
853	853	GVP-GNN	45.2055	64.8402	CATH
854	854	GVP-GNN	40.9692	57.2687	CATH
855	855	GVP-GNN	49.3333	66.6667	CATH
856	856	GVP-GNN	25.8772	52.193	CATH
857	857	GVP-GNN	41.2281	62.2807	CATH
858	858	GVP-GNN	42.3581	61.1354	CATH
859	859	GVP-GNN	48.4582	66.0793	CATH
860	860	GVP-GNN	51.3393	69.6429	CATH
861	861	GVP-GNN	54.7085	71.7489	CATH
862	862	GVP-GNN	43.9655	60.7759	CATH
863	863	GVP-GNN	57.6923	75.9615	CATH
864	864	GVP-GNN	48.6486	71.1712	CATH
865	865	GVP-GNN	51.0823	66.6667	CATH
866	866	GVP-GNN	50.8929	70.9821	CATH
867	867	GVP-GNN	21.7949	42.3077	CATH
868	868	GVP-GNN	44.3439	65.6109	CATH
869	869	GVP-GNN	50.8547	66.6667	CATH
870	870	GVP-GNN	48.4979	65.236	CATH
871	871	GVP-GNN	43.1193	60.0917	CATH
872	872	GVP-GNN	42.5532	64.2553	CATH
873	873	GVP-GNN	56.1576	68.9655	CATH
874	874	GVP-GNN	49.5098	64.2157	CATH
875	875	GVP-GNN	49.3274	66.8161	CATH
876	876	GVP-GNN	62.2807	73.6842	CATH
877	877	GVP-GNN	50.9901	63.3663	CATH
878	878	GVP-GNN	46.2555	65.6388	CATH
879	879	GVP-GNN	50.4348	66.9565	CATH
880	880	GVP-GNN	37.931	59.9138	CATH
881	881	GVP-GNN	36.9748	55.8824	CATH
882	882	GVP-GNN	55.9242	71.564	CATH
883	883	GVP-GNN	44.4444	61.1111	CATH
884	884	GVP-GNN	41.2766	60.4255	CATH
885	885	GVP-GNN	45.1327	63.7168	CATH
886	886	GVP-GNN	47.9592	64.7959	CATH
887	887	GVP-GNN	29.0456	47.3029	CATH
888	888	GVP-GNN	49.7817	69.869	CATH
889	889	GVP-GNN	37.5527	58.2278	CATH
890	890	GVP-GNN	48.9083	66.8122	CATH
891	891	GVP-GNN	48.4472	68.323	CATH
892	892	GVP-GNN	41.5584	64.9351	CATH
893	893	GVP-GNN	43.6274	65.6863	CATH
894	894	GVP-GNN	45.4023	63.2184	CATH
895	895	GVP-GNN	46.5517	70.2586	CATH
896	896	GVP-GNN	47.2222	69.4444	CATH
897	897	GVP-GNN	51.5021	66.5236	CATH
898	898	GVP-GNN	43.0962	65.6904	CATH
899	899	GVP-GNN	37.4486	61.7284	CATH
900	900	GVP-GNN	52.459	70.9016	CATH
901	901	GVP-GNN	40.4959	66.5289	CATH
902	902	GVP-GNN	45.7143	65.7143	CATH
903	903	GVP-GNN	45.9916	64.9789	CATH
904	904	GVP-GNN	49.3927	71.6599	CATH
905	905	GVP-GNN	42.5101	63.5628	CATH
906	906	GVP-GNN	41.6667	60	CATH
907	907	GVP-GNN	44.2149	64.0496	CATH
908	908	GVP-GNN	29.4355	49.1935	CATH
909	909	GVP-GNN	48.9879	68.0162	CATH
910	910	GVP-GNN	50	68.5484	CATH
911	911	GVP-GNN	43.3735	63.4538	CATH
912	912	GVP-GNN	48.1928	64.257	CATH
913	913	GVP-GNN	49.1597	71.4286	CATH
914	914	GVP-GNN	45	61.1111	CATH
915	915	GVP-GNN	52.1008	71.4286	CATH
916	916	GVP-GNN	47.619	67.5325	CATH
917	917	GVP-GNN	47.3469	66.1224	CATH
918	918	GVP-GNN	49.8008	71.7131	CATH
919	919	GVP-GNN	44.8276	65.9483	CATH
920	920	GVP-GNN	45.6349	65.0794	CATH
921	921	GVP-GNN	40.3846	62.9808	CATH
922	922	GVP-GNN	50.6122	66.1224	CATH
923	923	GVP-GNN	38.1526	58.6345	CATH
924	924	GVP-GNN	51.0917	71.6157	CATH
925	925	GVP-GNN	35.4582	53.7849	CATH
926	926	GVP-GNN	48.4252	67.3228	CATH
927	927	GVP-GNN	47.8431	70.1961	CATH
928	928	GVP-GNN	47.0588	65.2406	CATH
929	929	GVP-GNN	51.2295	68.8525	CATH
930	930	GVP-GNN	46.2185	62.1849	CATH
931	931	GVP-GNN	48.9712	67.0782	CATH
932	932	GVP-GNN	34.5382	58.6345	CATH
933	933	GVP-GNN	47.012	64.5418	CATH
934	934	GVP-GNN	44.9275	69.0821	CATH
935	935	GVP-GNN	36	58.8	CATH
936	936	GVP-GNN	48.5944	65.8635	CATH
937	937	GVP-GNN	37.9845	60.4651	CATH
938	938	GVP-GNN	36.255	55.3785	CATH
939	939	GVP-GNN	52.9183	68.8716	CATH
940	940	GVP-GNN	46.3602	66.6667	CATH
941	941	GVP-GNN	33.8889	56.1111	CATH
942	942	GVP-GNN	45.1613	62.0968	CATH
943	943	GVP-GNN	45.8498	65.2174	CATH
944	944	GVP-GNN	41.4747	59.9078	CATH
945	945	GVP-GNN	47.8927	68.1992	CATH
946	946	GVP-GNN	37.0518	60.5578	CATH
947	947	GVP-GNN	52.6718	70.9924	CATH
948	948	GVP-GNN	39.1473	60.0775	CATH
949	949	GVP-GNN	37.6426	59.6958	CATH
950	950	GVP-GNN	25.523	43.9331	CATH
951	951	GVP-GNN	25.6757	46.8468	CATH
952	952	GVP-GNN	38.3673	56.3265	CATH
953	953	GVP-GNN	41.502	60.8696	CATH
954	954	GVP-GNN	36.9811	58.8679	CATH
955	955	GVP-GNN	40.856	57.5875	CATH
956	956	GVP-GNN	48.8189	69.2913	CATH
957	957	GVP-GNN	51.8987	68.3544	CATH
958	958	GVP-GNN	18.5484	33.0645	CATH
959	959	GVP-GNN	44.4853	59.9265	CATH
960	960	GVP-GNN	42.8571	62.5483	CATH
961	961	GVP-GNN	40.4412	58.8235	CATH
962	962	GVP-GNN	48.2759	69.3965	CATH
963	963	GVP-GNN	42.2311	56.5737	CATH
964	964	GVP-GNN	39.8406	60.1594	CATH
965	965	GVP-GNN	41.2409	59.1241	CATH
966	966	GVP-GNN	45.4183	68.5259	CATH
967	967	GVP-GNN	37.6	54.4	CATH
968	968	GVP-GNN	36.2205	63.7795	CATH
969	969	GVP-GNN	44.8	64	CATH
970	970	GVP-GNN	44.4444	65.3846	CATH
971	971	GVP-GNN	34.1317	52.0958	CATH
972	972	GVP-GNN	42.9658	63.4981	CATH
973	973	GVP-GNN	29.8805	46.6135	CATH
974	974	GVP-GNN	23.4783	41.7391	CATH
975	975	GVP-GNN	40.0749	59.176	CATH
976	976	GVP-GNN	48.9712	67.4897	CATH
977	977	GVP-GNN	26.1905	43.6508	CATH
978	978	GVP-GNN	33.829	55.0186	CATH
979	979	GVP-GNN	56.8345	70.8633	CATH
980	980	GVP-GNN	49.4024	64.1434	CATH
981	981	GVP-GNN	37.3391	53.6481	CATH
982	982	GVP-GNN	52.3132	66.548	CATH
983	983	GVP-GNN	45.2632	70.8772	CATH
984	984	GVP-GNN	37.4558	62.5442	CATH
985	985	GVP-GNN	33.5878	55.3435	CATH
986	986	GVP-GNN	39.4191	66.805	CATH
987	987	GVP-GNN	43.0147	61.0294	CATH
988	988	GVP-GNN	37.3494	55.0201	CATH
989	989	GVP-GNN	32.0463	44.7876	CATH
990	990	GVP-GNN	45.1389	62.5	CATH
991	991	GVP-GNN	43.1373	64.3137	CATH
992	992	GVP-GNN	45.5479	60.6164	CATH
993	993	GVP-GNN	41.6667	62.6812	CATH
994	994	GVP-GNN	44.6735	66.323	CATH
995	995	GVP-GNN	40.1384	60.2076	CATH
996	996	GVP-GNN	50	67.2662	CATH
997	997	GVP-GNN	36.63	53.8462	CATH
998	998	GVP-GNN	47.7444	71.4286	CATH
999	999	GVP-GNN	38.806	62.6866	CATH
1000	1000	GVP-GNN	47.9401	69.6629	CATH
1001	1001	GVP-GNN	31.1037	54.1806	CATH
1002	1002	GVP-GNN	41.5541	57.0946	CATH
1003	1003	GVP-GNN	43.2886	62.7517	CATH
1004	1004	GVP-GNN	48.8294	63.5451	CATH
1005	1005	GVP-GNN	43.1655	56.4748	CATH
1006	1006	GVP-GNN	46.8531	65.3846	CATH
1007	1007	GVP-GNN	54.8173	72.7575	CATH
1008	1008	GVP-GNN	46.3235	70.5882	CATH
1009	1009	GVP-GNN	43.0556	63.8889	CATH
1010	1010	GVP-GNN	39.726	60.9589	CATH
1011	1011	GVP-GNN	28.3951	49.3827	CATH
1012	1012	GVP-GNN	50.3268	67.6471	CATH
1013	1013	GVP-GNN	40.3909	59.9349	CATH
1014	1014	GVP-GNN	42.1875	65.2344	CATH
1015	1015	GVP-GNN	19.0939	39.8058	CATH
1016	1016	GVP-GNN	18.8525	36.4754	CATH
1017	1017	GVP-GNN	20.8494	35.5212	CATH
1018	1018	GVP-GNN	35.1916	54.007	CATH
1019	1019	GVP-GNN	23.5294	53.9216	CATH
1020	1020	GVP-GNN	38.6885	56.3934	CATH
1021	1021	GVP-GNN	37.5451	58.4838	CATH
1022	1022	GVP-GNN	42.1927	59.4684	CATH
1023	1023	GVP-GNN	46.6912	63.6029	CATH
1024	1024	GVP-GNN	51.7986	69.0647	CATH
1025	1025	GVP-GNN	42.8571	59.4684	CATH
1026	1026	GVP-GNN	51.9231	64.4231	CATH
1027	1027	GVP-GNN	36.6337	56.1056	CATH
1028	1028	GVP-GNN	44.1472	62.2074	CATH
1029	1029	GVP-GNN	43.8202	60.2996	CATH
1030	1030	GVP-GNN	40.0631	59.9369	CATH
1031	1031	GVP-GNN	46.2069	66.8966	CATH
1032	1032	GVP-GNN	50.1558	65.7321	CATH
1033	1033	GVP-GNN	56.9536	69.5364	CATH
1034	1034	GVP-GNN	40.8163	64.6259	CATH
1035	1035	GVP-GNN	43.7888	58.6957	CATH
1036	1036	GVP-GNN	43.8538	62.4585	CATH
1037	1037	GVP-GNN	51	65.6667	CATH
1038	1038	GVP-GNN	44.8905	69.708	CATH
1039	1039	GVP-GNN	28.75	51.5625	CATH
1040	1040	GVP-GNN	46.7742	64.1935	CATH
1041	1041	GVP-GNN	50	73.6527	CATH
1042	1042	GVP-GNN	44.2029	65.942	CATH
1043	1043	GVP-GNN	50.4478	64.1791	CATH
1044	1044	GVP-GNN	43.9024	67.0732	CATH
1045	1045	GVP-GNN	42.2156	59.8802	CATH
1046	1046	GVP-GNN	50	67.5159	CATH
1047	1047	GVP-GNN	46.8165	59.9251	CATH
1048	1048	GVP-GNN	48.9231	67.3846	CATH
1049	1049	GVP-GNN	30.303	49.0909	CATH
1050	1050	GVP-GNN	49.375	65.3125	CATH
1051	1051	GVP-GNN	45.4545	61.8182	CATH
1052	1052	GVP-GNN	41.2371	59.1065	CATH
1053	1053	GVP-GNN	43.3333	61.6667	CATH
1054	1054	GVP-GNN	47.7987	63.8365	CATH
1055	1055	GVP-GNN	39.9408	62.7219	CATH
1056	1056	GVP-GNN	39.0681	59.8566	CATH
1057	1057	GVP-GNN	44.4776	65.9701	CATH
1058	1058	GVP-GNN	46.4912	63.4503	CATH
1059	1059	GVP-GNN	37.5	58.5526	CATH
1060	1060	GVP-GNN	40.4011	58.1662	CATH
1061	1061	GVP-GNN	54.9708	68.1287	CATH
1062	1062	GVP-GNN	33.642	51.2346	CATH
1063	1063	GVP-GNN	44.8485	65.4545	CATH
1064	1064	GVP-GNN	42.3295	61.0795	CATH
1065	1065	GVP-GNN	39.2045	61.6477	CATH
1066	1066	GVP-GNN	39.8281	57.3066	CATH
1067	1067	GVP-GNN	37.7095	57.8212	CATH
1068	1068	GVP-GNN	39.881	61.6071	CATH
1069	1069	GVP-GNN	41.2338	61.3636	CATH
1070	1070	GVP-GNN	33.8509	58.0745	CATH
1071	1071	GVP-GNN	48.773	67.4847	CATH
1072	1072	GVP-GNN	41.6928	57.9937	CATH
1073	1073	GVP-GNN	43.5583	60.4294	CATH
1074	1074	GVP-GNN	42.3781	61.5854	CATH
1075	1075	GVP-GNN	58.3569	74.7875	CATH
1076	1076	GVP-GNN	30.9392	50.2762	CATH
1077	1077	GVP-GNN	43.3908	62.6437	CATH
1078	1078	GVP-GNN	45.6825	59.61	CATH
1079	1079	GVP-GNN	40.8408	59.1592	CATH
1080	1080	GVP-GNN	43.5185	65.4321	CATH
1081	1081	GVP-GNN	47.5073	68.0352	CATH
1082	1082	GVP-GNN	41.7647	64.1176	CATH
1083	1083	GVP-GNN	42.9333	61.3333	CATH
1084	1084	GVP-GNN	47.9339	68.8705	CATH
1085	1085	GVP-GNN	46.4615	65.2308	CATH
1086	1086	GVP-GNN	51.7143	67.1429	CATH
1087	1087	GVP-GNN	40.5063	58.2278	CATH
1088	1088	GVP-GNN	42.0245	60.7362	CATH
1089	1089	GVP-GNN	40.8946	61.6613	CATH
1090	1090	GVP-GNN	37.1951	61.8902	CATH
1091	1091	GVP-GNN	35.5932	60.339	CATH
1092	1092	GVP-GNN	32.7273	49.6104	CATH
1093	1093	GVP-GNN	47.4843	62.2642	CATH
1094	1094	GVP-GNN	44.7644	60.4712	CATH
1095	1095	GVP-GNN	39.9417	61.2245	CATH
1096	1096	GVP-GNN	44.4737	62.8947	CATH
1097	1097	GVP-GNN	64.0625	74.7396	CATH
1098	1098	GVP-GNN	44	64	CATH
1099	1099	GVP-GNN	43.9898	65.2174	CATH
1100	1100	GVP-GNN	48.7047	66.0622	CATH
1101	1101	GVP-GNN	58.011	67.6796	CATH
1102	1102	GVP-GNN	35.122	51.9512	CATH
1103	1103	GVP-GNN	41.247	60.1918	CATH
1104	1104	GVP-GNN	38.3495	55.3398	CATH
1105	1105	GVP-GNN	42.217	58.7264	CATH
1106	1106	GVP-GNN	51.2472	68.4807	CATH
1107	1107	GVP-GNN	49.7696	67.9724	CATH
1108	1108	GVP-GNN	41.3876	60.7656	CATH
1109	1109	GVP-GNN	45.8537	64.1463	CATH
1110	1110	GVP-GNN	39.2683	59.0244	CATH
1111	1111	GVP-GNN	42.7617	64.1425	CATH
1112	1112	GVP-GNN	42.4444	62.2222	CATH
1113	1113	GVP-GNN	39.6896	60.9756	CATH
1114	1114	GVP-GNN	52.7197	72.3849	CATH
1115	1115	GVP-GNN	52.0833	71.6667	CATH
1116	1116	GVP-GNN	48.8753	71.7791	CATH
1117	1117	GVP-GNN	50.2193	68.8596	CATH
1118	1118	GVP-GNN	47.2837	65.7948	CATH
1119	1119	GVP-GNN	27.027	45.1737	CATH
1120	1120	ProRefiner+GVP-GNN	22.5	40	CATH
1121	1121	ProRefiner+GVP-GNN	19.5652	54.3478	CATH
1122	1122	ProRefiner+GVP-GNN	10.8696	17.3913	CATH
1123	1123	ProRefiner+GVP-GNN	30.4348	54.3478	CATH
1124	1124	ProRefiner+GVP-GNN	32.6087	54.3478	CATH
1125	1125	ProRefiner+GVP-GNN	34.0426	51.0638	CATH
1126	1126	ProRefiner+GVP-GNN	40.4255	59.5745	CATH
1127	1127	ProRefiner+GVP-GNN	20.8333	27.0833	CATH
1128	1128	ProRefiner+GVP-GNN	12	26	CATH
1129	1129	ProRefiner+GVP-GNN	38	56	CATH
1130	1130	ProRefiner+GVP-GNN	24.5283	54.717	CATH
1131	1131	ProRefiner+GVP-GNN	28.2609	60.8696	CATH
1132	1132	ProRefiner+GVP-GNN	41.5094	50.9434	CATH
1133	1133	ProRefiner+GVP-GNN	42.5926	57.4074	CATH
1134	1134	ProRefiner+GVP-GNN	54.5455	61.8182	CATH
1135	1135	ProRefiner+GVP-GNN	45.6522	58.6957	CATH
1136	1136	ProRefiner+GVP-GNN	20	30.9091	CATH
1137	1137	ProRefiner+GVP-GNN	14.2857	42.8571	CATH
1138	1138	ProRefiner+GVP-GNN	35.0877	56.1404	CATH
1139	1139	ProRefiner+GVP-GNN	19.2982	36.8421	CATH
1140	1140	ProRefiner+GVP-GNN	36.8421	49.1228	CATH
1141	1141	ProRefiner+GVP-GNN	37.5	51.7857	CATH
1142	1142	ProRefiner+GVP-GNN	34.8837	51.1628	CATH
1143	1143	ProRefiner+GVP-GNN	20.3704	44.4444	CATH
1144	1144	ProRefiner+GVP-GNN	47.3684	63.1579	CATH
1145	1145	ProRefiner+GVP-GNN	25.4237	37.2881	CATH
1146	1146	ProRefiner+GVP-GNN	20.339	33.8983	CATH
1147	1147	ProRefiner+GVP-GNN	21.4286	35.7143	CATH
1148	1148	ProRefiner+GVP-GNN	35.5932	57.6271	CATH
1149	1149	ProRefiner+GVP-GNN	14.5833	41.6667	CATH
1150	1150	ProRefiner+GVP-GNN	45	60	CATH
1151	1151	ProRefiner+GVP-GNN	33.3333	51.6667	CATH
1152	1152	ProRefiner+GVP-GNN	31.6667	53.3333	CATH
1153	1153	ProRefiner+GVP-GNN	6.66667	31.6667	CATH
1154	1154	ProRefiner+GVP-GNN	51.6667	70	CATH
1155	1155	ProRefiner+GVP-GNN	40.9836	52.459	CATH
1156	1156	ProRefiner+GVP-GNN	52.459	68.8525	CATH
1157	1157	ProRefiner+GVP-GNN	21.3115	31.1475	CATH
1158	1158	ProRefiner+GVP-GNN	40.9836	65.5738	CATH
1159	1159	ProRefiner+GVP-GNN	50.7937	63.4921	CATH
1160	1160	ProRefiner+GVP-GNN	21.5686	47.0588	CATH
1161	1161	ProRefiner+GVP-GNN	27.2727	56.3636	CATH
1162	1162	ProRefiner+GVP-GNN	18.6047	48.8372	CATH
1163	1163	ProRefiner+GVP-GNN	25.8065	51.6129	CATH
1164	1164	ProRefiner+GVP-GNN	50	64.5833	CATH
1165	1165	ProRefiner+GVP-GNN	65.625	70.3125	CATH
1166	1166	ProRefiner+GVP-GNN	27.1186	50.8475	CATH
1167	1167	ProRefiner+GVP-GNN	22.2222	50	CATH
1168	1168	ProRefiner+GVP-GNN	22.2222	34.9206	CATH
1169	1169	ProRefiner+GVP-GNN	32.3077	47.6923	CATH
1170	1170	ProRefiner+GVP-GNN	41.5385	63.0769	CATH
1171	1171	ProRefiner+GVP-GNN	23.0769	50	CATH
1172	1172	ProRefiner+GVP-GNN	25.7576	48.4848	CATH
1173	1173	ProRefiner+GVP-GNN	65.6716	71.6418	CATH
1174	1174	ProRefiner+GVP-GNN	40.3509	61.4035	CATH
1175	1175	ProRefiner+GVP-GNN	35	58.3333	CATH
1176	1176	ProRefiner+GVP-GNN	22.807	47.3684	CATH
1177	1177	ProRefiner+GVP-GNN	44.9275	59.4203	CATH
1178	1178	ProRefiner+GVP-GNN	43.4783	66.6667	CATH
1179	1179	ProRefiner+GVP-GNN	26.087	46.3768	CATH
1180	1180	ProRefiner+GVP-GNN	28.125	46.875	CATH
1181	1181	ProRefiner+GVP-GNN	30.7692	46.1538	CATH
1182	1182	ProRefiner+GVP-GNN	11.5942	28.9855	CATH
1183	1183	ProRefiner+GVP-GNN	38.5714	57.1429	CATH
1184	1184	ProRefiner+GVP-GNN	46.4789	70.4225	CATH
1185	1185	ProRefiner+GVP-GNN	39.3939	50	CATH
1186	1186	ProRefiner+GVP-GNN	43.662	53.5211	CATH
1187	1187	ProRefiner+GVP-GNN	52.3077	72.3077	CATH
1188	1188	ProRefiner+GVP-GNN	59.0909	75.7576	CATH
1189	1189	ProRefiner+GVP-GNN	31.3726	64.7059	CATH
1190	1190	ProRefiner+GVP-GNN	38.7097	64.5161	CATH
1191	1191	ProRefiner+GVP-GNN	37.037	53.7037	CATH
1192	1192	ProRefiner+GVP-GNN	28.5714	61.4286	CATH
1193	1193	ProRefiner+GVP-GNN	35.2113	53.5211	CATH
1194	1194	ProRefiner+GVP-GNN	38.3562	53.4247	CATH
1195	1195	ProRefiner+GVP-GNN	25.6757	47.2973	CATH
1196	1196	ProRefiner+GVP-GNN	41.8919	58.1081	CATH
1197	1197	ProRefiner+GVP-GNN	70.6667	74.6667	CATH
1198	1198	ProRefiner+GVP-GNN	50	57.5758	CATH
1199	1199	ProRefiner+GVP-GNN	33.7662	64.9351	CATH
1200	1200	ProRefiner+GVP-GNN	35.0649	51.9481	CATH
1201	1201	ProRefiner+GVP-GNN	23.0769	32.0513	CATH
1202	1202	ProRefiner+GVP-GNN	34.8485	54.5455	CATH
1203	1203	ProRefiner+GVP-GNN	50	73.6842	CATH
1204	1204	ProRefiner+GVP-GNN	30.8824	52.9412	CATH
1205	1205	ProRefiner+GVP-GNN	51.8987	73.4177	CATH
1206	1206	ProRefiner+GVP-GNN	11.9403	26.8657	CATH
1207	1207	ProRefiner+GVP-GNN	39.2405	55.6962	CATH
1208	1208	ProRefiner+GVP-GNN	35.443	58.2278	CATH
1209	1209	ProRefiner+GVP-GNN	43.2836	64.1791	CATH
1210	1210	ProRefiner+GVP-GNN	53.75	75	CATH
1211	1211	ProRefiner+GVP-GNN	37.5	57.5	CATH
1212	1212	ProRefiner+GVP-GNN	53.3333	73.3333	CATH
1213	1213	ProRefiner+GVP-GNN	30.8642	46.9136	CATH
1214	1214	ProRefiner+GVP-GNN	53.9474	65.7895	CATH
1215	1215	ProRefiner+GVP-GNN	32.2581	48.3871	CATH
1216	1216	ProRefiner+GVP-GNN	29.6296	58.0247	CATH
1217	1217	ProRefiner+GVP-GNN	50	59.7561	CATH
1218	1218	ProRefiner+GVP-GNN	37.8788	54.5455	CATH
1219	1219	ProRefiner+GVP-GNN	26.3889	43.0556	CATH
1220	1220	ProRefiner+GVP-GNN	42.1687	61.4458	CATH
1221	1221	ProRefiner+GVP-GNN	32.7586	55.1724	CATH
1222	1222	ProRefiner+GVP-GNN	41.4634	64.6341	CATH
1223	1223	ProRefiner+GVP-GNN	45.2381	70.2381	CATH
1224	1224	ProRefiner+GVP-GNN	29.6875	48.4375	CATH
1225	1225	ProRefiner+GVP-GNN	19.0476	42.8571	CATH
1226	1226	ProRefiner+GVP-GNN	38.1579	64.4737	CATH
1227	1227	ProRefiner+GVP-GNN	18.75	43.75	CATH
1228	1228	ProRefiner+GVP-GNN	74.1176	75.2941	CATH
1229	1229	ProRefiner+GVP-GNN	22.3529	35.2941	CATH
1230	1230	ProRefiner+GVP-GNN	42.3529	60	CATH
1231	1231	ProRefiner+GVP-GNN	30.5556	55.5556	CATH
1232	1232	ProRefiner+GVP-GNN	38.8235	58.8235	CATH
1233	1233	ProRefiner+GVP-GNN	30.5882	51.7647	CATH
1234	1234	ProRefiner+GVP-GNN	35.2941	49.4118	CATH
1235	1235	ProRefiner+GVP-GNN	44.186	59.3023	CATH
1236	1236	ProRefiner+GVP-GNN	32.4675	53.2468	CATH
1237	1237	ProRefiner+GVP-GNN	23.4568	43.2099	CATH
1238	1238	ProRefiner+GVP-GNN	66.2791	72.093	CATH
1239	1239	ProRefiner+GVP-GNN	57.3333	70.6667	CATH
1240	1240	ProRefiner+GVP-GNN	39.0805	60.9195	CATH
1241	1241	ProRefiner+GVP-GNN	30.7692	56.4103	CATH
1242	1242	ProRefiner+GVP-GNN	57.4713	71.2644	CATH
1243	1243	ProRefiner+GVP-GNN	33.75	61.25	CATH
1244	1244	ProRefiner+GVP-GNN	42.5287	66.6667	CATH
1245	1245	ProRefiner+GVP-GNN	20.4545	47.7273	CATH
1246	1246	ProRefiner+GVP-GNN	32.3077	50.7692	CATH
1247	1247	ProRefiner+GVP-GNN	43.5294	62.3529	CATH
1248	1248	ProRefiner+GVP-GNN	32.4675	51.9481	CATH
1249	1249	ProRefiner+GVP-GNN	26.9841	41.2698	CATH
1250	1250	ProRefiner+GVP-GNN	22.2222	50.7937	CATH
1251	1251	ProRefiner+GVP-GNN	48.3146	71.9101	CATH
1252	1252	ProRefiner+GVP-GNN	50.6024	67.4699	CATH
1253	1253	ProRefiner+GVP-GNN	78.8889	83.3333	CATH
1254	1254	ProRefiner+GVP-GNN	21.5385	49.2308	CATH
1255	1255	ProRefiner+GVP-GNN	33.7662	55.8442	CATH
1256	1256	ProRefiner+GVP-GNN	29.2135	48.3146	CATH
1257	1257	ProRefiner+GVP-GNN	39.2405	60.7595	CATH
1258	1258	ProRefiner+GVP-GNN	24.1758	40.6593	CATH
1259	1259	ProRefiner+GVP-GNN	42.1053	68.4211	CATH
1260	1260	ProRefiner+GVP-GNN	51.087	69.5652	CATH
1261	1261	ProRefiner+GVP-GNN	67.3913	75	CATH
1262	1262	ProRefiner+GVP-GNN	28.2609	53.2609	CATH
1263	1263	ProRefiner+GVP-GNN	65.2174	81.5217	CATH
1264	1264	ProRefiner+GVP-GNN	50	65.2174	CATH
1265	1265	ProRefiner+GVP-GNN	39.7727	55.6818	CATH
1266	1266	ProRefiner+GVP-GNN	58.0645	70.9677	CATH
1267	1267	ProRefiner+GVP-GNN	54.023	73.5632	CATH
1268	1268	ProRefiner+GVP-GNN	69.1489	78.7234	CATH
1269	1269	ProRefiner+GVP-GNN	52.5641	73.0769	CATH
1270	1270	ProRefiner+GVP-GNN	50	68.0851	CATH
1271	1271	ProRefiner+GVP-GNN	70.2128	82.9787	CATH
1272	1272	ProRefiner+GVP-GNN	35.8974	53.8462	CATH
1273	1273	ProRefiner+GVP-GNN	34.0659	52.7473	CATH
1274	1274	ProRefiner+GVP-GNN	53.0864	76.5432	CATH
1275	1275	ProRefiner+GVP-GNN	39.7059	58.8235	CATH
1276	1276	ProRefiner+GVP-GNN	29.4872	47.4359	CATH
1277	1277	ProRefiner+GVP-GNN	29.2683	46.3415	CATH
1278	1278	ProRefiner+GVP-GNN	27.5362	53.6232	CATH
1279	1279	ProRefiner+GVP-GNN	40.9639	68.6747	CATH
1280	1280	ProRefiner+GVP-GNN	30.5263	51.5789	CATH
1281	1281	ProRefiner+GVP-GNN	37.5	59.0909	CATH
1282	1282	ProRefiner+GVP-GNN	54.1667	63.5417	CATH
1283	1283	ProRefiner+GVP-GNN	32.2917	51.0417	CATH
1284	1284	ProRefiner+GVP-GNN	37.3333	54.6667	CATH
1285	1285	ProRefiner+GVP-GNN	55.6701	60.8247	CATH
1286	1286	ProRefiner+GVP-GNN	54.6392	63.9175	CATH
1287	1287	ProRefiner+GVP-GNN	47.4227	58.7629	CATH
1288	1288	ProRefiner+GVP-GNN	46.5753	65.7534	CATH
1289	1289	ProRefiner+GVP-GNN	31.1111	53.3333	CATH
1290	1290	ProRefiner+GVP-GNN	37.7551	56.1224	CATH
1291	1291	ProRefiner+GVP-GNN	24.4898	41.8367	CATH
1292	1292	ProRefiner+GVP-GNN	28	54.6667	CATH
1293	1293	ProRefiner+GVP-GNN	50	72.449	CATH
1294	1294	ProRefiner+GVP-GNN	35.5556	65.5556	CATH
1295	1295	ProRefiner+GVP-GNN	69.697	77.7778	CATH
1296	1296	ProRefiner+GVP-GNN	29.5918	52.0408	CATH
1297	1297	ProRefiner+GVP-GNN	28.0899	51.6854	CATH
1298	1298	ProRefiner+GVP-GNN	41.4141	57.5758	CATH
1299	1299	ProRefiner+GVP-GNN	33.6842	52.6316	CATH
1300	1300	ProRefiner+GVP-GNN	34.0426	57.4468	CATH
1301	1301	ProRefiner+GVP-GNN	48.4536	65.9794	CATH
1302	1302	ProRefiner+GVP-GNN	65	75	CATH
1303	1303	ProRefiner+GVP-GNN	53.1915	73.4043	CATH
1304	1304	ProRefiner+GVP-GNN	51.4706	66.1765	CATH
1305	1305	ProRefiner+GVP-GNN	60	76.4706	CATH
1306	1306	ProRefiner+GVP-GNN	45.2381	64.2857	CATH
1307	1307	ProRefiner+GVP-GNN	37.6238	65.3465	CATH
1308	1308	ProRefiner+GVP-GNN	55.6701	82.4742	CATH
1309	1309	ProRefiner+GVP-GNN	25	42.7083	CATH
1310	1310	ProRefiner+GVP-GNN	50.9804	68.6275	CATH
1311	1311	ProRefiner+GVP-GNN	53.1646	73.4177	CATH
1312	1312	ProRefiner+GVP-GNN	23.2323	58.5859	CATH
1313	1313	ProRefiner+GVP-GNN	47.7273	70.4545	CATH
1314	1314	ProRefiner+GVP-GNN	54.902	78.4314	CATH
1315	1315	ProRefiner+GVP-GNN	37.1134	54.6392	CATH
1316	1316	ProRefiner+GVP-GNN	37.6471	60	CATH
1317	1317	ProRefiner+GVP-GNN	28.4314	53.9216	CATH
1318	1318	ProRefiner+GVP-GNN	31.3726	54.902	CATH
1319	1319	ProRefiner+GVP-GNN	41.1765	60.7843	CATH
1320	1320	ProRefiner+GVP-GNN	35.2273	47.7273	CATH
1321	1321	ProRefiner+GVP-GNN	56.3218	68.9655	CATH
1322	1322	ProRefiner+GVP-GNN	48.3146	66.2921	CATH
1323	1323	ProRefiner+GVP-GNN	42.3529	54.1176	CATH
1324	1324	ProRefiner+GVP-GNN	39.604	63.3663	CATH
1325	1325	ProRefiner+GVP-GNN	31.7073	54.8781	CATH
1326	1326	ProRefiner+GVP-GNN	46.6019	72.8155	CATH
1327	1327	ProRefiner+GVP-GNN	32.2581	59.1398	CATH
1328	1328	ProRefiner+GVP-GNN	46.1538	64.4231	CATH
1329	1329	ProRefiner+GVP-GNN	57.6923	76.9231	CATH
1330	1330	ProRefiner+GVP-GNN	21.9512	45.1219	CATH
1331	1331	ProRefiner+GVP-GNN	53.8462	75	CATH
1332	1332	ProRefiner+GVP-GNN	24.0385	52.8846	CATH
1333	1333	ProRefiner+GVP-GNN	40	69.5238	CATH
1334	1334	ProRefiner+GVP-GNN	50.6329	65.8228	CATH
1335	1335	ProRefiner+GVP-GNN	22.2222	43.4343	CATH
1336	1336	ProRefiner+GVP-GNN	59.0476	80	CATH
1337	1337	ProRefiner+GVP-GNN	41.6667	58.3333	CATH
1338	1338	ProRefiner+GVP-GNN	36.0465	55.814	CATH
1339	1339	ProRefiner+GVP-GNN	53.4884	66.2791	CATH
1340	1340	ProRefiner+GVP-GNN	30.4762	53.3333	CATH
1341	1341	ProRefiner+GVP-GNN	48.5437	62.1359	CATH
1342	1342	ProRefiner+GVP-GNN	67.0213	75.5319	CATH
1343	1343	ProRefiner+GVP-GNN	55.6604	74.5283	CATH
1344	1344	ProRefiner+GVP-GNN	49.5238	71.4286	CATH
1345	1345	ProRefiner+GVP-GNN	42.3529	64.7059	CATH
1346	1346	ProRefiner+GVP-GNN	41.4634	58.5366	CATH
1347	1347	ProRefiner+GVP-GNN	41.8605	62.7907	CATH
1348	1348	ProRefiner+GVP-GNN	54.2056	80.3738	CATH
1349	1349	ProRefiner+GVP-GNN	43.5644	62.3762	CATH
1350	1350	ProRefiner+GVP-GNN	45.7944	67.2897	CATH
1351	1351	ProRefiner+GVP-GNN	32.7103	55.1402	CATH
1352	1352	ProRefiner+GVP-GNN	47.5	62.5	CATH
1353	1353	ProRefiner+GVP-GNN	24.0741	42.5926	CATH
1354	1354	ProRefiner+GVP-GNN	43.3962	67.9245	CATH
1355	1355	ProRefiner+GVP-GNN	43.5185	65.7407	CATH
1356	1356	ProRefiner+GVP-GNN	20.5607	37.3832	CATH
1357	1357	ProRefiner+GVP-GNN	37.6471	63.5294	CATH
1358	1358	ProRefiner+GVP-GNN	49.505	65.3465	CATH
1359	1359	ProRefiner+GVP-GNN	50.5376	72.043	CATH
1360	1360	ProRefiner+GVP-GNN	43.1193	68.8073	CATH
1361	1361	ProRefiner+GVP-GNN	42.5743	67.3267	CATH
1362	1362	ProRefiner+GVP-GNN	33.945	69.7248	CATH
1363	1363	ProRefiner+GVP-GNN	52.8846	68.2692	CATH
1364	1364	ProRefiner+GVP-GNN	54.1284	67.8899	CATH
1365	1365	ProRefiner+GVP-GNN	60.3774	73.5849	CATH
1366	1366	ProRefiner+GVP-GNN	41.7582	63.7363	CATH
1367	1367	ProRefiner+GVP-GNN	40	64.7059	CATH
1368	1368	ProRefiner+GVP-GNN	61.1111	82.4074	CATH
1369	1369	ProRefiner+GVP-GNN	29.0909	45.4545	CATH
1370	1370	ProRefiner+GVP-GNN	66.3265	75.5102	CATH
1371	1371	ProRefiner+GVP-GNN	39.4231	58.6538	CATH
1372	1372	ProRefiner+GVP-GNN	55.3398	71.8447	CATH
1373	1373	ProRefiner+GVP-GNN	50.9091	75.4545	CATH
1374	1374	ProRefiner+GVP-GNN	35.5769	50	CATH
1375	1375	ProRefiner+GVP-GNN	51.4563	68.932	CATH
1376	1376	ProRefiner+GVP-GNN	29.0909	48.1818	CATH
1377	1377	ProRefiner+GVP-GNN	52.7273	74.5455	CATH
1378	1378	ProRefiner+GVP-GNN	34.5794	58.8785	CATH
1379	1379	ProRefiner+GVP-GNN	61.1111	81.4815	CATH
1380	1380	ProRefiner+GVP-GNN	52.2523	76.5766	CATH
1381	1381	ProRefiner+GVP-GNN	40.7407	69.4444	CATH
1382	1382	ProRefiner+GVP-GNN	50.4587	65.1376	CATH
1383	1383	ProRefiner+GVP-GNN	52.8302	78.3019	CATH
1384	1384	ProRefiner+GVP-GNN	45.9459	73.8739	CATH
1385	1385	ProRefiner+GVP-GNN	46.3636	69.0909	CATH
1386	1386	ProRefiner+GVP-GNN	48.5437	70.8738	CATH
1387	1387	ProRefiner+GVP-GNN	37.5	55.6818	CATH
1388	1388	ProRefiner+GVP-GNN	37	63	CATH
1389	1389	ProRefiner+GVP-GNN	34.8214	59.8214	CATH
1390	1390	ProRefiner+GVP-GNN	21.4286	42.8571	CATH
1391	1391	ProRefiner+GVP-GNN	41.9643	71.4286	CATH
1392	1392	ProRefiner+GVP-GNN	43.3962	71.6981	CATH
1393	1393	ProRefiner+GVP-GNN	49.5146	69.9029	CATH
1394	1394	ProRefiner+GVP-GNN	68.75	76.7857	CATH
1395	1395	ProRefiner+GVP-GNN	51.7857	71.4286	CATH
1396	1396	ProRefiner+GVP-GNN	64.8936	78.7234	CATH
1397	1397	ProRefiner+GVP-GNN	47.7064	63.3027	CATH
1398	1398	ProRefiner+GVP-GNN	41.0714	54.4643	CATH
1399	1399	ProRefiner+GVP-GNN	47.7876	61.9469	CATH
1400	1400	ProRefiner+GVP-GNN	43.9252	62.6168	CATH
1401	1401	ProRefiner+GVP-GNN	56.25	71.4286	CATH
1402	1402	ProRefiner+GVP-GNN	73.6842	81.5789	CATH
1403	1403	ProRefiner+GVP-GNN	48.6486	64.8649	CATH
1404	1404	ProRefiner+GVP-GNN	49.0566	71.6981	CATH
1405	1405	ProRefiner+GVP-GNN	29.7297	59.4595	CATH
1406	1406	ProRefiner+GVP-GNN	30.7018	60.5263	CATH
1407	1407	ProRefiner+GVP-GNN	46.7532	63.6364	CATH
1408	1408	ProRefiner+GVP-GNN	42.8571	63.3929	CATH
1409	1409	ProRefiner+GVP-GNN	30.6306	47.7477	CATH
1410	1410	ProRefiner+GVP-GNN	38.5965	64.0351	CATH
1411	1411	ProRefiner+GVP-GNN	39.2857	52.381	CATH
1412	1412	ProRefiner+GVP-GNN	33.3333	50.4762	CATH
1413	1413	ProRefiner+GVP-GNN	55.5556	73.1481	CATH
1414	1414	ProRefiner+GVP-GNN	53.6364	68.1818	CATH
1415	1415	ProRefiner+GVP-GNN	40.4255	63.8298	CATH
1416	1416	ProRefiner+GVP-GNN	49.505	68.3168	CATH
1417	1417	ProRefiner+GVP-GNN	53.7037	67.5926	CATH
1418	1418	ProRefiner+GVP-GNN	55.2632	76.3158	CATH
1419	1419	ProRefiner+GVP-GNN	50	71.6981	CATH
1420	1420	ProRefiner+GVP-GNN	56.1404	69.2982	CATH
1421	1421	ProRefiner+GVP-GNN	57.4074	69.4444	CATH
1422	1422	ProRefiner+GVP-GNN	24.5614	49.1228	CATH
1423	1423	ProRefiner+GVP-GNN	52.6786	65.1786	CATH
1424	1424	ProRefiner+GVP-GNN	21.3333	46.6667	CATH
1425	1425	ProRefiner+GVP-GNN	47.8261	66.3043	CATH
1426	1426	ProRefiner+GVP-GNN	58.3333	74.0741	CATH
1427	1427	ProRefiner+GVP-GNN	38.8889	55.5556	CATH
1428	1428	ProRefiner+GVP-GNN	38.2609	60	CATH
1429	1429	ProRefiner+GVP-GNN	55.6522	73.0435	CATH
1430	1430	ProRefiner+GVP-GNN	52.6316	68.4211	CATH
1431	1431	ProRefiner+GVP-GNN	56.7568	72.0721	CATH
1432	1432	ProRefiner+GVP-GNN	48.5149	67.3267	CATH
1433	1433	ProRefiner+GVP-GNN	57.2917	72.9167	CATH
1434	1434	ProRefiner+GVP-GNN	30.1205	53.012	CATH
1435	1435	ProRefiner+GVP-GNN	56.8965	80.1724	CATH
1436	1436	ProRefiner+GVP-GNN	43.8596	65.7895	CATH
1437	1437	ProRefiner+GVP-GNN	47.3214	67.8571	CATH
1438	1438	ProRefiner+GVP-GNN	52.9915	70.9402	CATH
1439	1439	ProRefiner+GVP-GNN	64.9573	75.2137	CATH
1440	1440	ProRefiner+GVP-GNN	58.9744	72.6496	CATH
1441	1441	ProRefiner+GVP-GNN	33.3333	52.1368	CATH
1442	1442	ProRefiner+GVP-GNN	34.9057	66.9811	CATH
1443	1443	ProRefiner+GVP-GNN	39.4495	52.2936	CATH
1444	1444	ProRefiner+GVP-GNN	63.0631	82.8829	CATH
1445	1445	ProRefiner+GVP-GNN	29.661	48.3051	CATH
1446	1446	ProRefiner+GVP-GNN	56.5657	70.7071	CATH
1447	1447	ProRefiner+GVP-GNN	49.1525	67.7966	CATH
1448	1448	ProRefiner+GVP-GNN	43.4783	65.2174	CATH
1449	1449	ProRefiner+GVP-GNN	59.8039	71.5686	CATH
1450	1450	ProRefiner+GVP-GNN	60	76.3636	CATH
1451	1451	ProRefiner+GVP-GNN	50	71.8182	CATH
1452	1452	ProRefiner+GVP-GNN	26.5306	57.1429	CATH
1453	1453	ProRefiner+GVP-GNN	55.2632	71.0526	CATH
1454	1454	ProRefiner+GVP-GNN	39.1667	55.8333	CATH
1455	1455	ProRefiner+GVP-GNN	39.1667	56.6667	CATH
1456	1456	ProRefiner+GVP-GNN	40	52.5	CATH
1457	1457	ProRefiner+GVP-GNN	37.8378	57.6577	CATH
1458	1458	ProRefiner+GVP-GNN	42.6087	63.4783	CATH
1459	1459	ProRefiner+GVP-GNN	41.1765	58.8235	CATH
1460	1460	ProRefiner+GVP-GNN	63.3333	72.5	CATH
1461	1461	ProRefiner+GVP-GNN	29.9145	42.735	CATH
1462	1462	ProRefiner+GVP-GNN	45.8333	67.5	CATH
1463	1463	ProRefiner+GVP-GNN	56.1983	77.686	CATH
1464	1464	ProRefiner+GVP-GNN	52.9915	66.6667	CATH
1465	1465	ProRefiner+GVP-GNN	37.1901	57.8512	CATH
1466	1466	ProRefiner+GVP-GNN	67.7686	76.0331	CATH
1467	1467	ProRefiner+GVP-GNN	46.2366	59.1398	CATH
1468	1468	ProRefiner+GVP-GNN	59.8361	74.5902	CATH
1469	1469	ProRefiner+GVP-GNN	35.2459	59.8361	CATH
1470	1470	ProRefiner+GVP-GNN	50.4132	61.9835	CATH
1471	1471	ProRefiner+GVP-GNN	33.6066	52.459	CATH
1472	1472	ProRefiner+GVP-GNN	50	66.9492	CATH
1473	1473	ProRefiner+GVP-GNN	43.8596	61.4035	CATH
1474	1474	ProRefiner+GVP-GNN	77.5862	83.6207	CATH
1475	1475	ProRefiner+GVP-GNN	33.7209	54.6512	CATH
1476	1476	ProRefiner+GVP-GNN	58.8235	72.549	CATH
1477	1477	ProRefiner+GVP-GNN	47.9339	67.7686	CATH
1478	1478	ProRefiner+GVP-GNN	48.7805	64.2276	CATH
1479	1479	ProRefiner+GVP-GNN	45.7627	60.1695	CATH
1480	1480	ProRefiner+GVP-GNN	48.7805	66.6667	CATH
1481	1481	ProRefiner+GVP-GNN	43.9252	64.486	CATH
1482	1482	ProRefiner+GVP-GNN	67.4797	80.4878	CATH
1483	1483	ProRefiner+GVP-GNN	40.6504	57.7236	CATH
1484	1484	ProRefiner+GVP-GNN	25.4902	43.1373	CATH
1485	1485	ProRefiner+GVP-GNN	53.3981	65.0485	CATH
1486	1486	ProRefiner+GVP-GNN	40	60.8696	CATH
1487	1487	ProRefiner+GVP-GNN	51.8519	69.4444	CATH
1488	1488	ProRefiner+GVP-GNN	35.3448	54.3103	CATH
1489	1489	ProRefiner+GVP-GNN	50	68.5484	CATH
1490	1490	ProRefiner+GVP-GNN	46.4	64	CATH
1491	1491	ProRefiner+GVP-GNN	47.7876	62.8319	CATH
1492	1492	ProRefiner+GVP-GNN	32.381	58.0952	CATH
1493	1493	ProRefiner+GVP-GNN	31.2	51.2	CATH
1494	1494	ProRefiner+GVP-GNN	25.3968	39.6825	CATH
1495	1495	ProRefiner+GVP-GNN	45.2381	63.4921	CATH
1496	1496	ProRefiner+GVP-GNN	53.6842	68.4211	CATH
1497	1497	ProRefiner+GVP-GNN	50	64.2857	CATH
1498	1498	ProRefiner+GVP-GNN	51.6667	64.1667	CATH
1499	1499	ProRefiner+GVP-GNN	53.211	72.4771	CATH
1500	1500	ProRefiner+GVP-GNN	60.3175	72.2222	CATH
1501	1501	ProRefiner+GVP-GNN	49.5935	75.6098	CATH
1502	1502	ProRefiner+GVP-GNN	34.127	57.1429	CATH
1503	1503	ProRefiner+GVP-GNN	46.8254	61.9048	CATH
1504	1504	ProRefiner+GVP-GNN	62.9032	79.8387	CATH
1505	1505	ProRefiner+GVP-GNN	42.9752	56.1983	CATH
1506	1506	ProRefiner+GVP-GNN	54.4	73.6	CATH
1507	1507	ProRefiner+GVP-GNN	36.8	60.8	CATH
1508	1508	ProRefiner+GVP-GNN	50	70.6349	CATH
1509	1509	ProRefiner+GVP-GNN	21.2598	37.0079	CATH
1510	1510	ProRefiner+GVP-GNN	41.6667	65	CATH
1511	1511	ProRefiner+GVP-GNN	52.2124	75.2212	CATH
1512	1512	ProRefiner+GVP-GNN	49.5935	71.5447	CATH
1513	1513	ProRefiner+GVP-GNN	42.6087	67.8261	CATH
1514	1514	ProRefiner+GVP-GNN	43.75	60.1562	CATH
1515	1515	ProRefiner+GVP-GNN	46.7742	61.2903	CATH
1516	1516	ProRefiner+GVP-GNN	49.6063	70.8661	CATH
1517	1517	ProRefiner+GVP-GNN	44.5312	61.7188	CATH
1518	1518	ProRefiner+GVP-GNN	59.5238	71.4286	CATH
1519	1519	ProRefiner+GVP-GNN	45	62.5	CATH
1520	1520	ProRefiner+GVP-GNN	50.4425	66.3717	CATH
1521	1521	ProRefiner+GVP-GNN	53.9062	67.9688	CATH
1522	1522	ProRefiner+GVP-GNN	50.8197	66.3934	CATH
1523	1523	ProRefiner+GVP-GNN	51.938	61.2403	CATH
1524	1524	ProRefiner+GVP-GNN	37.2093	64.3411	CATH
1525	1525	ProRefiner+GVP-GNN	45.4545	66.9421	CATH
1526	1526	ProRefiner+GVP-GNN	39.5349	61.2403	CATH
1527	1527	ProRefiner+GVP-GNN	23.2558	40.3101	CATH
1528	1528	ProRefiner+GVP-GNN	39.2157	57.8431	CATH
1529	1529	ProRefiner+GVP-GNN	37.6923	56.1538	CATH
1530	1530	ProRefiner+GVP-GNN	54.6154	72.3077	CATH
1531	1531	ProRefiner+GVP-GNN	32.2314	54.5455	CATH
1532	1532	ProRefiner+GVP-GNN	38.843	62.8099	CATH
1533	1533	ProRefiner+GVP-GNN	42.1875	59.375	CATH
1534	1534	ProRefiner+GVP-GNN	66.9231	76.1538	CATH
1535	1535	ProRefiner+GVP-GNN	58.4615	66.9231	CATH
1536	1536	ProRefiner+GVP-GNN	50.7812	75	CATH
1537	1537	ProRefiner+GVP-GNN	42.9752	61.157	CATH
1538	1538	ProRefiner+GVP-GNN	49.2188	71.0938	CATH
1539	1539	ProRefiner+GVP-GNN	38.2114	60.1626	CATH
1540	1540	ProRefiner+GVP-GNN	49.2063	61.9048	CATH
1541	1541	ProRefiner+GVP-GNN	72.5191	79.3893	CATH
1542	1542	ProRefiner+GVP-GNN	55.0847	76.2712	CATH
1543	1543	ProRefiner+GVP-GNN	62.9032	75.8065	CATH
1544	1544	ProRefiner+GVP-GNN	49.5726	73.5043	CATH
1545	1545	ProRefiner+GVP-GNN	58.7786	74.0458	CATH
1546	1546	ProRefiner+GVP-GNN	43.1818	62.1212	CATH
1547	1547	ProRefiner+GVP-GNN	53.4483	74.1379	CATH
1548	1548	ProRefiner+GVP-GNN	51.2605	77.3109	CATH
1549	1549	ProRefiner+GVP-GNN	29.3233	59.3985	CATH
1550	1550	ProRefiner+GVP-GNN	51.5152	65.1515	CATH
1551	1551	ProRefiner+GVP-GNN	48.8722	67.6692	CATH
1552	1552	ProRefiner+GVP-GNN	53.4351	76.3359	CATH
1553	1553	ProRefiner+GVP-GNN	45.082	69.6721	CATH
1554	1554	ProRefiner+GVP-GNN	48.4127	68.254	CATH
1555	1555	ProRefiner+GVP-GNN	55.9322	72.8814	CATH
1556	1556	ProRefiner+GVP-GNN	43.2432	60.3604	CATH
1557	1557	ProRefiner+GVP-GNN	46.281	64.4628	CATH
1558	1558	ProRefiner+GVP-GNN	55.9702	75.3731	CATH
1559	1559	ProRefiner+GVP-GNN	41.2214	59.542	CATH
1560	1560	ProRefiner+GVP-GNN	56.4516	76.6129	CATH
1561	1561	ProRefiner+GVP-GNN	44.3609	68.4211	CATH
1562	1562	ProRefiner+GVP-GNN	58.209	76.1194	CATH
1563	1563	ProRefiner+GVP-GNN	53.8462	72.6496	CATH
1564	1564	ProRefiner+GVP-GNN	50.7463	65.6716	CATH
1565	1565	ProRefiner+GVP-GNN	29.6296	51.8519	CATH
1566	1566	ProRefiner+GVP-GNN	43.9394	60.6061	CATH
1567	1567	ProRefiner+GVP-GNN	51.4925	61.9403	CATH
1568	1568	ProRefiner+GVP-GNN	47.7273	61.3636	CATH
1569	1569	ProRefiner+GVP-GNN	58.871	75.8065	CATH
1570	1570	ProRefiner+GVP-GNN	67.4074	76.2963	CATH
1571	1571	ProRefiner+GVP-GNN	25	43	CATH
1572	1572	ProRefiner+GVP-GNN	56.2963	76.2963	CATH
1573	1573	ProRefiner+GVP-GNN	53.125	69.5312	CATH
1574	1574	ProRefiner+GVP-GNN	62.1212	79.5455	CATH
1575	1575	ProRefiner+GVP-GNN	58.9552	72.3881	CATH
1576	1576	ProRefiner+GVP-GNN	53.9062	73.4375	CATH
1577	1577	ProRefiner+GVP-GNN	54.2373	72.0339	CATH
1578	1578	ProRefiner+GVP-GNN	48.5294	71.3235	CATH
1579	1579	ProRefiner+GVP-GNN	34.188	58.1197	CATH
1580	1580	ProRefiner+GVP-GNN	51.4563	67.9612	CATH
1581	1581	ProRefiner+GVP-GNN	50.3704	67.4074	CATH
1582	1582	ProRefiner+GVP-GNN	54.6875	71.875	CATH
1583	1583	ProRefiner+GVP-GNN	55.4688	73.4375	CATH
1584	1584	ProRefiner+GVP-GNN	64.2336	74.4526	CATH
1585	1585	ProRefiner+GVP-GNN	54.2636	70.5426	CATH
1586	1586	ProRefiner+GVP-GNN	45.0549	68.1319	CATH
1587	1587	ProRefiner+GVP-GNN	55.7971	70.2899	CATH
1588	1588	ProRefiner+GVP-GNN	55.0725	76.087	CATH
1589	1589	ProRefiner+GVP-GNN	47.2868	71.3178	CATH
1590	1590	ProRefiner+GVP-GNN	47.4074	68.1481	CATH
1591	1591	ProRefiner+GVP-GNN	57.9365	75.3968	CATH
1592	1592	ProRefiner+GVP-GNN	51.8519	71.1111	CATH
1593	1593	ProRefiner+GVP-GNN	55.3846	69.2308	CATH
1594	1594	ProRefiner+GVP-GNN	60.4651	75.1938	CATH
1595	1595	ProRefiner+GVP-GNN	43.5115	58.7786	CATH
1596	1596	ProRefiner+GVP-GNN	35.0427	55.5556	CATH
1597	1597	ProRefiner+GVP-GNN	48.1752	64.2336	CATH
1598	1598	ProRefiner+GVP-GNN	47.1545	65.0406	CATH
1599	1599	ProRefiner+GVP-GNN	48.8722	67.6692	CATH
1600	1600	ProRefiner+GVP-GNN	44.5255	61.3139	CATH
1601	1601	ProRefiner+GVP-GNN	55.2	70.4	CATH
1602	1602	ProRefiner+GVP-GNN	58.5185	73.3333	CATH
1603	1603	ProRefiner+GVP-GNN	41.6667	63.3333	CATH
1604	1604	ProRefiner+GVP-GNN	55.2239	67.1642	CATH
1605	1605	ProRefiner+GVP-GNN	46.1538	64.6154	CATH
1606	1606	ProRefiner+GVP-GNN	13.5714	30	CATH
1607	1607	ProRefiner+GVP-GNN	46.3415	60.9756	CATH
1608	1608	ProRefiner+GVP-GNN	54.6154	67.6923	CATH
1609	1609	ProRefiner+GVP-GNN	27.8571	47.1429	CATH
1610	1610	ProRefiner+GVP-GNN	53.5714	75.7143	CATH
1611	1611	ProRefiner+GVP-GNN	36.2205	51.1811	CATH
1612	1612	ProRefiner+GVP-GNN	40.2878	60.4317	CATH
1613	1613	ProRefiner+GVP-GNN	51.4493	70.2899	CATH
1614	1614	ProRefiner+GVP-GNN	48.062	67.4419	CATH
1615	1615	ProRefiner+GVP-GNN	49.6063	74.8031	CATH
1616	1616	ProRefiner+GVP-GNN	34.7222	54.1667	CATH
1617	1617	ProRefiner+GVP-GNN	49.1379	69.8276	CATH
1618	1618	ProRefiner+GVP-GNN	45.6693	62.2047	CATH
1619	1619	ProRefiner+GVP-GNN	52.381	70.6349	CATH
1620	1620	ProRefiner+GVP-GNN	57.2464	78.2609	CATH
1621	1621	ProRefiner+GVP-GNN	38.5185	54.0741	CATH
1622	1622	ProRefiner+GVP-GNN	42.9577	64.7887	CATH
1623	1623	ProRefiner+GVP-GNN	42.7536	69.5652	CATH
1624	1624	ProRefiner+GVP-GNN	34.4538	56.3025	CATH
1625	1625	ProRefiner+GVP-GNN	56.4286	71.4286	CATH
1626	1626	ProRefiner+GVP-GNN	42.7184	61.165	CATH
1627	1627	ProRefiner+GVP-GNN	43.0769	66.1538	CATH
1628	1628	ProRefiner+GVP-GNN	41.5254	66.9492	CATH
1629	1629	ProRefiner+GVP-GNN	48.1481	63.7037	CATH
1630	1630	ProRefiner+GVP-GNN	54.5455	76.2238	CATH
1631	1631	ProRefiner+GVP-GNN	52.9412	69.8529	CATH
1632	1632	ProRefiner+GVP-GNN	27.2727	48.2517	CATH
1633	1633	ProRefiner+GVP-GNN	55.7971	73.1884	CATH
1634	1634	ProRefiner+GVP-GNN	46.9697	64.3939	CATH
1635	1635	ProRefiner+GVP-GNN	37.037	58.5185	CATH
1636	1636	ProRefiner+GVP-GNN	31.0078	52.7132	CATH
1637	1637	ProRefiner+GVP-GNN	50.8475	72.0339	CATH
1638	1638	ProRefiner+GVP-GNN	42.8571	66.9173	CATH
1639	1639	ProRefiner+GVP-GNN	58.8652	75.1773	CATH
1640	1640	ProRefiner+GVP-GNN	50	66.9014	CATH
1641	1641	ProRefiner+GVP-GNN	46.6165	60.1504	CATH
1642	1642	ProRefiner+GVP-GNN	54.7619	68.254	CATH
1643	1643	ProRefiner+GVP-GNN	46.875	65.625	CATH
1644	1644	ProRefiner+GVP-GNN	60	73.7931	CATH
1645	1645	ProRefiner+GVP-GNN	43.662	64.0845	CATH
1646	1646	ProRefiner+GVP-GNN	47.7612	71.6418	CATH
1647	1647	ProRefiner+GVP-GNN	63.4483	77.931	CATH
1648	1648	ProRefiner+GVP-GNN	46.4567	71.6535	CATH
1649	1649	ProRefiner+GVP-GNN	47.4138	68.1035	CATH
1650	1650	ProRefiner+GVP-GNN	48.2517	73.4266	CATH
1651	1651	ProRefiner+GVP-GNN	52.4476	69.2308	CATH
1652	1652	ProRefiner+GVP-GNN	52.4476	66.4336	CATH
1653	1653	ProRefiner+GVP-GNN	43.5714	65.7143	CATH
1654	1654	ProRefiner+GVP-GNN	49.3056	63.8889	CATH
1655	1655	ProRefiner+GVP-GNN	42.1053	62.406	CATH
1656	1656	ProRefiner+GVP-GNN	53.6364	71.8182	CATH
1657	1657	ProRefiner+GVP-GNN	62.9371	79.021	CATH
1658	1658	ProRefiner+GVP-GNN	47.8571	63.5714	CATH
1659	1659	ProRefiner+GVP-GNN	27.8912	46.9388	CATH
1660	1660	ProRefiner+GVP-GNN	53.0612	66.6667	CATH
1661	1661	ProRefiner+GVP-GNN	49.6504	68.5315	CATH
1662	1662	ProRefiner+GVP-GNN	52.7132	72.8682	CATH
1663	1663	ProRefiner+GVP-GNN	51.7241	70.3448	CATH
1664	1664	ProRefiner+GVP-GNN	48.7805	65.0406	CATH
1665	1665	ProRefiner+GVP-GNN	40.2985	61.9403	CATH
1666	1666	ProRefiner+GVP-GNN	44.9612	67.4419	CATH
1667	1667	ProRefiner+GVP-GNN	56.4885	74.0458	CATH
1668	1668	ProRefiner+GVP-GNN	52.4823	69.5035	CATH
1669	1669	ProRefiner+GVP-GNN	44.898	65.3061	CATH
1670	1670	ProRefiner+GVP-GNN	48.7805	60.9756	CATH
1671	1671	ProRefiner+GVP-GNN	53.3333	66.6667	CATH
1672	1672	ProRefiner+GVP-GNN	54.1985	70.229	CATH
1673	1673	ProRefiner+GVP-GNN	50.3448	66.8966	CATH
1674	1674	ProRefiner+GVP-GNN	58.1395	70.5426	CATH
1675	1675	ProRefiner+GVP-GNN	46.6216	68.2432	CATH
1676	1676	ProRefiner+GVP-GNN	53.0769	66.9231	CATH
1677	1677	ProRefiner+GVP-GNN	43.8596	66.6667	CATH
1678	1678	ProRefiner+GVP-GNN	38.255	50.3356	CATH
1679	1679	ProRefiner+GVP-GNN	58.6207	71.0345	CATH
1680	1680	ProRefiner+GVP-GNN	49.635	66.4234	CATH
1681	1681	ProRefiner+GVP-GNN	49.2424	63.6364	CATH
1682	1682	ProRefiner+GVP-GNN	44.2029	61.5942	CATH
1683	1683	ProRefiner+GVP-GNN	45.8647	57.8947	CATH
1684	1684	ProRefiner+GVP-GNN	70.5036	87.0504	CATH
1685	1685	ProRefiner+GVP-GNN	54.9296	73.2394	CATH
1686	1686	ProRefiner+GVP-GNN	54.4118	75	CATH
1687	1687	ProRefiner+GVP-GNN	40.9722	63.8889	CATH
1688	1688	ProRefiner+GVP-GNN	36.2416	59.0604	CATH
1689	1689	ProRefiner+GVP-GNN	49.6403	69.0647	CATH
1690	1690	ProRefiner+GVP-GNN	53.2847	64.2336	CATH
1691	1691	ProRefiner+GVP-GNN	57.554	71.9424	CATH
1692	1692	ProRefiner+GVP-GNN	53.6585	70.7317	CATH
1693	1693	ProRefiner+GVP-GNN	51.1278	68.4211	CATH
1694	1694	ProRefiner+GVP-GNN	39.8649	63.5135	CATH
1695	1695	ProRefiner+GVP-GNN	50.3704	69.6296	CATH
1696	1696	ProRefiner+GVP-GNN	56.8493	72.6027	CATH
1697	1697	ProRefiner+GVP-GNN	47.4747	61.6162	CATH
1698	1698	ProRefiner+GVP-GNN	50.6579	73.0263	CATH
1699	1699	ProRefiner+GVP-GNN	53.1915	69.5035	CATH
1700	1700	ProRefiner+GVP-GNN	54.1096	65.7534	CATH
1701	1701	ProRefiner+GVP-GNN	42.7632	61.1842	CATH
1702	1702	ProRefiner+GVP-GNN	45.3947	65.7895	CATH
1703	1703	ProRefiner+GVP-GNN	60.7143	76.4286	CATH
1704	1704	ProRefiner+GVP-GNN	51.634	70.5882	CATH
1705	1705	ProRefiner+GVP-GNN	56.3758	74.4966	CATH
1706	1706	ProRefiner+GVP-GNN	56.5517	71.7241	CATH
1707	1707	ProRefiner+GVP-GNN	50	69.3333	CATH
1708	1708	ProRefiner+GVP-GNN	41.3534	57.1429	CATH
1709	1709	ProRefiner+GVP-GNN	66.6667	75.1634	CATH
1710	1710	ProRefiner+GVP-GNN	43.7909	64.0523	CATH
1711	1711	ProRefiner+GVP-GNN	52.5	72.5	CATH
1712	1712	ProRefiner+GVP-GNN	44.8052	69.4805	CATH
1713	1713	ProRefiner+GVP-GNN	47.482	66.9065	CATH
1714	1714	ProRefiner+GVP-GNN	42.5373	61.9403	CATH
1715	1715	ProRefiner+GVP-GNN	32.6389	50.6944	CATH
1716	1716	ProRefiner+GVP-GNN	47.7941	72.7941	CATH
1717	1717	ProRefiner+GVP-GNN	50.9934	72.1854	CATH
1718	1718	ProRefiner+GVP-GNN	64.0845	70.4225	CATH
1719	1719	ProRefiner+GVP-GNN	52.5974	67.5325	CATH
1720	1720	ProRefiner+GVP-GNN	53.6913	71.1409	CATH
1721	1721	ProRefiner+GVP-GNN	55.814	68.2171	CATH
1722	1722	ProRefiner+GVP-GNN	43.871	60	CATH
1723	1723	ProRefiner+GVP-GNN	48.9362	64.539	CATH
1724	1724	ProRefiner+GVP-GNN	33.1081	55.4054	CATH
1725	1725	ProRefiner+GVP-GNN	48.7179	62.8205	CATH
1726	1726	ProRefiner+GVP-GNN	52.8169	61.9718	CATH
1727	1727	ProRefiner+GVP-GNN	47.3282	61.8321	CATH
1728	1728	ProRefiner+GVP-GNN	48.9655	72.4138	CATH
1729	1729	ProRefiner+GVP-GNN	45.098	66.6667	CATH
1730	1730	ProRefiner+GVP-GNN	50.6849	63.0137	CATH
1731	1731	ProRefiner+GVP-GNN	61.8056	75.6944	CATH
1732	1732	ProRefiner+GVP-GNN	40	61.25	CATH
1733	1733	ProRefiner+GVP-GNN	50.7246	61.5942	CATH
1734	1734	ProRefiner+GVP-GNN	50.3546	70.2128	CATH
1735	1735	ProRefiner+GVP-GNN	54	74	CATH
1736	1736	ProRefiner+GVP-GNN	35.443	56.3291	CATH
1737	1737	ProRefiner+GVP-GNN	55.1282	73.0769	CATH
1738	1738	ProRefiner+GVP-GNN	53.4351	64.8855	CATH
1739	1739	ProRefiner+GVP-GNN	57.7181	73.8255	CATH
1740	1740	ProRefiner+GVP-GNN	47.6821	70.8609	CATH
1741	1741	ProRefiner+GVP-GNN	50.9434	67.9245	CATH
1742	1742	ProRefiner+GVP-GNN	40.8696	62.6087	CATH
1743	1743	ProRefiner+GVP-GNN	49.359	71.1538	CATH
1744	1744	ProRefiner+GVP-GNN	51.3514	70.2703	CATH
1745	1745	ProRefiner+GVP-GNN	52.2013	75.4717	CATH
1746	1746	ProRefiner+GVP-GNN	42.029	60.1449	CATH
1747	1747	ProRefiner+GVP-GNN	56.962	68.9873	CATH
1748	1748	ProRefiner+GVP-GNN	54.5455	70.1299	CATH
1749	1749	ProRefiner+GVP-GNN	51.5723	69.1824	CATH
1750	1750	ProRefiner+GVP-GNN	62.6667	80.6667	CATH
1751	1751	ProRefiner+GVP-GNN	52.8986	74.6377	CATH
1752	1752	ProRefiner+GVP-GNN	44.9541	67.8899	CATH
1753	1753	ProRefiner+GVP-GNN	55.8442	66.8831	CATH
1754	1754	ProRefiner+GVP-GNN	48.1481	67.9012	CATH
1755	1755	ProRefiner+GVP-GNN	47.5	68.125	CATH
1756	1756	ProRefiner+GVP-GNN	51.2821	70.5128	CATH
1757	1757	ProRefiner+GVP-GNN	57.0513	75.641	CATH
1758	1758	ProRefiner+GVP-GNN	56.4626	68.0272	CATH
1759	1759	ProRefiner+GVP-GNN	52.1472	70.5521	CATH
1760	1760	ProRefiner+GVP-GNN	50	63.5802	CATH
1761	1761	ProRefiner+GVP-GNN	43.7956	62.7737	CATH
1762	1762	ProRefiner+GVP-GNN	64.3312	75.7962	CATH
1763	1763	ProRefiner+GVP-GNN	41.8301	58.1699	CATH
1764	1764	ProRefiner+GVP-GNN	55.0633	70.8861	CATH
1765	1765	ProRefiner+GVP-GNN	50	70.8955	CATH
1766	1766	ProRefiner+GVP-GNN	56.875	75	CATH
1767	1767	ProRefiner+GVP-GNN	31.7073	43.9024	CATH
1768	1768	ProRefiner+GVP-GNN	42.2819	63.7584	CATH
1769	1769	ProRefiner+GVP-GNN	29.0076	48.855	CATH
1770	1770	ProRefiner+GVP-GNN	55.6391	72.1804	CATH
1771	1771	ProRefiner+GVP-GNN	56.5217	73.913	CATH
1772	1772	ProRefiner+GVP-GNN	60	74.5455	CATH
1773	1773	ProRefiner+GVP-GNN	54.5455	76.3636	CATH
1774	1774	ProRefiner+GVP-GNN	47.4026	70.1299	CATH
1775	1775	ProRefiner+GVP-GNN	57.2414	73.7931	CATH
1776	1776	ProRefiner+GVP-GNN	58.7879	69.697	CATH
1777	1777	ProRefiner+GVP-GNN	54.2683	69.5122	CATH
1778	1778	ProRefiner+GVP-GNN	56.25	72.5	CATH
1779	1779	ProRefiner+GVP-GNN	36.6667	57.5	CATH
1780	1780	ProRefiner+GVP-GNN	51.2658	65.1899	CATH
1781	1781	ProRefiner+GVP-GNN	46.5116	60.4651	CATH
1782	1782	ProRefiner+GVP-GNN	50	65	CATH
1783	1783	ProRefiner+GVP-GNN	59.0361	71.6867	CATH
1784	1784	ProRefiner+GVP-GNN	58.042	79.7203	CATH
1785	1785	ProRefiner+GVP-GNN	32.8859	59.0604	CATH
1786	1786	ProRefiner+GVP-GNN	46.0177	61.0619	CATH
1787	1787	ProRefiner+GVP-GNN	50	64.4928	CATH
1788	1788	ProRefiner+GVP-GNN	62.1795	71.7949	CATH
1789	1789	ProRefiner+GVP-GNN	56.338	72.5352	CATH
1790	1790	ProRefiner+GVP-GNN	44.0252	64.1509	CATH
1791	1791	ProRefiner+GVP-GNN	43.6242	65.7718	CATH
1792	1792	ProRefiner+GVP-GNN	54.7059	68.8235	CATH
1793	1793	ProRefiner+GVP-GNN	64.7059	74.1176	CATH
1794	1794	ProRefiner+GVP-GNN	51.8519	69.1358	CATH
1795	1795	ProRefiner+GVP-GNN	61.2121	74.5455	CATH
1796	1796	ProRefiner+GVP-GNN	65.4321	77.1605	CATH
1797	1797	ProRefiner+GVP-GNN	46.2585	67.3469	CATH
1798	1798	ProRefiner+GVP-GNN	34.7305	59.8802	CATH
1799	1799	ProRefiner+GVP-GNN	59.7633	72.7811	CATH
1800	1800	ProRefiner+GVP-GNN	39.2857	63.6905	CATH
1801	1801	ProRefiner+GVP-GNN	57.5581	70.3488	CATH
1802	1802	ProRefiner+GVP-GNN	51.2346	70.3704	CATH
1803	1803	ProRefiner+GVP-GNN	45.4545	68.1818	CATH
1804	1804	ProRefiner+GVP-GNN	49.6552	72.4138	CATH
1805	1805	ProRefiner+GVP-GNN	42.8571	66.0714	CATH
1806	1806	ProRefiner+GVP-GNN	50.8772	71.345	CATH
1807	1807	ProRefiner+GVP-GNN	58.1395	76.7442	CATH
1808	1808	ProRefiner+GVP-GNN	51.1905	73.8095	CATH
1809	1809	ProRefiner+GVP-GNN	53.4884	71.5116	CATH
1810	1810	ProRefiner+GVP-GNN	41.7647	61.1765	CATH
1811	1811	ProRefiner+GVP-GNN	32.1839	51.1494	CATH
1812	1812	ProRefiner+GVP-GNN	57.2368	78.9474	CATH
1813	1813	ProRefiner+GVP-GNN	53.2544	70.4142	CATH
1814	1814	ProRefiner+GVP-GNN	62.5767	79.1411	CATH
1815	1815	ProRefiner+GVP-GNN	61.4943	75.8621	CATH
1816	1816	ProRefiner+GVP-GNN	63.1902	79.7546	CATH
1817	1817	ProRefiner+GVP-GNN	46.7153	63.5036	CATH
1818	1818	ProRefiner+GVP-GNN	58.2857	73.7143	CATH
1819	1819	ProRefiner+GVP-GNN	38.0952	59.8639	CATH
1820	1820	ProRefiner+GVP-GNN	46.3576	68.2119	CATH
1821	1821	ProRefiner+GVP-GNN	44.0994	65.8385	CATH
1822	1822	ProRefiner+GVP-GNN	60	76.25	CATH
1823	1823	ProRefiner+GVP-GNN	25.3623	31.1594	CATH
1824	1824	ProRefiner+GVP-GNN	60.8974	76.9231	CATH
1825	1825	ProRefiner+GVP-GNN	63.7427	71.9298	CATH
1826	1826	ProRefiner+GVP-GNN	52.1212	72.7273	CATH
1827	1827	ProRefiner+GVP-GNN	54.0881	66.6667	CATH
1828	1828	ProRefiner+GVP-GNN	50	69.1358	CATH
1829	1829	ProRefiner+GVP-GNN	49.3056	67.3611	CATH
1830	1830	ProRefiner+GVP-GNN	49.7143	70.2857	CATH
1831	1831	ProRefiner+GVP-GNN	54.1436	74.5856	CATH
1832	1832	ProRefiner+GVP-GNN	36.2963	64.4444	CATH
1833	1833	ProRefiner+GVP-GNN	44.9275	68.8406	CATH
1834	1834	ProRefiner+GVP-GNN	54.6961	74.5856	CATH
1835	1835	ProRefiner+GVP-GNN	57.5581	77.907	CATH
1836	1836	ProRefiner+GVP-GNN	55.8659	70.9497	CATH
1837	1837	ProRefiner+GVP-GNN	60.2484	75.1553	CATH
1838	1838	ProRefiner+GVP-GNN	64.0719	76.6467	CATH
1839	1839	ProRefiner+GVP-GNN	50.2825	63.8418	CATH
1840	1840	ProRefiner+GVP-GNN	57.4713	78.7356	CATH
1841	1841	ProRefiner+GVP-GNN	48.913	70.6522	CATH
1842	1842	ProRefiner+GVP-GNN	51.4124	67.7966	CATH
1843	1843	ProRefiner+GVP-GNN	54.4944	75.2809	CATH
1844	1844	ProRefiner+GVP-GNN	34.375	57.8125	CATH
1845	1845	ProRefiner+GVP-GNN	38.3784	64.8649	CATH
1846	1846	ProRefiner+GVP-GNN	48.0874	66.1202	CATH
1847	1847	ProRefiner+GVP-GNN	54.9708	73.6842	CATH
1848	1848	ProRefiner+GVP-GNN	45.1613	63.9785	CATH
1849	1849	ProRefiner+GVP-GNN	53.75	72.5	CATH
1850	1850	ProRefiner+GVP-GNN	57.9545	68.75	CATH
1851	1851	ProRefiner+GVP-GNN	57.5758	78.7879	CATH
1852	1852	ProRefiner+GVP-GNN	56.9892	74.1935	CATH
1853	1853	ProRefiner+GVP-GNN	45.8904	64.3836	CATH
1854	1854	ProRefiner+GVP-GNN	44.6328	64.9718	CATH
1855	1855	ProRefiner+GVP-GNN	59.2179	77.095	CATH
1856	1856	ProRefiner+GVP-GNN	62.3656	74.1935	CATH
1857	1857	ProRefiner+GVP-GNN	57.6687	69.3252	CATH
1858	1858	ProRefiner+GVP-GNN	68.984	81.2834	CATH
1859	1859	ProRefiner+GVP-GNN	43.8272	63.5802	CATH
1860	1860	ProRefiner+GVP-GNN	49.1018	69.4611	CATH
1861	1861	ProRefiner+GVP-GNN	56.9149	77.6596	CATH
1862	1862	ProRefiner+GVP-GNN	23.2804	42.8571	CATH
1863	1863	ProRefiner+GVP-GNN	51.087	66.8478	CATH
1864	1864	ProRefiner+GVP-GNN	54.0541	75.1351	CATH
1865	1865	ProRefiner+GVP-GNN	53.7572	70.5202	CATH
1866	1866	ProRefiner+GVP-GNN	54.3956	68.1319	CATH
1867	1867	ProRefiner+GVP-GNN	64.4444	81.4815	CATH
1868	1868	ProRefiner+GVP-GNN	46.3158	63.1579	CATH
1869	1869	ProRefiner+GVP-GNN	51.5957	69.6809	CATH
1870	1870	ProRefiner+GVP-GNN	26.8817	50.5376	CATH
1871	1871	ProRefiner+GVP-GNN	61.326	76.2431	CATH
1872	1872	ProRefiner+GVP-GNN	33.8542	56.25	CATH
1873	1873	ProRefiner+GVP-GNN	52.9412	73.5294	CATH
1874	1874	ProRefiner+GVP-GNN	54.3011	76.3441	CATH
1875	1875	ProRefiner+GVP-GNN	20.8333	38.8889	CATH
1876	1876	ProRefiner+GVP-GNN	59.5628	77.0492	CATH
1877	1877	ProRefiner+GVP-GNN	60.8696	77.1739	CATH
1878	1878	ProRefiner+GVP-GNN	45.8101	60.3352	CATH
1879	1879	ProRefiner+GVP-GNN	60.9626	73.262	CATH
1880	1880	ProRefiner+GVP-GNN	45.8763	70.1031	CATH
1881	1881	ProRefiner+GVP-GNN	49.4505	64.8352	CATH
1882	1882	ProRefiner+GVP-GNN	51.0309	69.5876	CATH
1883	1883	ProRefiner+GVP-GNN	61.0256	78.9744	CATH
1884	1884	ProRefiner+GVP-GNN	55.9783	75.5435	CATH
1885	1885	ProRefiner+GVP-GNN	42.2078	64.2857	CATH
1886	1886	ProRefiner+GVP-GNN	47.7528	67.4157	CATH
1887	1887	ProRefiner+GVP-GNN	54.5946	71.8919	CATH
1888	1888	ProRefiner+GVP-GNN	50.5495	69.2308	CATH
1889	1889	ProRefiner+GVP-GNN	37.7551	60.7143	CATH
1890	1890	ProRefiner+GVP-GNN	50	68.5567	CATH
1891	1891	ProRefiner+GVP-GNN	51.6129	72.5806	CATH
1892	1892	ProRefiner+GVP-GNN	55.618	73.5955	CATH
1893	1893	ProRefiner+GVP-GNN	44.3243	65.9459	CATH
1894	1894	ProRefiner+GVP-GNN	63.6364	80.303	CATH
1895	1895	ProRefiner+GVP-GNN	55.2486	72.3757	CATH
1896	1896	ProRefiner+GVP-GNN	57.513	72.5389	CATH
1897	1897	ProRefiner+GVP-GNN	54.359	71.7949	CATH
1898	1898	ProRefiner+GVP-GNN	51.2821	70.2564	CATH
1899	1899	ProRefiner+GVP-GNN	64.1026	72.8205	CATH
1900	1900	ProRefiner+GVP-GNN	51.9337	70.7182	CATH
1901	1901	ProRefiner+GVP-GNN	48.2412	63.3166	CATH
1902	1902	ProRefiner+GVP-GNN	58.3784	77.2973	CATH
1903	1903	ProRefiner+GVP-GNN	57.4468	68.617	CATH
1904	1904	ProRefiner+GVP-GNN	57.8947	72.3684	CATH
1905	1905	ProRefiner+GVP-GNN	54.5455	70.303	CATH
1906	1906	ProRefiner+GVP-GNN	58.9474	72.6316	CATH
1907	1907	ProRefiner+GVP-GNN	55.3763	72.043	CATH
1908	1908	ProRefiner+GVP-GNN	55.102	74.4898	CATH
1909	1909	ProRefiner+GVP-GNN	44.8276	63.0542	CATH
1910	1910	ProRefiner+GVP-GNN	53.6458	69.7917	CATH
1911	1911	ProRefiner+GVP-GNN	56.0209	72.7749	CATH
1912	1912	ProRefiner+GVP-GNN	42.3469	62.7551	CATH
1913	1913	ProRefiner+GVP-GNN	52.451	69.1176	CATH
1914	1914	ProRefiner+GVP-GNN	48.0583	66.0194	CATH
1915	1915	ProRefiner+GVP-GNN	48.9247	68.2796	CATH
1916	1916	ProRefiner+GVP-GNN	46.7033	64.2857	CATH
1917	1917	ProRefiner+GVP-GNN	50	71.134	CATH
1918	1918	ProRefiner+GVP-GNN	61.0256	74.359	CATH
1919	1919	ProRefiner+GVP-GNN	52.4272	69.4175	CATH
1920	1920	ProRefiner+GVP-GNN	60.8466	78.836	CATH
1921	1921	ProRefiner+GVP-GNN	53.3679	69.9482	CATH
1922	1922	ProRefiner+GVP-GNN	57.9487	76.4103	CATH
1923	1923	ProRefiner+GVP-GNN	57.9208	74.7525	CATH
1924	1924	ProRefiner+GVP-GNN	50	70.3883	CATH
1925	1925	ProRefiner+GVP-GNN	54.9738	71.7277	CATH
1926	1926	ProRefiner+GVP-GNN	55.3398	68.4466	CATH
1927	1927	ProRefiner+GVP-GNN	56.9231	73.8462	CATH
1928	1928	ProRefiner+GVP-GNN	42.5837	68.4211	CATH
1929	1929	ProRefiner+GVP-GNN	53.3333	73.8095	CATH
1930	1930	ProRefiner+GVP-GNN	42.5837	65.0718	CATH
1931	1931	ProRefiner+GVP-GNN	53.6585	70.7317	CATH
1932	1932	ProRefiner+GVP-GNN	58.1281	75.3695	CATH
1933	1933	ProRefiner+GVP-GNN	53.8462	73.3333	CATH
1934	1934	ProRefiner+GVP-GNN	23.4742	47.8873	CATH
1935	1935	ProRefiner+GVP-GNN	52.1127	68.5446	CATH
1936	1936	ProRefiner+GVP-GNN	47.0874	69.9029	CATH
1937	1937	ProRefiner+GVP-GNN	58.2524	73.301	CATH
1938	1938	ProRefiner+GVP-GNN	53.6232	66.6667	CATH
1939	1939	ProRefiner+GVP-GNN	59.5349	71.6279	CATH
1940	1940	ProRefiner+GVP-GNN	33.9623	54.717	CATH
1941	1941	ProRefiner+GVP-GNN	56.044	72.5275	CATH
1942	1942	ProRefiner+GVP-GNN	51.1848	69.1943	CATH
1943	1943	ProRefiner+GVP-GNN	54.067	71.2919	CATH
1944	1944	ProRefiner+GVP-GNN	56.9444	75.463	CATH
1945	1945	ProRefiner+GVP-GNN	40.9756	64.3902	CATH
1946	1946	ProRefiner+GVP-GNN	48.9583	64.5833	CATH
1947	1947	ProRefiner+GVP-GNN	50	66.8317	CATH
1948	1948	ProRefiner+GVP-GNN	58.9862	74.1935	CATH
1949	1949	ProRefiner+GVP-GNN	47.3118	66.6667	CATH
1950	1950	ProRefiner+GVP-GNN	51.5982	64.8402	CATH
1951	1951	ProRefiner+GVP-GNN	52.1739	67.6328	CATH
1952	1952	ProRefiner+GVP-GNN	57.6923	73.0769	CATH
1953	1953	ProRefiner+GVP-GNN	40.9091	57.1429	CATH
1954	1954	ProRefiner+GVP-GNN	56.338	76.0563	CATH
1955	1955	ProRefiner+GVP-GNN	46.4481	69.3989	CATH
1956	1956	ProRefiner+GVP-GNN	33.1839	50.2242	CATH
1957	1957	ProRefiner+GVP-GNN	48.3254	69.8565	CATH
1958	1958	ProRefiner+GVP-GNN	51.5695	68.1614	CATH
1959	1959	ProRefiner+GVP-GNN	58.7065	73.1343	CATH
1960	1960	ProRefiner+GVP-GNN	57.2727	75	CATH
1961	1961	ProRefiner+GVP-GNN	55.4286	73.1429	CATH
1962	1962	ProRefiner+GVP-GNN	50.8929	69.6429	CATH
1963	1963	ProRefiner+GVP-GNN	65.4709	79.8206	CATH
1964	1964	ProRefiner+GVP-GNN	46.3636	68.1818	CATH
1965	1965	ProRefiner+GVP-GNN	46.1538	66.9683	CATH
1966	1966	ProRefiner+GVP-GNN	56.2814	74.3719	CATH
1967	1967	ProRefiner+GVP-GNN	53.9823	75.6637	CATH
1968	1968	ProRefiner+GVP-GNN	49.2462	72.8643	CATH
1969	1969	ProRefiner+GVP-GNN	53.8813	73.516	CATH
1970	1970	ProRefiner+GVP-GNN	42.1687	60.241	CATH
1971	1971	ProRefiner+GVP-GNN	18.9427	39.6476	CATH
1972	1972	ProRefiner+GVP-GNN	51.9824	65.1982	CATH
1973	1973	ProRefiner+GVP-GNN	51.5982	70.7763	CATH
1974	1974	ProRefiner+GVP-GNN	55.5066	69.6035	CATH
1975	1975	ProRefiner+GVP-GNN	57.3333	72.8889	CATH
1976	1976	ProRefiner+GVP-GNN	29.386	52.193	CATH
1977	1977	ProRefiner+GVP-GNN	51.7544	67.1053	CATH
1978	1978	ProRefiner+GVP-GNN	49.7817	68.1223	CATH
1979	1979	ProRefiner+GVP-GNN	51.9824	68.7225	CATH
1980	1980	ProRefiner+GVP-GNN	65.625	75.4464	CATH
1981	1981	ProRefiner+GVP-GNN	61.8834	75.3363	CATH
1982	1982	ProRefiner+GVP-GNN	52.1552	71.5517	CATH
1983	1983	ProRefiner+GVP-GNN	63.9423	84.1346	CATH
1984	1984	ProRefiner+GVP-GNN	56.7568	76.5766	CATH
1985	1985	ProRefiner+GVP-GNN	62.3377	74.026	CATH
1986	1986	ProRefiner+GVP-GNN	58.4821	75.4464	CATH
1987	1987	ProRefiner+GVP-GNN	28.2051	50.4274	CATH
1988	1988	ProRefiner+GVP-GNN	55.2036	74.2081	CATH
1989	1989	ProRefiner+GVP-GNN	59.8291	73.9316	CATH
1990	1990	ProRefiner+GVP-GNN	57.0815	75.5365	CATH
1991	1991	ProRefiner+GVP-GNN	50.9174	67.8899	CATH
1992	1992	ProRefiner+GVP-GNN	56.1702	75.7447	CATH
1993	1993	ProRefiner+GVP-GNN	62.069	72.4138	CATH
1994	1994	ProRefiner+GVP-GNN	61.7647	70.098	CATH
1995	1995	ProRefiner+GVP-GNN	59.6413	78.4753	CATH
1996	1996	ProRefiner+GVP-GNN	74.1228	83.7719	CATH
1997	1997	ProRefiner+GVP-GNN	60.8911	69.3069	CATH
1998	1998	ProRefiner+GVP-GNN	58.1498	75.3304	CATH
[truncated: 23,161 more rows]

## Sheet: Table 2
	Model	Recovery	nssr	dataset
0	GVP-GNN	37.5	62.5	EnzBench
1	GVP-GNN	42.1053	63.1579	EnzBench
2	GVP-GNN	59.0909	81.8182	EnzBench
3	GVP-GNN	29.1667	41.6667	EnzBench
4	GVP-GNN	31.8182	54.5455	EnzBench
5	GVP-GNN	22.7273	54.5455	EnzBench
6	GVP-GNN	52.6316	78.9474	EnzBench
7	GVP-GNN	27.2727	54.5455	EnzBench
8	GVP-GNN	46.1538	84.6154	EnzBench
9	GVP-GNN	41.6667	58.3333	EnzBench
10	GVP-GNN	50	63.6364	EnzBench
11	GVP-GNN	40	60	EnzBench
12	GVP-GNN	29.6296	44.4444	EnzBench
13	GVP-GNN	70	75	EnzBench
14	GVP-GNN	18.1818	54.5455	EnzBench
15	GVP-GNN	30	60	EnzBench
16	GVP-GNN	41.6667	54.1667	EnzBench
17	GVP-GNN	41.1765	58.8235	EnzBench
18	GVP-GNN	35	55	EnzBench
19	GVP-GNN	61.1111	72.2222	EnzBench
20	GVP-GNN	31.5789	57.8947	EnzBench
21	GVP-GNN	26.3158	47.3684	EnzBench
22	GVP-GNN	36	60	EnzBench
23	GVP-GNN	50	71.4286	EnzBench
24	GVP-GNN	46.6667	66.6667	EnzBench
25	GVP-GNN	46.4286	57.1429	EnzBench
26	GVP-GNN	45.7143	71.4286	EnzBench
27	GVP-GNN	50	50	EnzBench
28	GVP-GNN	42.8571	71.4286	EnzBench
29	GVP-GNN	63.1579	73.6842	EnzBench
30	GVP-GNN	54.5455	63.6364	EnzBench
31	GVP-GNN	27.2727	45.4545	EnzBench
32	GVP-GNN	36.3636	36.3636	EnzBench
33	GVP-GNN	41.3793	48.2759	EnzBench
34	GVP-GNN	50	65	EnzBench
35	GVP-GNN	26.3158	42.1053	EnzBench
36	GVP-GNN	40.7407	55.5556	EnzBench
37	GVP-GNN	52.1739	69.5652	EnzBench
38	GVP-GNN	43.4783	56.5217	EnzBench
39	GVP-GNN	42.8571	64.2857	EnzBench
40	GVP-GNN	31.25	56.25	EnzBench
41	GVP-GNN	46.6667	66.6667	EnzBench
42	GVP-GNN	57.8947	68.4211	EnzBench
43	GVP-GNN	40.7407	51.8519	EnzBench
44	GVP-GNN	42.1053	57.8947	EnzBench
45	GVP-GNN	29.4118	47.0588	EnzBench
46	GVP-GNN	42.3077	69.2308	EnzBench
47	GVP-GNN	27.5862	51.7241	EnzBench
48	GVP-GNN	38.8889	55.5556	EnzBench
49	GVP-GNN	31.5789	42.1053	EnzBench
50	GVP-GNN	34.6154	53.8462	EnzBench
51	ProteinMPNN-C	50	62.5	EnzBench
52	ProteinMPNN-C	31.5789	63.1579	EnzBench
53	ProteinMPNN-C	59.0909	81.8182	EnzBench
54	ProteinMPNN-C	41.6667	50	EnzBench
55	ProteinMPNN-C	27.2727	50	EnzBench
56	ProteinMPNN-C	50	86.3636	EnzBench
57	ProteinMPNN-C	47.3684	78.9474	EnzBench
58	ProteinMPNN-C	31.8182	68.1818	EnzBench
59	ProteinMPNN-C	61.5385	84.6154	EnzBench
60	ProteinMPNN-C	41.6667	58.3333	EnzBench
61	ProteinMPNN-C	40.9091	68.1818	EnzBench
62	ProteinMPNN-C	50	65	EnzBench
63	ProteinMPNN-C	59.2593	74.0741	EnzBench
64	ProteinMPNN-C	90	95	EnzBench
65	ProteinMPNN-C	18.1818	45.4545	EnzBench
66	ProteinMPNN-C	40	60	EnzBench
67	ProteinMPNN-C	41.6667	62.5	EnzBench
68	ProteinMPNN-C	70.5882	82.3529	EnzBench
69	ProteinMPNN-C	50	70	EnzBench
70	ProteinMPNN-C	61.1111	77.7778	EnzBench
71	ProteinMPNN-C	31.5789	52.6316	EnzBench
72	ProteinMPNN-C	52.6316	57.8947	EnzBench
73	ProteinMPNN-C	52	72	EnzBench
74	ProteinMPNN-C	57.1429	71.4286	EnzBench
75	ProteinMPNN-C	80	86.6667	EnzBench
76	ProteinMPNN-C	50	60.7143	EnzBench
77	ProteinMPNN-C	62.8571	82.8571	EnzBench
78	ProteinMPNN-C	77.7778	83.3333	EnzBench
79	ProteinMPNN-C	85.7143	100	EnzBench
80	ProteinMPNN-C	78.9474	89.4737	EnzBench
81	ProteinMPNN-C	68.1818	72.7273	EnzBench
82	ProteinMPNN-C	36.3636	45.4545	EnzBench
83	ProteinMPNN-C	54.5455	72.7273	EnzBench
84	ProteinMPNN-C	58.6207	65.5172	EnzBench
85	ProteinMPNN-C	60	70	EnzBench
86	ProteinMPNN-C	47.3684	84.2105	EnzBench
87	ProteinMPNN-C	51.8519	70.3704	EnzBench
88	ProteinMPNN-C	65.2174	78.2609	EnzBench
89	ProteinMPNN-C	60.8696	78.2609	EnzBench
90	ProteinMPNN-C	35.7143	78.5714	EnzBench
91	ProteinMPNN-C	50	56.25	EnzBench
92	ProteinMPNN-C	66.6667	66.6667	EnzBench
93	ProteinMPNN-C	73.6842	94.7368	EnzBench
94	ProteinMPNN-C	48.1481	59.2593	EnzBench
95	ProteinMPNN-C	73.6842	84.2105	EnzBench
96	ProteinMPNN-C	52.9412	52.9412	EnzBench
97	ProteinMPNN-C	61.5385	69.2308	EnzBench
98	ProteinMPNN-C	41.3793	58.6207	EnzBench
99	ProteinMPNN-C	55.5556	83.3333	EnzBench
100	ProteinMPNN-C	47.3684	57.8947	EnzBench
101	ProteinMPNN-C	30.7692	50	EnzBench
102	ProRefiner	50	81.25	EnzBench
103	ProRefiner	57.8947	73.6842	EnzBench
104	ProRefiner	63.6364	81.8182	EnzBench
105	ProRefiner	66.6667	70.8333	EnzBench
106	ProRefiner	45.4545	59.0909	EnzBench
107	ProRefiner	59.0909	68.1818	EnzBench
108	ProRefiner	57.8947	78.9474	EnzBench
109	ProRefiner	36.3636	63.6364	EnzBench
110	ProRefiner	76.9231	84.6154	EnzBench
111	ProRefiner	50	66.6667	EnzBench
112	ProRefiner	63.6364	81.8182	EnzBench
113	ProRefiner	65	75	EnzBench
114	ProRefiner	62.963	66.6667	EnzBench
115	ProRefiner	80	85	EnzBench
116	ProRefiner	9.09091	54.5455	EnzBench
117	ProRefiner	40	60	EnzBench
118	ProRefiner	54.1667	70.8333	EnzBench
119	ProRefiner	76.4706	94.1176	EnzBench
120	ProRefiner	55	70	EnzBench
121	ProRefiner	72.2222	77.7778	EnzBench
122	ProRefiner	57.8947	78.9474	EnzBench
123	ProRefiner	68.4211	73.6842	EnzBench
124	ProRefiner	40	68	EnzBench
125	ProRefiner	46.4286	71.4286	EnzBench
126	ProRefiner	80	93.3333	EnzBench
127	ProRefiner	57.1429	67.8571	EnzBench
128	ProRefiner	57.1429	85.7143	EnzBench
129	ProRefiner	61.1111	72.2222	EnzBench
130	ProRefiner	78.5714	92.8571	EnzBench
131	ProRefiner	78.9474	84.2105	EnzBench
132	ProRefiner	72.7273	86.3636	EnzBench
133	ProRefiner	45.4545	54.5455	EnzBench
134	ProRefiner	63.6364	72.7273	EnzBench
135	ProRefiner	65.5172	72.4138	EnzBench
136	ProRefiner	70	75	EnzBench
137	ProRefiner	47.3684	73.6842	EnzBench
138	ProRefiner	55.5556	66.6667	EnzBench
139	ProRefiner	65.2174	78.2609	EnzBench
140	ProRefiner	52.1739	60.8696	EnzBench
141	ProRefiner	28.5714	50	EnzBench
142	ProRefiner	68.75	81.25	EnzBench
143	ProRefiner	66.6667	80	EnzBench
144	ProRefiner	63.1579	84.2105	EnzBench
145	ProRefiner	55.5556	62.963	EnzBench
146	ProRefiner	73.6842	84.2105	EnzBench
147	ProRefiner	64.7059	70.5882	EnzBench
148	ProRefiner	53.8462	76.9231	EnzBench
149	ProRefiner	44.8276	65.5172	EnzBench
150	ProRefiner	50	88.8889	EnzBench
151	ProRefiner	52.6316	57.8947	EnzBench
152	ProRefiner	50	69.2308	EnzBench
153	GVP-GNN	27.2727	54.5455	BR_EnzBench
154	GVP-GNN	27.2727	54.5455	BR_EnzBench
155	GVP-GNN	22.7273	54.5455	BR_EnzBench
156	GVP-GNN	31.8182	59.0909	BR_EnzBench
157	GVP-GNN	27.2727	54.5455	BR_EnzBench
158	GVP-GNN	18.1818	50	BR_EnzBench
159	GVP-GNN	27.2727	54.5455	BR_EnzBench
160	GVP-GNN	22.7273	54.5455	BR_EnzBench
161	GVP-GNN	27.2727	54.5455	BR_EnzBench
162	GVP-GNN	22.7273	54.5455	BR_EnzBench
163	GVP-GNN	27.2727	54.5455	BR_EnzBench
164	GVP-GNN	27.2727	54.5455	BR_EnzBench
165	GVP-GNN	31.8182	54.5455	BR_EnzBench
166	GVP-GNN	31.8182	54.5455	BR_EnzBench
167	GVP-GNN	22.7273	54.5455	BR_EnzBench
168	GVP-GNN	27.2727	59.0909	BR_EnzBench
169	GVP-GNN	22.7273	54.5455	BR_EnzBench
170	GVP-GNN	27.2727	54.5455	BR_EnzBench
171	GVP-GNN	27.2727	54.5455	BR_EnzBench
172	GVP-GNN	27.2727	54.5455	BR_EnzBench
173	GVP-GNN	22.7273	45.4545	BR_EnzBench
174	GVP-GNN	22.7273	40.9091	BR_EnzBench
175	GVP-GNN	27.2727	45.4545	BR_EnzBench
176	GVP-GNN	22.7273	45.4545	BR_EnzBench
177	GVP-GNN	22.7273	45.4545	BR_EnzBench
178	GVP-GNN	18.1818	45.4545	BR_EnzBench
179	GVP-GNN	22.7273	45.4545	BR_EnzBench
180	GVP-GNN	22.7273	45.4545	BR_EnzBench
181	GVP-GNN	22.7273	45.4545	BR_EnzBench
182	GVP-GNN	27.2727	40.9091	BR_EnzBench
183	GVP-GNN	22.7273	40.9091	BR_EnzBench
184	GVP-GNN	27.2727	45.4545	BR_EnzBench
185	GVP-GNN	22.7273	45.4545	BR_EnzBench
186	GVP-GNN	22.7273	40.9091	BR_EnzBench
187	GVP-GNN	27.2727	40.9091	BR_EnzBench
188	GVP-GNN	22.7273	40.9091	BR_EnzBench
189	GVP-GNN	22.7273	45.4545	BR_EnzBench
190	GVP-GNN	22.7273	45.4545	BR_EnzBench
191	GVP-GNN	22.7273	45.4545	BR_EnzBench
192	GVP-GNN	22.7273	40.9091	BR_EnzBench
193	GVP-GNN	18.1818	36.3636	BR_EnzBench
194	GVP-GNN	22.7273	45.4545	BR_EnzBench
195	GVP-GNN	18.1818	36.3636	BR_EnzBench
196	GVP-GNN	22.7273	50	BR_EnzBench
197	GVP-GNN	18.1818	36.3636	BR_EnzBench
198	GVP-GNN	22.7273	40.9091	BR_EnzBench
199	GVP-GNN	18.1818	36.3636	BR_EnzBench
200	GVP-GNN	27.2727	45.4545	BR_EnzBench
201	GVP-GNN	22.7273	45.4545	BR_EnzBench
202	GVP-GNN	18.1818	36.3636	BR_EnzBench
203	GVP-GNN	22.7273	40.9091	BR_EnzBench
204	GVP-GNN	18.1818	36.3636	BR_EnzBench
205	GVP-GNN	22.7273	45.4545	BR_EnzBench
206	GVP-GNN	22.7273	45.4545	BR_EnzBench
207	GVP-GNN	22.7273	45.4545	BR_EnzBench
208	GVP-GNN	22.7273	40.9091	BR_EnzBench
209	GVP-GNN	22.7273	45.4545	BR_EnzBench
210	GVP-GNN	22.7273	40.9091	BR_EnzBench
211	GVP-GNN	13.6364	36.3636	BR_EnzBench
212	GVP-GNN	13.6364	31.8182	BR_EnzBench
213	GVP-GNN	27.2727	54.5455	BR_EnzBench
214	GVP-GNN	27.2727	54.5455	BR_EnzBench
215	GVP-GNN	22.7273	45.4545	BR_EnzBench
216	GVP-GNN	31.8182	59.0909	BR_EnzBench
217	GVP-GNN	27.2727	54.5455	BR_EnzBench
218	GVP-GNN	27.2727	54.5455	BR_EnzBench
219	GVP-GNN	22.7273	45.4545	BR_EnzBench
220	GVP-GNN	27.2727	54.5455	BR_EnzBench
221	GVP-GNN	27.2727	54.5455	BR_EnzBench
222	GVP-GNN	31.8182	59.0909	BR_EnzBench
223	GVP-GNN	22.7273	45.4545	BR_EnzBench
224	GVP-GNN	27.2727	54.5455	BR_EnzBench
225	GVP-GNN	27.2727	59.0909	BR_EnzBench
226	GVP-GNN	31.8182	59.0909	BR_EnzBench
227	GVP-GNN	27.2727	59.0909	BR_EnzBench
228	GVP-GNN	27.2727	54.5455	BR_EnzBench
229	GVP-GNN	27.2727	54.5455	BR_EnzBench
230	GVP-GNN	27.2727	54.5455	BR_EnzBench
231	GVP-GNN	27.2727	59.0909	BR_EnzBench
232	GVP-GNN	27.2727	54.5455	BR_EnzBench
233	GVP-GNN	50	65	BR_EnzBench
234	GVP-GNN	55	65	BR_EnzBench
235	GVP-GNN	70	70	BR_EnzBench
236	GVP-GNN	60	70	BR_EnzBench
237	GVP-GNN	65	70	BR_EnzBench
238	GVP-GNN	50	65	BR_EnzBench
239	GVP-GNN	60	70	BR_EnzBench
240	GVP-GNN	65	70	BR_EnzBench
241	GVP-GNN	65	70	BR_EnzBench
242	GVP-GNN	70	75	BR_EnzBench
243	GVP-GNN	65	70	BR_EnzBench
244	GVP-GNN	60	70	BR_EnzBench
245	GVP-GNN	60	70	BR_EnzBench
246	GVP-GNN	60	70	BR_EnzBench
247	GVP-GNN	70	75	BR_EnzBench
248	GVP-GNN	70	75	BR_EnzBench
249	GVP-GNN	60	70	BR_EnzBench
250	GVP-GNN	80	80	BR_EnzBench
251	GVP-GNN	65	75	BR_EnzBench
252	GVP-GNN	75	75	BR_EnzBench
253	GVP-GNN	15	30	BR_EnzBench
254	GVP-GNN	15	30	BR_EnzBench
255	GVP-GNN	20	35	BR_EnzBench
256	GVP-GNN	15	30	BR_EnzBench
257	GVP-GNN	20	35	BR_EnzBench
258	GVP-GNN	15	30	BR_EnzBench
259	GVP-GNN	15	30	BR_EnzBench
260	GVP-GNN	15	30	BR_EnzBench
261	GVP-GNN	15	30	BR_EnzBench
262	GVP-GNN	15	30	BR_EnzBench
263	GVP-GNN	15	30	BR_EnzBench
264	GVP-GNN	15	30	BR_EnzBench
265	GVP-GNN	15	30	BR_EnzBench
266	GVP-GNN	15	30	BR_EnzBench
267	GVP-GNN	15	30	BR_EnzBench
268	GVP-GNN	15	30	BR_EnzBench
269	GVP-GNN	15	35	BR_EnzBench
270	GVP-GNN	15	35	BR_EnzBench
271	GVP-GNN	15	30	BR_EnzBench
272	GVP-GNN	15	30	BR_EnzBench
273	GVP-GNN	26.3158	47.3684	BR_EnzBench
274	GVP-GNN	21.0526	42.1053	BR_EnzBench
275	GVP-GNN	15.7895	47.3684	BR_EnzBench
276	GVP-GNN	26.3158	52.6316	BR_EnzBench
277	GVP-GNN	26.3158	47.3684	BR_EnzBench
278	GVP-GNN	26.3158	47.3684	BR_EnzBench
279	GVP-GNN	21.0526	42.1053	BR_EnzBench
280	GVP-GNN	26.3158	42.1053	BR_EnzBench
281	GVP-GNN	31.5789	47.3684	BR_EnzBench
282	GVP-GNN	21.0526	31.5789	BR_EnzBench
283	GVP-GNN	26.3158	36.8421	BR_EnzBench
284	GVP-GNN	26.3158	47.3684	BR_EnzBench
285	GVP-GNN	21.0526	42.1053	BR_EnzBench
286	GVP-GNN	36.8421	52.6316	BR_EnzBench
287	GVP-GNN	26.3158	47.3684	BR_EnzBench
288	GVP-GNN	31.5789	47.3684	BR_EnzBench
289	GVP-GNN	26.3158	52.6316	BR_EnzBench
290	GVP-GNN	36.8421	47.3684	BR_EnzBench
291	GVP-GNN	36.8421	52.6316	BR_EnzBench
292	GVP-GNN	21.0526	52.6316	BR_EnzBench
293	GVP-GNN	32	60	BR_EnzBench
294	GVP-GNN	32.1429	60.7143	BR_EnzBench
295	GVP-GNN	35.7143	57.1429	BR_EnzBench
296	GVP-GNN	36	60	BR_EnzBench
297	GVP-GNN	39.2857	60.7143	BR_EnzBench
298	GVP-GNN	35.7143	64.2857	BR_EnzBench
299	GVP-GNN	39.2857	60.7143	BR_EnzBench
300	GVP-GNN	28	44	BR_EnzBench
301	GVP-GNN	32	44	BR_EnzBench
302	GVP-GNN	35.7143	60.7143	BR_EnzBench
303	GVP-GNN	36	48	BR_EnzBench
304	GVP-GNN	32	48	BR_EnzBench
305	GVP-GNN	28	48	BR_EnzBench
306	GVP-GNN	36	56	BR_EnzBench
307	GVP-GNN	28	44	BR_EnzBench
308	GVP-GNN	35.7143	53.5714	BR_EnzBench
309	GVP-GNN	32	48	BR_EnzBench
310	GVP-GNN	39.2857	53.5714	BR_EnzBench
311	GVP-GNN	32	48	BR_EnzBench
312	GVP-GNN	32.1429	57.1429	BR_EnzBench
313	GVP-GNN	39.2857	60.7143	BR_EnzBench
314	GVP-GNN	40	56	BR_EnzBench
315	GVP-GNN	36	52	BR_EnzBench
316	GVP-GNN	35.7143	60.7143	BR_EnzBench
317	GVP-GNN	39.2857	60.7143	BR_EnzBench
318	GVP-GNN	28	52	BR_EnzBench
319	GVP-GNN	32	44	BR_EnzBench
320	GVP-GNN	32.1429	57.1429	BR_EnzBench
321	GVP-GNN	35.7143	60.7143	BR_EnzBench
322	GVP-GNN	28.5714	57.1429	BR_EnzBench
323	GVP-GNN	35.7143	60.7143	BR_EnzBench
324	GVP-GNN	28	56	BR_EnzBench
325	GVP-GNN	28	48	BR_EnzBench
326	GVP-GNN	36	52	BR_EnzBench
327	GVP-GNN	42.8571	64.2857	BR_EnzBench
328	GVP-GNN	32.1429	57.1429	BR_EnzBench
329	GVP-GNN	35.7143	60.7143	BR_EnzBench
330	GVP-GNN	32	44	BR_EnzBench
331	GVP-GNN	39.2857	60.7143	BR_EnzBench
332	GVP-GNN	32	52	BR_EnzBench
333	GVP-GNN	47.3684	63.1579	BR_EnzBench
334	GVP-GNN	47.3684	63.1579	BR_EnzBench
335	GVP-GNN	52.6316	68.4211	BR_EnzBench
336	GVP-GNN	57.8947	73.6842	BR_EnzBench
337	GVP-GNN	47.3684	63.1579	BR_EnzBench
338	GVP-GNN	57.8947	73.6842	BR_EnzBench
339	GVP-GNN	57.8947	73.6842	BR_EnzBench
340	GVP-GNN	57.8947	73.6842	BR_EnzBench
341	GVP-GNN	57.8947	73.6842	BR_EnzBench
342	GVP-GNN	57.8947	73.6842	BR_EnzBench
343	GVP-GNN	57.8947	73.6842	BR_EnzBench
344	GVP-GNN	57.8947	73.6842	BR_EnzBench
345	GVP-GNN	47.3684	68.4211	BR_EnzBench
346	GVP-GNN	57.8947	73.6842	BR_EnzBench
347	GVP-GNN	57.8947	73.6842	BR_EnzBench
348	GVP-GNN	57.8947	73.6842	BR_EnzBench
349	GVP-GNN	47.3684	63.1579	BR_EnzBench
350	GVP-GNN	42.1053	63.1579	BR_EnzBench
351	GVP-GNN	63.1579	78.9474	BR_EnzBench
352	GVP-GNN	57.8947	73.6842	BR_EnzBench
353	GVP-GNN	26.3158	36.8421	BR_EnzBench
354	GVP-GNN	10.5263	31.5789	BR_EnzBench
355	GVP-GNN	26.3158	36.8421	BR_EnzBench
356	GVP-GNN	21.0526	42.1053	BR_EnzBench
357	GVP-GNN	15.7895	31.5789	BR_EnzBench
358	GVP-GNN	10.5263	36.8421	BR_EnzBench
359	GVP-GNN	31.5789	52.6316	BR_EnzBench
360	GVP-GNN	21.0526	47.3684	BR_EnzBench
361	GVP-GNN	15.7895	42.1053	BR_EnzBench
362	GVP-GNN	26.3158	42.1053	BR_EnzBench
363	GVP-GNN	10.5263	31.5789	BR_EnzBench
364	GVP-GNN	21.0526	26.3158	BR_EnzBench
365	GVP-GNN	10.5263	26.3158	BR_EnzBench
366	GVP-GNN	10.5263	26.3158	BR_EnzBench
367	GVP-GNN	21.0526	31.5789	BR_EnzBench
368	GVP-GNN	21.0526	42.1053	BR_EnzBench
369	GVP-GNN	21.0526	42.1053	BR_EnzBench
370	GVP-GNN	10.5263	31.5789	BR_EnzBench
371	GVP-GNN	0	5.26316	BR_EnzBench
372	GVP-GNN	10.5263	31.5789	BR_EnzBench
373	GVP-GNN	30.4348	43.4783	BR_EnzBench
374	GVP-GNN	34.7826	47.8261	BR_EnzBench
375	GVP-GNN	43.4783	52.1739	BR_EnzBench
376	GVP-GNN	26.087	39.1304	BR_EnzBench
377	GVP-GNN	30.4348	47.8261	BR_EnzBench
378	GVP-GNN	39.1304	47.8261	BR_EnzBench
379	GVP-GNN	26.087	43.4783	BR_EnzBench
380	GVP-GNN	30.4348	39.1304	BR_EnzBench
381	GVP-GNN	34.7826	52.1739	BR_EnzBench
382	GVP-GNN	39.1304	56.5217	BR_EnzBench
383	GVP-GNN	34.7826	47.8261	BR_EnzBench
384	GVP-GNN	26.087	39.1304	BR_EnzBench
385	GVP-GNN	26.087	47.8261	BR_EnzBench
386	GVP-GNN	30.4348	47.8261	BR_EnzBench
387	GVP-GNN	30.4348	47.8261	BR_EnzBench
388	GVP-GNN	30.4348	56.5217	BR_EnzBench
389	GVP-GNN	30.4348	52.1739	BR_EnzBench
390	GVP-GNN	26.087	43.4783	BR_EnzBench
391	GVP-GNN	30.4348	39.1304	BR_EnzBench
392	GVP-GNN	30.4348	47.8261	BR_EnzBench
393	GVP-GNN	34.7826	52.1739	BR_EnzBench
394	GVP-GNN	34.7826	60.8696	BR_EnzBench
395	GVP-GNN	39.1304	56.5217	BR_EnzBench
396	GVP-GNN	39.1304	60.8696	BR_EnzBench
397	GVP-GNN	43.4783	60.8696	BR_EnzBench
398	GVP-GNN	30.4348	52.1739	BR_EnzBench
399	GVP-GNN	43.4783	65.2174	BR_EnzBench
400	GVP-GNN	39.1304	56.5217	BR_EnzBench
401	GVP-GNN	34.7826	52.1739	BR_EnzBench
402	GVP-GNN	34.7826	56.5217	BR_EnzBench
403	GVP-GNN	43.4783	56.5217	BR_EnzBench
404	GVP-GNN	39.1304	56.5217	BR_EnzBench
405	GVP-GNN	30.4348	43.4783	BR_EnzBench
406	GVP-GNN	39.1304	60.8696	BR_EnzBench
407	GVP-GNN	39.1304	60.8696	BR_EnzBench
408	GVP-GNN	52.1739	65.2174	BR_EnzBench
409	GVP-GNN	52.1739	69.5652	BR_EnzBench
410	GVP-GNN	39.1304	52.1739	BR_EnzBench
411	GVP-GNN	34.7826	56.5217	BR_EnzBench
412	GVP-GNN	39.1304	65.2174	BR_EnzBench
413	GVP-GNN	33.3333	37.037	BR_EnzBench
414	GVP-GNN	37.037	40.7407	BR_EnzBench
415	GVP-GNN	37.037	40.7407	BR_EnzBench
416	GVP-GNN	37.037	40.7407	BR_EnzBench
417	GVP-GNN	37.037	40.7407	BR_EnzBench
418	GVP-GNN	40.7407	40.7407	BR_EnzBench
419	GVP-GNN	25.9259	29.6296	BR_EnzBench
420	GVP-GNN	33.3333	40.7407	BR_EnzBench
421	GVP-GNN	37.037	40.7407	BR_EnzBench
422	GVP-GNN	40.7407	40.7407	BR_EnzBench
423	GVP-GNN	40.7407	44.4444	BR_EnzBench
424	GVP-GNN	37.037	40.7407	BR_EnzBench
425	GVP-GNN	37.037	40.7407	BR_EnzBench
426	GVP-GNN	37.037	37.037	BR_EnzBench
427	GVP-GNN	40.7407	44.4444	BR_EnzBench
428	GVP-GNN	33.3333	37.037	BR_EnzBench
429	GVP-GNN	25.9259	33.3333	BR_EnzBench
430	GVP-GNN	37.037	40.7407	BR_EnzBench
431	GVP-GNN	37.037	40.7407	BR_EnzBench
432	GVP-GNN	37.037	40.7407	BR_EnzBench
433	GVP-GNN	31.5789	47.3684	BR_EnzBench
434	GVP-GNN	31.5789	47.3684	BR_EnzBench
435	GVP-GNN	47.3684	57.8947	BR_EnzBench
436	GVP-GNN	26.3158	52.6316	BR_EnzBench
437	GVP-GNN	36.8421	52.6316	BR_EnzBench
438	GVP-GNN	31.5789	47.3684	BR_EnzBench
439	GVP-GNN	31.5789	52.6316	BR_EnzBench
440	GVP-GNN	36.8421	52.6316	BR_EnzBench
441	GVP-GNN	36.8421	52.6316	BR_EnzBench
442	GVP-GNN	36.8421	52.6316	BR_EnzBench
443	GVP-GNN	36.8421	52.6316	BR_EnzBench
444	GVP-GNN	26.3158	42.1053	BR_EnzBench
445	GVP-GNN	36.8421	52.6316	BR_EnzBench
446	GVP-GNN	36.8421	52.6316	BR_EnzBench
447	GVP-GNN	31.5789	52.6316	BR_EnzBench
448	GVP-GNN	31.5789	52.6316	BR_EnzBench
449	GVP-GNN	36.8421	52.6316	BR_EnzBench
450	GVP-GNN	36.8421	52.6316	BR_EnzBench
451	GVP-GNN	31.5789	47.3684	BR_EnzBench
452	GVP-GNN	36.8421	52.6316	BR_EnzBench
453	GVP-GNN	29.4118	41.1765	BR_EnzBench
454	GVP-GNN	29.4118	41.1765	BR_EnzBench
455	GVP-GNN	29.4118	41.1765	BR_EnzBench
456	GVP-GNN	23.5294	35.2941	BR_EnzBench
457	GVP-GNN	29.4118	41.1765	BR_EnzBench
458	GVP-GNN	23.5294	35.2941	BR_EnzBench
459	GVP-GNN	23.5294	23.5294	BR_EnzBench
460	GVP-GNN	29.4118	41.1765	BR_EnzBench
461	GVP-GNN	23.5294	35.2941	BR_EnzBench
462	GVP-GNN	23.5294	35.2941	BR_EnzBench
463	GVP-GNN	29.4118	29.4118	BR_EnzBench
464	GVP-GNN	23.5294	29.4118	BR_EnzBench
465	GVP-GNN	29.4118	41.1765	BR_EnzBench
466	GVP-GNN	23.5294	41.1765	BR_EnzBench
467	GVP-GNN	23.5294	29.4118	BR_EnzBench
468	GVP-GNN	23.5294	29.4118	BR_EnzBench
469	GVP-GNN	23.5294	29.4118	BR_EnzBench
470	GVP-GNN	17.6471	35.2941	BR_EnzBench
471	GVP-GNN	29.4118	35.2941	BR_EnzBench
472	GVP-GNN	23.5294	35.2941	BR_EnzBench
473	ProteinMPNN-C	31.8182	59.0909	BR_EnzBench
474	ProteinMPNN-C	27.2727	54.5455	BR_EnzBench
475	ProteinMPNN-C	31.8182	54.5455	BR_EnzBench
476	ProteinMPNN-C	27.2727	50	BR_EnzBench
477	ProteinMPNN-C	27.2727	59.0909	BR_EnzBench
478	ProteinMPNN-C	36.3636	54.5455	BR_EnzBench
479	ProteinMPNN-C	31.8182	59.0909	BR_EnzBench
480	ProteinMPNN-C	31.8182	54.5455	BR_EnzBench
481	ProteinMPNN-C	27.2727	50	BR_EnzBench
482	ProteinMPNN-C	31.8182	54.5455	BR_EnzBench
483	ProteinMPNN-C	31.8182	59.0909	BR_EnzBench
484	ProteinMPNN-C	31.8182	54.5455	BR_EnzBench
485	ProteinMPNN-C	31.8182	63.6364	BR_EnzBench
486	ProteinMPNN-C	31.8182	59.0909	BR_EnzBench
487	ProteinMPNN-C	31.8182	54.5455	BR_EnzBench
488	ProteinMPNN-C	27.2727	50	BR_EnzBench
489	ProteinMPNN-C	27.2727	50	BR_EnzBench
490	ProteinMPNN-C	27.2727	54.5455	BR_EnzBench
491	ProteinMPNN-C	31.8182	59.0909	BR_EnzBench
492	ProteinMPNN-C	27.2727	59.0909	BR_EnzBench
493	ProteinMPNN-C	27.2727	45.4545	BR_EnzBench
494	ProteinMPNN-C	22.7273	40.9091	BR_EnzBench
495	ProteinMPNN-C	31.8182	50	BR_EnzBench
496	ProteinMPNN-C	27.2727	50	BR_EnzBench
497	ProteinMPNN-C	22.7273	40.9091	BR_EnzBench
498	ProteinMPNN-C	27.2727	50	BR_EnzBench
499	ProteinMPNN-C	27.2727	45.4545	BR_EnzBench
500	ProteinMPNN-C	27.2727	50	BR_EnzBench
501	ProteinMPNN-C	22.7273	36.3636	BR_EnzBench
502	ProteinMPNN-C	27.2727	40.9091	BR_EnzBench
503	ProteinMPNN-C	31.8182	54.5455	BR_EnzBench
504	ProteinMPNN-C	27.2727	50	BR_EnzBench
505	ProteinMPNN-C	36.3636	54.5455	BR_EnzBench
506	ProteinMPNN-C	27.2727	45.4545	BR_EnzBench
507	ProteinMPNN-C	36.3636	50	BR_EnzBench
508	ProteinMPNN-C	27.2727	45.4545	BR_EnzBench
509	ProteinMPNN-C	22.7273	40.9091	BR_EnzBench
510	ProteinMPNN-C	22.7273	40.9091	BR_EnzBench
511	ProteinMPNN-C	31.8182	54.5455	BR_EnzBench
512	ProteinMPNN-C	22.7273	40.9091	BR_EnzBench
513	ProteinMPNN-C	31.8182	63.6364	BR_EnzBench
514	ProteinMPNN-C	45.4545	63.6364	BR_EnzBench
515	ProteinMPNN-C	45.4545	72.7273	BR_EnzBench
516	ProteinMPNN-C	40.9091	72.7273	BR_EnzBench
517	ProteinMPNN-C	45.4545	72.7273	BR_EnzBench
518	ProteinMPNN-C	45.4545	72.7273	BR_EnzBench
519	ProteinMPNN-C	50	72.7273	BR_EnzBench
520	ProteinMPNN-C	40.9091	68.1818	BR_EnzBench
521	ProteinMPNN-C	36.3636	68.1818	BR_EnzBench
522	ProteinMPNN-C	36.3636	63.6364	BR_EnzBench
523	ProteinMPNN-C	36.3636	63.6364	BR_EnzBench
524	ProteinMPNN-C	40.9091	68.1818	BR_EnzBench
525	ProteinMPNN-C	40.9091	68.1818	BR_EnzBench
526	ProteinMPNN-C	50	72.7273	BR_EnzBench
527	ProteinMPNN-C	45.4545	68.1818	BR_EnzBench
528	ProteinMPNN-C	36.3636	63.6364	BR_EnzBench
529	ProteinMPNN-C	40.9091	68.1818	BR_EnzBench
530	ProteinMPNN-C	50	72.7273	BR_EnzBench
531	ProteinMPNN-C	45.4545	68.1818	BR_EnzBench
532	ProteinMPNN-C	36.3636	68.1818	BR_EnzBench
533	ProteinMPNN-C	9.09091	50	BR_EnzBench
534	ProteinMPNN-C	22.7273	59.0909	BR_EnzBench
535	ProteinMPNN-C	18.1818	59.0909	BR_EnzBench
536	ProteinMPNN-C	18.1818	59.0909	BR_EnzBench
537	ProteinMPNN-C	22.7273	50	BR_EnzBench
538	ProteinMPNN-C	18.1818	59.0909	BR_EnzBench
539	ProteinMPNN-C	13.6364	54.5455	BR_EnzBench
540	ProteinMPNN-C	18.1818	59.0909	BR_EnzBench
541	ProteinMPNN-C	31.8182	63.6364	BR_EnzBench
542	ProteinMPNN-C	13.6364	54.5455	BR_EnzBench
543	ProteinMPNN-C	18.1818	54.5455	BR_EnzBench
544	ProteinMPNN-C	18.1818	59.0909	BR_EnzBench
545	ProteinMPNN-C	18.1818	59.0909	BR_EnzBench
546	ProteinMPNN-C	18.1818	59.0909	BR_EnzBench
547	ProteinMPNN-C	9.09091	45.4545	BR_EnzBench
548	ProteinMPNN-C	13.6364	54.5455	BR_EnzBench
549	ProteinMPNN-C	18.1818	45.4545	BR_EnzBench
550	ProteinMPNN-C	18.1818	54.5455	BR_EnzBench
551	ProteinMPNN-C	9.09091	45.4545	BR_EnzBench
552	ProteinMPNN-C	18.1818	50	BR_EnzBench
553	ProteinMPNN-C	85	90	BR_EnzBench
554	ProteinMPNN-C	85	85	BR_EnzBench
555	ProteinMPNN-C	90	95	BR_EnzBench
556	ProteinMPNN-C	85	95	BR_EnzBench
557	ProteinMPNN-C	85	90	BR_EnzBench
558	ProteinMPNN-C	85	90	BR_EnzBench
559	ProteinMPNN-C	85	90	BR_EnzBench
560	ProteinMPNN-C	85	90	BR_EnzBench
561	ProteinMPNN-C	80	95	BR_EnzBench
562	ProteinMPNN-C	85	85	BR_EnzBench
563	ProteinMPNN-C	85	95	BR_EnzBench
564	ProteinMPNN-C	80	95	BR_EnzBench
565	ProteinMPNN-C	85	85	BR_EnzBench
566	ProteinMPNN-C	80	95	BR_EnzBench
567	ProteinMPNN-C	85	85	BR_EnzBench
568	ProteinMPNN-C	85	90	BR_EnzBench
569	ProteinMPNN-C	80	80	BR_EnzBench
570	ProteinMPNN-C	85	85	BR_EnzBench
571	ProteinMPNN-C	85	90	BR_EnzBench
572	ProteinMPNN-C	85	85	BR_EnzBench
573	ProteinMPNN-C	40	55	BR_EnzBench
574	ProteinMPNN-C	40	60	BR_EnzBench
575	ProteinMPNN-C	35	50	BR_EnzBench
576	ProteinMPNN-C	45	60	BR_EnzBench
577	ProteinMPNN-C	40	55	BR_EnzBench
578	ProteinMPNN-C	40	60	BR_EnzBench
579	ProteinMPNN-C	45	65	BR_EnzBench
580	ProteinMPNN-C	45	60	BR_EnzBench
581	ProteinMPNN-C	45	60	BR_EnzBench
582	ProteinMPNN-C	40	60	BR_EnzBench
583	ProteinMPNN-C	35	60	BR_EnzBench
584	ProteinMPNN-C	45	60	BR_EnzBench
585	ProteinMPNN-C	35	50	BR_EnzBench
586	ProteinMPNN-C	35	55	BR_EnzBench
587	ProteinMPNN-C	40	55	BR_EnzBench
588	ProteinMPNN-C	45	60	BR_EnzBench
589	ProteinMPNN-C	40	60	BR_EnzBench
590	ProteinMPNN-C	35	60	BR_EnzBench
591	ProteinMPNN-C	35	55	BR_EnzBench
592	ProteinMPNN-C	45	60	BR_EnzBench
593	ProteinMPNN-C	52.6316	68.4211	BR_EnzBench
594	ProteinMPNN-C	42.1053	57.8947	BR_EnzBench
595	ProteinMPNN-C	47.3684	68.4211	BR_EnzBench
596	ProteinMPNN-C	26.3158	52.6316	BR_EnzBench
597	ProteinMPNN-C	42.1053	63.1579	BR_EnzBench
598	ProteinMPNN-C	31.5789	63.1579	BR_EnzBench
599	ProteinMPNN-C	42.1053	68.4211	BR_EnzBench
600	ProteinMPNN-C	42.1053	52.6316	BR_EnzBench
601	ProteinMPNN-C	42.1053	63.1579	BR_EnzBench
602	ProteinMPNN-C	47.3684	57.8947	BR_EnzBench
603	ProteinMPNN-C	36.8421	52.6316	BR_EnzBench
604	ProteinMPNN-C	63.1579	73.6842	BR_EnzBench
605	ProteinMPNN-C	47.3684	63.1579	BR_EnzBench
606	ProteinMPNN-C	42.1053	52.6316	BR_EnzBench
607	ProteinMPNN-C	47.3684	73.6842	BR_EnzBench
608	ProteinMPNN-C	47.3684	73.6842	BR_EnzBench
609	ProteinMPNN-C	36.8421	47.3684	BR_EnzBench
610	ProteinMPNN-C	31.5789	57.8947	BR_EnzBench
611	ProteinMPNN-C	47.3684	68.4211	BR_EnzBench
612	ProteinMPNN-C	42.1053	57.8947	BR_EnzBench
613	ProteinMPNN-C	48	72	BR_EnzBench
614	ProteinMPNN-C	39.2857	60.7143	BR_EnzBench
615	ProteinMPNN-C	42.8571	60.7143	BR_EnzBench
616	ProteinMPNN-C	36	64	BR_EnzBench
617	ProteinMPNN-C	53.5714	67.8571	BR_EnzBench
618	ProteinMPNN-C	35.7143	57.1429	BR_EnzBench
619	ProteinMPNN-C	46.4286	64.2857	BR_EnzBench
620	ProteinMPNN-C	40	64	BR_EnzBench
621	ProteinMPNN-C	44	68	BR_EnzBench
622	ProteinMPNN-C	35.7143	53.5714	BR_EnzBench
623	ProteinMPNN-C	36	64	BR_EnzBench
624	ProteinMPNN-C	40	60	BR_EnzBench
625	ProteinMPNN-C	40	64	BR_EnzBench
626	ProteinMPNN-C	40	64	BR_EnzBench
627	ProteinMPNN-C	44	64	BR_EnzBench
628	ProteinMPNN-C	46.4286	64.2857	BR_EnzBench
629	ProteinMPNN-C	36	60	BR_EnzBench
630	ProteinMPNN-C	46.4286	67.8571	BR_EnzBench
631	ProteinMPNN-C	48	68	BR_EnzBench
632	ProteinMPNN-C	50	64.2857	BR_EnzBench
633	ProteinMPNN-C	39.2857	60.7143	BR_EnzBench
634	ProteinMPNN-C	36	64	BR_EnzBench
635	ProteinMPNN-C	36	60	BR_EnzBench
636	ProteinMPNN-C	39.2857	57.1429	BR_EnzBench
637	ProteinMPNN-C	46.4286	60.7143	BR_EnzBench
638	ProteinMPNN-C	36	64	BR_EnzBench
639	ProteinMPNN-C	36	68	BR_EnzBench
640	ProteinMPNN-C	35.7143	57.1429	BR_EnzBench
641	ProteinMPNN-C	50	71.4286	BR_EnzBench
642	ProteinMPNN-C	39.2857	57.1429	BR_EnzBench
643	ProteinMPNN-C	42.8571	60.7143	BR_EnzBench
644	ProteinMPNN-C	36	60	BR_EnzBench
645	ProteinMPNN-C	32	60	BR_EnzBench
646	ProteinMPNN-C	40	64	BR_EnzBench
647	ProteinMPNN-C	50	64.2857	BR_EnzBench
648	ProteinMPNN-C	39.2857	57.1429	BR_EnzBench
649	ProteinMPNN-C	42.8571	60.7143	BR_EnzBench
650	ProteinMPNN-C	40	68	BR_EnzBench
651	ProteinMPNN-C	42.8571	64.2857	BR_EnzBench
652	ProteinMPNN-C	36	60	BR_EnzBench
653	ProteinMPNN-C	78.9474	89.4737	BR_EnzBench
654	ProteinMPNN-C	78.9474	84.2105	BR_EnzBench
655	ProteinMPNN-C	73.6842	84.2105	BR_EnzBench
656	ProteinMPNN-C	84.2105	89.4737	BR_EnzBench
657	ProteinMPNN-C	84.2105	89.4737	BR_EnzBench
658	ProteinMPNN-C	84.2105	84.2105	BR_EnzBench
659	ProteinMPNN-C	84.2105	89.4737	BR_EnzBench
660	ProteinMPNN-C	78.9474	84.2105	BR_EnzBench
661	ProteinMPNN-C	84.2105	89.4737	BR_EnzBench
662	ProteinMPNN-C	84.2105	89.4737	BR_EnzBench
663	ProteinMPNN-C	78.9474	89.4737	BR_EnzBench
664	ProteinMPNN-C	73.6842	84.2105	BR_EnzBench
665	ProteinMPNN-C	78.9474	84.2105	BR_EnzBench
666	ProteinMPNN-C	73.6842	89.4737	BR_EnzBench
667	ProteinMPNN-C	73.6842	84.2105	BR_EnzBench
668	ProteinMPNN-C	84.2105	84.2105	BR_EnzBench
669	ProteinMPNN-C	78.9474	84.2105	BR_EnzBench
670	ProteinMPNN-C	78.9474	89.4737	BR_EnzBench
671	ProteinMPNN-C	73.6842	89.4737	BR_EnzBench
672	ProteinMPNN-C	78.9474	89.4737	BR_EnzBench
673	ProteinMPNN-C	52.6316	57.8947	BR_EnzBench
674	ProteinMPNN-C	26.3158	52.6316	BR_EnzBench
675	ProteinMPNN-C	15.7895	47.3684	BR_EnzBench
676	ProteinMPNN-C	47.3684	68.4211	BR_EnzBench
677	ProteinMPNN-C	42.1053	63.1579	BR_EnzBench
678	ProteinMPNN-C	26.3158	63.1579	BR_EnzBench
679	ProteinMPNN-C	42.1053	68.4211	BR_EnzBench
680	ProteinMPNN-C	36.8421	57.8947	BR_EnzBench
681	ProteinMPNN-C	21.0526	47.3684	BR_EnzBench
682	ProteinMPNN-C	47.3684	63.1579	BR_EnzBench
683	ProteinMPNN-C	15.7895	36.8421	BR_EnzBench
684	ProteinMPNN-C	31.5789	52.6316	BR_EnzBench
685	ProteinMPNN-C	36.8421	52.6316	BR_EnzBench
686	ProteinMPNN-C	47.3684	68.4211	BR_EnzBench
687	ProteinMPNN-C	36.8421	42.1053	BR_EnzBench
688	ProteinMPNN-C	36.8421	52.6316	BR_EnzBench
689	ProteinMPNN-C	26.3158	57.8947	BR_EnzBench
690	ProteinMPNN-C	26.3158	52.6316	BR_EnzBench
691	ProteinMPNN-C	36.8421	52.6316	BR_EnzBench
692	ProteinMPNN-C	31.5789	52.6316	BR_EnzBench
693	ProteinMPNN-C	47.8261	69.5652	BR_EnzBench
694	ProteinMPNN-C	43.4783	60.8696	BR_EnzBench
695	ProteinMPNN-C	34.7826	60.8696	BR_EnzBench
696	ProteinMPNN-C	39.1304	56.5217	BR_EnzBench
697	ProteinMPNN-C	39.1304	60.8696	BR_EnzBench
698	ProteinMPNN-C	43.4783	65.2174	BR_EnzBench
699	ProteinMPNN-C	34.7826	56.5217	BR_EnzBench
700	ProteinMPNN-C	30.4348	56.5217	BR_EnzBench
701	ProteinMPNN-C	52.1739	60.8696	BR_EnzBench
702	ProteinMPNN-C	52.1739	73.913	BR_EnzBench
703	ProteinMPNN-C	34.7826	56.5217	BR_EnzBench
704	ProteinMPNN-C	43.4783	56.5217	BR_EnzBench
705	ProteinMPNN-C	34.7826	52.1739	BR_EnzBench
706	ProteinMPNN-C	39.1304	60.8696	BR_EnzBench
707	ProteinMPNN-C	43.4783	65.2174	BR_EnzBench
708	ProteinMPNN-C	47.8261	69.5652	BR_EnzBench
709	ProteinMPNN-C	39.1304	60.8696	BR_EnzBench
710	ProteinMPNN-C	39.1304	60.8696	BR_EnzBench
711	ProteinMPNN-C	39.1304	65.2174	BR_EnzBench
712	ProteinMPNN-C	39.1304	52.1739	BR_EnzBench
713	ProteinMPNN-C	52.1739	69.5652	BR_EnzBench
714	ProteinMPNN-C	47.8261	56.5217	BR_EnzBench
715	ProteinMPNN-C	65.2174	78.2609	BR_EnzBench
716	ProteinMPNN-C	56.5217	73.913	BR_EnzBench
717	ProteinMPNN-C	60.8696	78.2609	BR_EnzBench
718	ProteinMPNN-C	60.8696	82.6087	BR_EnzBench
719	ProteinMPNN-C	56.5217	73.913	BR_EnzBench
720	ProteinMPNN-C	52.1739	73.913	BR_EnzBench
721	ProteinMPNN-C	47.8261	60.8696	BR_EnzBench
722	ProteinMPNN-C	56.5217	73.913	BR_EnzBench
723	ProteinMPNN-C	43.4783	60.8696	BR_EnzBench
724	ProteinMPNN-C	39.1304	56.5217	BR_EnzBench
725	ProteinMPNN-C	47.8261	65.2174	BR_EnzBench
726	ProteinMPNN-C	56.5217	69.5652	BR_EnzBench
727	ProteinMPNN-C	52.1739	69.5652	BR_EnzBench
728	ProteinMPNN-C	47.8261	65.2174	BR_EnzBench
729	ProteinMPNN-C	52.1739	78.2609	BR_EnzBench
730	ProteinMPNN-C	47.8261	69.5652	BR_EnzBench
731	ProteinMPNN-C	43.4783	60.8696	BR_EnzBench
732	ProteinMPNN-C	43.4783	60.8696	BR_EnzBench
733	ProteinMPNN-C	33.3333	40.7407	BR_EnzBench
734	ProteinMPNN-C	33.3333	44.4444	BR_EnzBench
735	ProteinMPNN-C	29.6296	33.3333	BR_EnzBench
736	ProteinMPNN-C	33.3333	44.4444	BR_EnzBench
737	ProteinMPNN-C	40.7407	48.1481	BR_EnzBench
738	ProteinMPNN-C	40.7407	44.4444	BR_EnzBench
739	ProteinMPNN-C	40.7407	48.1481	BR_EnzBench
740	ProteinMPNN-C	48.1481	51.8519	BR_EnzBench
741	ProteinMPNN-C	37.037	44.4444	BR_EnzBench
742	ProteinMPNN-C	40.7407	48.1481	BR_EnzBench
743	ProteinMPNN-C	40.7407	44.4444	BR_EnzBench
744	ProteinMPNN-C	37.037	44.4444	BR_EnzBench
745	ProteinMPNN-C	29.6296	40.7407	BR_EnzBench
746	ProteinMPNN-C	29.6296	40.7407	BR_EnzBench
747	ProteinMPNN-C	33.3333	40.7407	BR_EnzBench
748	ProteinMPNN-C	40.7407	48.1481	BR_EnzBench
749	ProteinMPNN-C	37.037	40.7407	BR_EnzBench
750	ProteinMPNN-C	44.4444	51.8519	BR_EnzBench
751	ProteinMPNN-C	29.6296	40.7407	BR_EnzBench
752	ProteinMPNN-C	33.3333	37.037	BR_EnzBench
753	ProteinMPNN-C	63.1579	73.6842	BR_EnzBench
754	ProteinMPNN-C	52.6316	63.1579	BR_EnzBench
755	ProteinMPNN-C	47.3684	63.1579	BR_EnzBench
756	ProteinMPNN-C	36.8421	47.3684	BR_EnzBench
757	ProteinMPNN-C	63.1579	78.9474	BR_EnzBench
758	ProteinMPNN-C	57.8947	68.4211	BR_EnzBench
759	ProteinMPNN-C	68.4211	78.9474	BR_EnzBench
760	ProteinMPNN-C	63.1579	73.6842	BR_EnzBench
761	ProteinMPNN-C	57.8947	68.4211	BR_EnzBench
762	ProteinMPNN-C	52.6316	68.4211	BR_EnzBench
763	ProteinMPNN-C	63.1579	73.6842	BR_EnzBench
764	ProteinMPNN-C	63.1579	73.6842	BR_EnzBench
765	ProteinMPNN-C	63.1579	73.6842	BR_EnzBench
766	ProteinMPNN-C	42.1053	57.8947	BR_EnzBench
767	ProteinMPNN-C	63.1579	73.6842	BR_EnzBench
768	ProteinMPNN-C	42.1053	63.1579	BR_EnzBench
769	ProteinMPNN-C	42.1053	57.8947	BR_EnzBench
770	ProteinMPNN-C	47.3684	63.1579	BR_EnzBench
771	ProteinMPNN-C	52.6316	73.6842	BR_EnzBench
772	ProteinMPNN-C	68.4211	78.9474	BR_EnzBench
773	ProteinMPNN-C	41.1765	47.0588	BR_EnzBench
774	ProteinMPNN-C	29.4118	41.1765	BR_EnzBench
775	ProteinMPNN-C	47.0588	47.0588	BR_EnzBench
776	ProteinMPNN-C	58.8235	58.8235	BR_EnzBench
777	ProteinMPNN-C	58.8235	58.8235	BR_EnzBench
778	ProteinMPNN-C	52.9412	52.9412	BR_EnzBench
779	ProteinMPNN-C	35.2941	47.0588	BR_EnzBench
780	ProteinMPNN-C	35.2941	47.0588	BR_EnzBench
781	ProteinMPNN-C	35.2941	47.0588	BR_EnzBench
782	ProteinMPNN-C	47.0588	52.9412	BR_EnzBench
783	ProteinMPNN-C	47.0588	47.0588	BR_EnzBench
784	ProteinMPNN-C	52.9412	52.9412	BR_EnzBench
785	ProteinMPNN-C	47.0588	47.0588	BR_EnzBench
786	ProteinMPNN-C	52.9412	52.9412	BR_EnzBench
787	ProteinMPNN-C	52.9412	58.8235	BR_EnzBench
788	ProteinMPNN-C	52.9412	58.8235	BR_EnzBench
789	ProteinMPNN-C	47.0588	52.9412	BR_EnzBench
790	ProteinMPNN-C	47.0588	52.9412	BR_EnzBench
791	ProteinMPNN-C	41.1765	47.0588	BR_EnzBench
792	ProteinMPNN-C	41.1765	41.1765	BR_EnzBench
793	ProRefiner	54.5455	68.1818	BR_EnzBench
794	ProRefiner	54.5455	68.1818	BR_EnzBench
795	ProRefiner	63.6364	77.2727	BR_EnzBench
796	ProRefiner	50	63.6364	BR_EnzBench
797	ProRefiner	54.5455	68.1818	BR_EnzBench
798	ProRefiner	54.5455	72.7273	BR_EnzBench
799	ProRefiner	54.5455	77.2727	BR_EnzBench
800	ProRefiner	63.6364	77.2727	BR_EnzBench
801	ProRefiner	54.5455	68.1818	BR_EnzBench
802	ProRefiner	54.5455	77.2727	BR_EnzBench
803	ProRefiner	54.5455	72.7273	BR_EnzBench
804	ProRefiner	54.5455	72.7273	BR_EnzBench
805	ProRefiner	59.0909	77.2727	BR_EnzBench
806	ProRefiner	50	63.6364	BR_EnzBench
807	ProRefiner	54.5455	72.7273	BR_EnzBench
808	ProRefiner	54.5455	77.2727	BR_EnzBench
809	ProRefiner	54.5455	68.1818	BR_EnzBench
810	ProRefiner	54.5455	72.7273	BR_EnzBench
811	ProRefiner	54.5455	68.1818	BR_EnzBench
812	ProRefiner	54.5455	68.1818	BR_EnzBench
813	ProRefiner	27.2727	36.3636	BR_EnzBench
814	ProRefiner	40.9091	45.4545	BR_EnzBench
815	ProRefiner	40.9091	45.4545	BR_EnzBench
816	ProRefiner	31.8182	40.9091	BR_EnzBench
817	ProRefiner	27.2727	40.9091	BR_EnzBench
818	ProRefiner	45.4545	59.0909	BR_EnzBench
819	ProRefiner	27.2727	40.9091	BR_EnzBench
820	ProRefiner	27.2727	40.9091	BR_EnzBench
821	ProRefiner	22.7273	31.8182	BR_EnzBench
822	ProRefiner	31.8182	40.9091	BR_EnzBench
823	ProRefiner	27.2727	40.9091	BR_EnzBench
824	ProRefiner	27.2727	40.9091	BR_EnzBench
825	ProRefiner	22.7273	40.9091	BR_EnzBench
826	ProRefiner	27.2727	40.9091	BR_EnzBench
827	ProRefiner	27.2727	36.3636	BR_EnzBench
828	ProRefiner	27.2727	36.3636	BR_EnzBench
829	ProRefiner	22.7273	36.3636	BR_EnzBench
830	ProRefiner	27.2727	45.4545	BR_EnzBench
831	ProRefiner	31.8182	40.9091	BR_EnzBench
832	ProRefiner	27.2727	36.3636	BR_EnzBench
833	ProRefiner	40.9091	54.5455	BR_EnzBench
834	ProRefiner	36.3636	54.5455	BR_EnzBench
835	ProRefiner	40.9091	54.5455	BR_EnzBench
836	ProRefiner	40.9091	59.0909	BR_EnzBench
837	ProRefiner	40.9091	54.5455	BR_EnzBench
838	ProRefiner	36.3636	54.5455	BR_EnzBench
839	ProRefiner	45.4545	63.6364	BR_EnzBench
840	ProRefiner	36.3636	54.5455	BR_EnzBench
841	ProRefiner	36.3636	54.5455	BR_EnzBench
842	ProRefiner	36.3636	54.5455	BR_EnzBench
843	ProRefiner	36.3636	54.5455	BR_EnzBench
844	ProRefiner	31.8182	54.5455	BR_EnzBench
845	ProRefiner	36.3636	54.5455	BR_EnzBench
846	ProRefiner	40.9091	54.5455	BR_EnzBench
847	ProRefiner	40.9091	59.0909	BR_EnzBench
848	ProRefiner	31.8182	54.5455	BR_EnzBench
849	ProRefiner	45.4545	59.0909	BR_EnzBench
850	ProRefiner	40.9091	59.0909	BR_EnzBench
851	ProRefiner	50	68.1818	BR_EnzBench
852	ProRefiner	40.9091	54.5455	BR_EnzBench
853	ProRefiner	50	68.1818	BR_EnzBench
854	ProRefiner	40.9091	59.0909	BR_EnzBench
855	ProRefiner	40.9091	59.0909	BR_EnzBench
856	ProRefiner	45.4545	59.0909	BR_EnzBench
857	ProRefiner	40.9091	63.6364	BR_EnzBench
858	ProRefiner	40.9091	63.6364	BR_EnzBench
859	ProRefiner	36.3636	54.5455	BR_EnzBench
860	ProRefiner	36.3636	59.0909	BR_EnzBench
861	ProRefiner	40.9091	59.0909	BR_EnzBench
862	ProRefiner	36.3636	54.5455	BR_EnzBench
863	ProRefiner	45.4545	59.0909	BR_EnzBench
864	ProRefiner	45.4545	63.6364	BR_EnzBench
865	ProRefiner	40.9091	59.0909	BR_EnzBench
866	ProRefiner	40.9091	59.0909	BR_EnzBench
867	ProRefiner	45.4545	59.0909	BR_EnzBench
868	ProRefiner	40.9091	59.0909	BR_EnzBench
869	ProRefiner	45.4545	59.0909	BR_EnzBench
870	ProRefiner	40.9091	63.6364	BR_EnzBench
871	ProRefiner	45.4545	63.6364	BR_EnzBench
872	ProRefiner	36.3636	63.6364	BR_EnzBench
873	ProRefiner	85	90	BR_EnzBench
874	ProRefiner	80	85	BR_EnzBench
875	ProRefiner	90	95	BR_EnzBench
876	ProRefiner	75	85	BR_EnzBench
877	ProRefiner	80	90	BR_EnzBench
878	ProRefiner	80	85	BR_EnzBench
879	ProRefiner	75	85	BR_EnzBench
880	ProRefiner	75	80	BR_EnzBench
881	ProRefiner	80	80	BR_EnzBench
882	ProRefiner	80	85	BR_EnzBench
883	ProRefiner	80	85	BR_EnzBench
884	ProRefiner	75	85	BR_EnzBench
885	ProRefiner	80	85	BR_EnzBench
886	ProRefiner	75	80	BR_EnzBench
887	ProRefiner	80	85	BR_EnzBench
888	ProRefiner	70	80	BR_EnzBench
889	ProRefiner	80	90	BR_EnzBench
890	ProRefiner	80	85	BR_EnzBench
891	ProRefiner	75	85	BR_EnzBench
892	ProRefiner	75	85	BR_EnzBench
893	ProRefiner	30	55	BR_EnzBench
894	ProRefiner	30	55	BR_EnzBench
895	ProRefiner	30	55	BR_EnzBench
896	ProRefiner	30	55	BR_EnzBench
897	ProRefiner	35	60	BR_EnzBench
898	ProRefiner	30	55	BR_EnzBench
899	ProRefiner	35	55	BR_EnzBench
900	ProRefiner	35	60	BR_EnzBench
901	ProRefiner	30	55	BR_EnzBench
902	ProRefiner	30	55	BR_EnzBench
903	ProRefiner	30	55	BR_EnzBench
904	ProRefiner	30	55	BR_EnzBench
905	ProRefiner	30	55	BR_EnzBench
906	ProRefiner	30	55	BR_EnzBench
907	ProRefiner	30	55	BR_EnzBench
908	ProRefiner	35	55	BR_EnzBench
909	ProRefiner	30	55	BR_EnzBench
910	ProRefiner	30	55	BR_EnzBench
911	ProRefiner	30	55	BR_EnzBench
912	ProRefiner	30	55	BR_EnzBench
913	ProRefiner	47.3684	68.4211	BR_EnzBench
914	ProRefiner	42.1053	63.1579	BR_EnzBench
915	ProRefiner	36.8421	57.8947	BR_EnzBench
916	ProRefiner	52.6316	68.4211	BR_EnzBench
917	ProRefiner	63.1579	73.6842	BR_EnzBench
918	ProRefiner	47.3684	68.4211	BR_EnzBench
919	ProRefiner	52.6316	68.4211	BR_EnzBench
920	ProRefiner	42.1053	52.6316	BR_EnzBench
921	ProRefiner	57.8947	63.1579	BR_EnzBench
922	ProRefiner	52.6316	57.8947	BR_EnzBench
923	ProRefiner	63.1579	73.6842	BR_EnzBench
924	ProRefiner	63.1579	73.6842	BR_EnzBench
925	ProRefiner	57.8947	68.4211	BR_EnzBench
926	ProRefiner	57.8947	68.4211	BR_EnzBench
927	ProRefiner	42.1053	57.8947	BR_EnzBench
928	ProRefiner	57.8947	68.4211	BR_EnzBench
929	ProRefiner	36.8421	47.3684	BR_EnzBench
930	ProRefiner	52.6316	68.4211	BR_EnzBench
931	ProRefiner	47.3684	57.8947	BR_EnzBench
932	ProRefiner	52.6316	63.1579	BR_EnzBench
933	ProRefiner	44	76	BR_EnzBench
934	ProRefiner	39.2857	67.8571	BR_EnzBench
935	ProRefiner	35.7143	60.7143	BR_EnzBench
936	ProRefiner	40	64	BR_EnzBench
937	ProRefiner	39.2857	71.4286	BR_EnzBench
938	ProRefiner	35.7143	60.7143	BR_EnzBench
939	ProRefiner	39.2857	71.4286	BR_EnzBench
940	ProRefiner	40	64	BR_EnzBench
941	ProRefiner	40	64	BR_EnzBench
942	ProRefiner	35.7143	67.8571	BR_EnzBench
943	ProRefiner	36	56	BR_EnzBench
944	ProRefiner	40	64	BR_EnzBench
945	ProRefiner	40	64	BR_EnzBench
946	ProRefiner	36	60	BR_EnzBench
947	ProRefiner	40	64	BR_EnzBench
948	ProRefiner	42.8571	71.4286	BR_EnzBench
949	ProRefiner	40	64	BR_EnzBench
950	ProRefiner	39.2857	67.8571	BR_EnzBench
951	ProRefiner	48	72	BR_EnzBench
952	ProRefiner	39.2857	64.2857	BR_EnzBench
953	ProRefiner	39.2857	64.2857	BR_EnzBench
954	ProRefiner	48	72	BR_EnzBench
955	ProRefiner	44	68	BR_EnzBench
956	ProRefiner	39.2857	67.8571	BR_EnzBench
957	ProRefiner	42.8571	71.4286	BR_EnzBench
958	ProRefiner	40	64	BR_EnzBench
959	ProRefiner	40	64	BR_EnzBench
960	ProRefiner	39.2857	67.8571	BR_EnzBench
961	ProRefiner	35.7143	71.4286	BR_EnzBench
962	ProRefiner	39.2857	67.8571	BR_EnzBench
963	ProRefiner	39.2857	71.4286	BR_EnzBench
964	ProRefiner	40	64	BR_EnzBench
965	ProRefiner	44	68	BR_EnzBench
966	ProRefiner	40	64	BR_EnzBench
967	ProRefiner	39.2857	67.8571	BR_EnzBench
968	ProRefiner	39.2857	67.8571	BR_EnzBench
969	ProRefiner	39.2857	71.4286	BR_EnzBench
970	ProRefiner	40	64	BR_EnzBench
971	ProRefiner	39.2857	71.4286	BR_EnzBench
972	ProRefiner	36	52	BR_EnzBench
973	ProRefiner	68.4211	89.4737	BR_EnzBench
974	ProRefiner	68.4211	84.2105	BR_EnzBench
975	ProRefiner	68.4211	84.2105	BR_EnzBench
976	ProRefiner	68.4211	84.2105	BR_EnzBench
977	ProRefiner	68.4211	89.4737	BR_EnzBench
978	ProRefiner	68.4211	84.2105	BR_EnzBench
979	ProRefiner	68.4211	89.4737	BR_EnzBench
980	ProRefiner	68.4211	89.4737	BR_EnzBench
981	ProRefiner	68.4211	89.4737	BR_EnzBench
982	ProRefiner	68.4211	84.2105	BR_EnzBench
983	ProRefiner	68.4211	89.4737	BR_EnzBench
984	ProRefiner	68.4211	84.2105	BR_EnzBench
985	ProRefiner	68.4211	89.4737	BR_EnzBench
986	ProRefiner	73.6842	84.2105	BR_EnzBench
987	ProRefiner	68.4211	89.4737	BR_EnzBench
988	ProRefiner	68.4211	84.2105	BR_EnzBench
989	ProRefiner	68.4211	84.2105	BR_EnzBench
990	ProRefiner	68.4211	89.4737	BR_EnzBench
991	ProRefiner	68.4211	84.2105	BR_EnzBench
992	ProRefiner	68.4211	84.2105	BR_EnzBench
993	ProRefiner	52.6316	68.4211	BR_EnzBench
994	ProRefiner	36.8421	63.1579	BR_EnzBench
995	ProRefiner	36.8421	52.6316	BR_EnzBench
996	ProRefiner	31.5789	63.1579	BR_EnzBench
997	ProRefiner	36.8421	73.6842	BR_EnzBench
998	ProRefiner	42.1053	63.1579	BR_EnzBench
999	ProRefiner	52.6316	68.4211	BR_EnzBench
1000	ProRefiner	47.3684	63.1579	BR_EnzBench
1001	ProRefiner	42.1053	63.1579	BR_EnzBench
1002	ProRefiner	47.3684	63.1579	BR_EnzBench
1003	ProRefiner	36.8421	63.1579	BR_EnzBench
1004	ProRefiner	42.1053	52.6316	BR_EnzBench
1005	ProRefiner	42.1053	57.8947	BR_EnzBench
1006	ProRefiner	31.5789	47.3684	BR_EnzBench
1007	ProRefiner	42.1053	52.6316	BR_EnzBench
1008	ProRefiner	36.8421	57.8947	BR_EnzBench
1009	ProRefiner	31.5789	52.6316	BR_EnzBench
1010	ProRefiner	42.1053	57.8947	BR_EnzBench
1011	ProRefiner	31.5789	52.6316	BR_EnzBench
1012	ProRefiner	26.3158	52.6316	BR_EnzBench
1013	ProRefiner	39.1304	60.8696	BR_EnzBench
1014	ProRefiner	39.1304	52.1739	BR_EnzBench
1015	ProRefiner	47.8261	56.5217	BR_EnzBench
1016	ProRefiner	43.4783	56.5217	BR_EnzBench
1017	ProRefiner	43.4783	60.8696	BR_EnzBench
1018	ProRefiner	43.4783	52.1739	BR_EnzBench
1019	ProRefiner	39.1304	56.5217	BR_EnzBench
1020	ProRefiner	47.8261	60.8696	BR_EnzBench
1021	ProRefiner	26.087	47.8261	BR_EnzBench
1022	ProRefiner	34.7826	56.5217	BR_EnzBench
1023	ProRefiner	43.4783	52.1739	BR_EnzBench
1024	ProRefiner	47.8261	56.5217	BR_EnzBench
1025	ProRefiner	30.4348	43.4783	BR_EnzBench
1026	ProRefiner	34.7826	52.1739	BR_EnzBench
1027	ProRefiner	43.4783	56.5217	BR_EnzBench
1028	ProRefiner	43.4783	56.5217	BR_EnzBench
1029	ProRefiner	43.4783	56.5217	BR_EnzBench
1030	ProRefiner	34.7826	56.5217	BR_EnzBench
1031	ProRefiner	43.4783	47.8261	BR_EnzBench
1032	ProRefiner	34.7826	56.5217	BR_EnzBench
1033	ProRefiner	30.4348	52.1739	BR_EnzBench
1034	ProRefiner	30.4348	52.1739	BR_EnzBench
1035	ProRefiner	39.1304	60.8696	BR_EnzBench
1036	ProRefiner	34.7826	52.1739	BR_EnzBench
1037	ProRefiner	30.4348	56.5217	BR_EnzBench
1038	ProRefiner	39.1304	56.5217	BR_EnzBench
1039	ProRefiner	34.7826	56.5217	BR_EnzBench
1040	ProRefiner	43.4783	65.2174	BR_EnzBench
1041	ProRefiner	39.1304	52.1739	BR_EnzBench
1042	ProRefiner	30.4348	52.1739	BR_EnzBench
1043	ProRefiner	39.1304	56.5217	BR_EnzBench
1044	ProRefiner	34.7826	56.5217	BR_EnzBench
1045	ProRefiner	39.1304	65.2174	BR_EnzBench
1046	ProRefiner	39.1304	65.2174	BR_EnzBench
1047	ProRefiner	43.4783	60.8696	BR_EnzBench
1048	ProRefiner	43.4783	60.8696	BR_EnzBench
1049	ProRefiner	43.4783	56.5217	BR_EnzBench
1050	ProRefiner	30.4348	47.8261	BR_EnzBench
1051	ProRefiner	39.1304	60.8696	BR_EnzBench
1052	ProRefiner	30.4348	52.1739	BR_EnzBench
1053	ProRefiner	44.4444	51.8519	BR_EnzBench
1054	ProRefiner	48.1481	55.5556	BR_EnzBench
1055	ProRefiner	48.1481	55.5556	BR_EnzBench
1056	ProRefiner	44.4444	51.8519	BR_EnzBench
1057	ProRefiner	48.1481	55.5556	BR_EnzBench
1058	ProRefiner	44.4444	51.8519	BR_EnzBench
1059	ProRefiner	44.4444	51.8519	BR_EnzBench
1060	ProRefiner	37.037	48.1481	BR_EnzBench
1061	ProRefiner	44.4444	51.8519	BR_EnzBench
1062	ProRefiner	44.4444	51.8519	BR_EnzBench
1063	ProRefiner	44.4444	51.8519	BR_EnzBench
1064	ProRefiner	44.4444	51.8519	BR_EnzBench
1065	ProRefiner	48.1481	55.5556	BR_EnzBench
1066	ProRefiner	48.1481	55.5556	BR_EnzBench
1067	ProRefiner	48.1481	55.5556	BR_EnzBench
1068	ProRefiner	44.4444	51.8519	BR_EnzBench
1069	ProRefiner	37.037	44.4444	BR_EnzBench
1070	ProRefiner	44.4444	51.8519	BR_EnzBench
1071	ProRefiner	44.4444	48.1481	BR_EnzBench
1072	ProRefiner	44.4444	51.8519	BR_EnzBench
1073	ProRefiner	63.1579	78.9474	BR_EnzBench
1074	ProRefiner	63.1579	78.9474	BR_EnzBench
1075	ProRefiner	52.6316	68.4211	BR_EnzBench
1076	ProRefiner	47.3684	63.1579	BR_EnzBench
1077	ProRefiner	52.6316	68.4211	BR_EnzBench
1078	ProRefiner	57.8947	73.6842	BR_EnzBench
1079	ProRefiner	57.8947	73.6842	BR_EnzBench
1080	ProRefiner	57.8947	68.4211	BR_EnzBench
1081	ProRefiner	57.8947	73.6842	BR_EnzBench
1082	ProRefiner	57.8947	73.6842	BR_EnzBench
1083	ProRefiner	57.8947	73.6842	BR_EnzBench
1084	ProRefiner	52.6316	68.4211	BR_EnzBench
1085	ProRefiner	57.8947	73.6842	BR_EnzBench
1086	ProRefiner	57.8947	73.6842	BR_EnzBench
1087	ProRefiner	63.1579	73.6842	BR_EnzBench
1088	ProRefiner	57.8947	73.6842	BR_EnzBench
1089	ProRefiner	57.8947	73.6842	BR_EnzBench
1090	ProRefiner	57.8947	73.6842	BR_EnzBench
1091	ProRefiner	57.8947	73.6842	BR_EnzBench
1092	ProRefiner	57.8947	73.6842	BR_EnzBench
1093	ProRefiner	52.9412	52.9412	BR_EnzBench
1094	ProRefiner	52.9412	64.7059	BR_EnzBench
1095	ProRefiner	52.9412	52.9412	BR_EnzBench
1096	ProRefiner	58.8235	58.8235	BR_EnzBench
1097	ProRefiner	47.0588	58.8235	BR_EnzBench
1098	ProRefiner	47.0588	58.8235	BR_EnzBench
1099	ProRefiner	52.9412	52.9412	BR_EnzBench
1100	ProRefiner	47.0588	47.0588	BR_EnzBench
1101	ProRefiner	52.9412	58.8235	BR_EnzBench
1102	ProRefiner	52.9412	58.8235	BR_EnzBench
1103	ProRefiner	58.8235	58.8235	BR_EnzBench
1104	ProRefiner	47.0588	52.9412	BR_EnzBench
1105	ProRefiner	58.8235	64.7059	BR_EnzBench
1106	ProRefiner	47.0588	58.8235	BR_EnzBench
1107	ProRefiner	52.9412	58.8235	BR_EnzBench
1108	ProRefiner	41.1765	52.9412	BR_EnzBench
1109	ProRefiner	58.8235	58.8235	BR_EnzBench
1110	ProRefiner	35.2941	41.1765	BR_EnzBench
1111	ProRefiner	52.9412	52.9412	BR_EnzBench
1112	ProRefiner	58.8235	64.7059	BR_EnzBench

## Sheet: Table 3
	Model	Dataset	Recovery		T test results
0	ProRefiner	CATH	30			CATH	EnzBench	BR_EnzBench
1	ProRefiner	CATH	21.7391		No Partial Input	TtestResult(statistic=3.060171700313297, pvalue=0.0022647808290076044, df=1119)	TtestResult(statistic=2.5539642324311913, pvalue=0.013744859812460755, df=50)	TtestResult(statistic=8.68123617665639, pvalue=2.053741565800229e-16, df=319)
2	ProRefiner	CATH	6.52174		No Global Attention	TtestResult(statistic=4.326771689275694, pvalue=1.6482985946027518e-05, df=1119)	TtestResult(statistic=2.112000024203083, pvalue=0.03970451936364802, df=50)	TtestResult(statistic=2.23752091509746, pvalue=0.02594246954007875, df=319)
3	ProRefiner	CATH	36.9565
4	ProRefiner	CATH	23.913
5	ProRefiner	CATH	31.9149
6	ProRefiner	CATH	42.5532
7	ProRefiner	CATH	14.5833
8	ProRefiner	CATH	30
9	ProRefiner	CATH	20
10	ProRefiner	CATH	24.5283
11	ProRefiner	CATH	32.6087
12	ProRefiner	CATH	24.5283
13	ProRefiner	CATH	35.1852
14	ProRefiner	CATH	54.5455
15	ProRefiner	CATH	43.4783
16	ProRefiner	CATH	30.9091
17	ProRefiner	CATH	19.6429
18	ProRefiner	CATH	29.8246
19	ProRefiner	CATH	26.3158
20	ProRefiner	CATH	36.8421
21	ProRefiner	CATH	39.2857
22	ProRefiner	CATH	27.907
23	ProRefiner	CATH	25.9259
24	ProRefiner	CATH	57.8947
25	ProRefiner	CATH	22.0339
26	ProRefiner	CATH	23.7288
27	ProRefiner	CATH	23.2143
28	ProRefiner	CATH	54.2373
29	ProRefiner	CATH	12.5
30	ProRefiner	CATH	45
31	ProRefiner	CATH	41.6667
32	ProRefiner	CATH	36.6667
33	ProRefiner	CATH	10
34	ProRefiner	CATH	58.3333
35	ProRefiner	CATH	54.0984
36	ProRefiner	CATH	44.2623
37	ProRefiner	CATH	18.0328
38	ProRefiner	CATH	32.7869
39	ProRefiner	CATH	53.9683
40	ProRefiner	CATH	21.5686
41	ProRefiner	CATH	23.6364
42	ProRefiner	CATH	20.9302
43	ProRefiner	CATH	16.129
44	ProRefiner	CATH	45.8333
45	ProRefiner	CATH	71.875
46	ProRefiner	CATH	30.5085
47	ProRefiner	CATH	24.0741
48	ProRefiner	CATH	20.6349
49	ProRefiner	CATH	33.8462
50	ProRefiner	CATH	44.6154
51	ProRefiner	CATH	26.9231
52	ProRefiner	CATH	42.4242
53	ProRefiner	CATH	67.1642
54	ProRefiner	CATH	40.3509
55	ProRefiner	CATH	45
56	ProRefiner	CATH	29.8246
57	ProRefiner	CATH	24.6377
58	ProRefiner	CATH	53.6232
59	ProRefiner	CATH	27.5362
60	ProRefiner	CATH	29.6875
61	ProRefiner	CATH	29.2308
62	ProRefiner	CATH	24.6377
63	ProRefiner	CATH	35.7143
64	ProRefiner	CATH	47.8873
65	ProRefiner	CATH	36.3636
66	ProRefiner	CATH	32.3944
67	ProRefiner	CATH	47.6923
68	ProRefiner	CATH	62.1212
69	ProRefiner	CATH	41.1765
70	ProRefiner	CATH	45.1613
71	ProRefiner	CATH	38.8889
72	ProRefiner	CATH	30
73	ProRefiner	CATH	45.0704
74	ProRefiner	CATH	47.9452
75	ProRefiner	CATH	32.4324
76	ProRefiner	CATH	36.4865
77	ProRefiner	CATH	69.3333
78	ProRefiner	CATH	53.0303
79	ProRefiner	CATH	40.2597
80	ProRefiner	CATH	37.6623
81	ProRefiner	CATH	25.641
82	ProRefiner	CATH	39.3939
83	ProRefiner	CATH	57.8947
84	ProRefiner	CATH	32.3529
85	ProRefiner	CATH	73.4177
86	ProRefiner	CATH	13.4328
87	ProRefiner	CATH	27.8481
88	ProRefiner	CATH	36.7089
89	ProRefiner	CATH	40.2985
90	ProRefiner	CATH	60
91	ProRefiner	CATH	20
92	ProRefiner	CATH	62.6667
93	ProRefiner	CATH	23.4568
94	ProRefiner	CATH	61.8421
95	ProRefiner	CATH	35.4839
96	ProRefiner	CATH	30.8642
97	ProRefiner	CATH	50
98	ProRefiner	CATH	60.6061
99	ProRefiner	CATH	20.8333
100	ProRefiner	CATH	46.9879
101	ProRefiner	CATH	32.7586
102	ProRefiner	CATH	45.1219
103	ProRefiner	CATH	52.381
104	ProRefiner	CATH	31.25
105	ProRefiner	CATH	26.1905
106	ProRefiner	CATH	52.6316
107	ProRefiner	CATH	15.625
108	ProRefiner	CATH	70.5882
109	ProRefiner	CATH	22.3529
110	ProRefiner	CATH	35.2941
111	ProRefiner	CATH	41.6667
112	ProRefiner	CATH	44.7059
113	ProRefiner	CATH	34.1176
114	ProRefiner	CATH	45.8824
115	ProRefiner	CATH	45.3488
116	ProRefiner	CATH	29.8701
117	ProRefiner	CATH	32.0988
118	ProRefiner	CATH	66.2791
119	ProRefiner	CATH	70.6667
120	ProRefiner	CATH	36.7816
121	ProRefiner	CATH	46.1538
122	ProRefiner	CATH	66.6667
123	ProRefiner	CATH	36.25
124	ProRefiner	CATH	47.1264
125	ProRefiner	CATH	26.1364
126	ProRefiner	CATH	36.9231
127	ProRefiner	CATH	37.6471
128	ProRefiner	CATH	20.7792
129	ProRefiner	CATH	23.8095
130	ProRefiner	CATH	17.4603
131	ProRefiner	CATH	58.427
132	ProRefiner	CATH	40.9639
133	ProRefiner	CATH	73.3333
134	ProRefiner	CATH	15.3846
135	ProRefiner	CATH	36.3636
136	ProRefiner	CATH	34.8315
137	ProRefiner	CATH	43.038
138	ProRefiner	CATH	24.1758
139	ProRefiner	CATH	34.2105
140	ProRefiner	CATH	52.1739
141	ProRefiner	CATH	55.4348
142	ProRefiner	CATH	32.6087
143	ProRefiner	CATH	73.913
144	ProRefiner	CATH	47.8261
145	ProRefiner	CATH	39.7727
146	ProRefiner	CATH	61.2903
147	ProRefiner	CATH	57.4713
148	ProRefiner	CATH	69.1489
149	ProRefiner	CATH	65.3846
150	ProRefiner	CATH	50
151	ProRefiner	CATH	71.2766
152	ProRefiner	CATH	39.7436
153	ProRefiner	CATH	27.4725
154	ProRefiner	CATH	54.321
155	ProRefiner	CATH	38.2353
156	ProRefiner	CATH	32.0513
157	ProRefiner	CATH	26.8293
158	ProRefiner	CATH	21.7391
159	ProRefiner	CATH	46.9879
160	ProRefiner	CATH	33.6842
161	ProRefiner	CATH	44.3182
162	ProRefiner	CATH	53.125
163	ProRefiner	CATH	30.2083
164	ProRefiner	CATH	30.6667
165	ProRefiner	CATH	46.3918
166	ProRefiner	CATH	53.6082
167	ProRefiner	CATH	54.6392
168	ProRefiner	CATH	9.58904
169	ProRefiner	CATH	37.7778
170	ProRefiner	CATH	37.7551
171	ProRefiner	CATH	23.4694
172	ProRefiner	CATH	30.6667
173	ProRefiner	CATH	53.0612
174	ProRefiner	CATH	34.4444
175	ProRefiner	CATH	69.697
176	ProRefiner	CATH	29.5918
177	ProRefiner	CATH	32.5843
178	ProRefiner	CATH	33.3333
179	ProRefiner	CATH	40
180	ProRefiner	CATH	40.4255
181	ProRefiner	CATH	60.8247
182	ProRefiner	CATH	72
183	ProRefiner	CATH	58.5106
184	ProRefiner	CATH	52.9412
185	ProRefiner	CATH	58.8235
186	ProRefiner	CATH	48.8095
187	ProRefiner	CATH	31.6832
188	ProRefiner	CATH	67.0103
189	ProRefiner	CATH	30.2083
190	ProRefiner	CATH	53.9216
191	ProRefiner	CATH	53.1646
192	ProRefiner	CATH	21.2121
193	ProRefiner	CATH	47.7273
194	ProRefiner	CATH	56.8627
195	ProRefiner	CATH	41.2371
196	ProRefiner	CATH	27.0588
197	ProRefiner	CATH	23.5294
198	ProRefiner	CATH	40.1961
199	ProRefiner	CATH	36.2745
200	ProRefiner	CATH	35.2273
201	ProRefiner	CATH	55.1724
202	ProRefiner	CATH	58.427
203	ProRefiner	CATH	40
204	ProRefiner	CATH	44.5545
205	ProRefiner	CATH	37.8049
206	ProRefiner	CATH	60.1942
207	ProRefiner	CATH	30.1075
208	ProRefiner	CATH	44.2308
209	ProRefiner	CATH	64.4231
210	ProRefiner	CATH	21.9512
211	ProRefiner	CATH	59.6154
212	ProRefiner	CATH	28.8462
213	ProRefiner	CATH	51.4286
214	ProRefiner	CATH	51.8987
215	ProRefiner	CATH	31.3131
216	ProRefiner	CATH	75.2381
217	ProRefiner	CATH	44.0476
218	ProRefiner	CATH	47.6744
219	ProRefiner	CATH	66.2791
220	ProRefiner	CATH	40
221	ProRefiner	CATH	47.5728
222	ProRefiner	CATH	78.7234
223	ProRefiner	CATH	59.434
224	ProRefiner	CATH	44.7619
225	ProRefiner	CATH	49.4118
226	ProRefiner	CATH	46.3415
227	ProRefiner	CATH	46.5116
228	ProRefiner	CATH	66.3551
229	ProRefiner	CATH	49.505
230	ProRefiner	CATH	61.6822
231	ProRefiner	CATH	41.1215
232	ProRefiner	CATH	52.5
233	ProRefiner	CATH	27.7778
234	ProRefiner	CATH	45.283
235	ProRefiner	CATH	49.0741
236	ProRefiner	CATH	19.6262
237	ProRefiner	CATH	44.7059
238	ProRefiner	CATH	54.4554
239	ProRefiner	CATH	54.8387
240	ProRefiner	CATH	61.4679
241	ProRefiner	CATH	58.4158
242	ProRefiner	CATH	33.0275
243	ProRefiner	CATH	61.5385
244	ProRefiner	CATH	59.633
245	ProRefiner	CATH	65.0943
246	ProRefiner	CATH	37.3626
247	ProRefiner	CATH	42.3529
248	ProRefiner	CATH	72.2222
249	ProRefiner	CATH	24.5455
250	ProRefiner	CATH	63.2653
251	ProRefiner	CATH	49.0385
252	ProRefiner	CATH	69.9029
253	ProRefiner	CATH	60
254	ProRefiner	CATH	53.8462
255	ProRefiner	CATH	57.2816
256	ProRefiner	CATH	38.1818
257	ProRefiner	CATH	63.6364
258	ProRefiner	CATH	32.7103
259	ProRefiner	CATH	70.3704
260	ProRefiner	CATH	62.1622
261	ProRefiner	CATH	53.7037
262	ProRefiner	CATH	61.4679
263	ProRefiner	CATH	62.2641
264	ProRefiner	CATH	51.3513
265	ProRefiner	CATH	56.3636
266	ProRefiner	CATH	43.6893
267	ProRefiner	CATH	51.1364
268	ProRefiner	CATH	41
269	ProRefiner	CATH	44.6429
270	ProRefiner	CATH	19.0476
271	ProRefiner	CATH	59.8214
272	ProRefiner	CATH	50
273	ProRefiner	CATH	70.8738
274	ProRefiner	CATH	66.9643
275	ProRefiner	CATH	66.9643
276	ProRefiner	CATH	68.0851
277	ProRefiner	CATH	55.9633
278	ProRefiner	CATH	46.4286
279	ProRefiner	CATH	61.9469
280	ProRefiner	CATH	58.8785
281	ProRefiner	CATH	66.0714
282	ProRefiner	CATH	68.4211
283	ProRefiner	CATH	50.4505
284	ProRefiner	CATH	64.1509
285	ProRefiner	CATH	27.027
286	ProRefiner	CATH	26.3158
287	ProRefiner	CATH	63.6364
288	ProRefiner	CATH	50.8929
289	ProRefiner	CATH	32.4324
290	ProRefiner	CATH	42.9825
291	ProRefiner	CATH	46.4286
292	ProRefiner	CATH	34.2857
293	ProRefiner	CATH	53.7037
294	ProRefiner	CATH	63.6364
295	ProRefiner	CATH	50
296	ProRefiner	CATH	59.4059
297	ProRefiner	CATH	51.8519
298	ProRefiner	CATH	73.6842
299	ProRefiner	CATH	62.2641
300	ProRefiner	CATH	65.7895
301	ProRefiner	CATH	74.0741
302	ProRefiner	CATH	25.4386
303	ProRefiner	CATH	66.9643
304	ProRefiner	CATH	6.66667
305	ProRefiner	CATH	44.5652
306	ProRefiner	CATH	66.6667
307	ProRefiner	CATH	46.2963
308	ProRefiner	CATH	53.0435
309	ProRefiner	CATH	65.2174
310	ProRefiner	CATH	63.1579
311	ProRefiner	CATH	59.4595
312	ProRefiner	CATH	61.3861
313	ProRefiner	CATH	68.75
314	ProRefiner	CATH	30.1205
315	ProRefiner	CATH	65.5172
316	ProRefiner	CATH	50.8772
317	ProRefiner	CATH	55.3571
318	ProRefiner	CATH	64.9573
319	ProRefiner	CATH	69.2308
320	ProRefiner	CATH	65.812
321	ProRefiner	CATH	29.9145
322	ProRefiner	CATH	33.9623
323	ProRefiner	CATH	40.367
324	ProRefiner	CATH	78.3784
325	ProRefiner	CATH	29.661
326	ProRefiner	CATH	58.5859
327	ProRefiner	CATH	61.8644
328	ProRefiner	CATH	53.913
329	ProRefiner	CATH	64.7059
330	ProRefiner	CATH	61.8182
331	ProRefiner	CATH	59.0909
332	ProRefiner	CATH	44.898
333	ProRefiner	CATH	56.1404
334	ProRefiner	CATH	41.6667
335	ProRefiner	CATH	43.3333
336	ProRefiner	CATH	47.5
337	ProRefiner	CATH	42.3423
338	ProRefiner	CATH	57.3913
339	ProRefiner	CATH	56.3025
340	ProRefiner	CATH	65
341	ProRefiner	CATH	32.4786
342	ProRefiner	CATH	65
343	ProRefiner	CATH	61.9835
344	ProRefiner	CATH	59.8291
345	ProRefiner	CATH	36.3636
346	ProRefiner	CATH	61.9835
347	ProRefiner	CATH	52.6882
348	ProRefiner	CATH	72.9508
349	ProRefiner	CATH	37.7049
350	ProRefiner	CATH	61.157
351	ProRefiner	CATH	32.7869
352	ProRefiner	CATH	62.7119
353	ProRefiner	CATH	58.7719
354	ProRefiner	CATH	75.8621
355	ProRefiner	CATH	27.907
356	ProRefiner	CATH	52.9412
357	ProRefiner	CATH	59.5041
358	ProRefiner	CATH	53.6585
359	ProRefiner	CATH	55.0847
360	ProRefiner	CATH	56.0976
361	ProRefiner	CATH	61.6822
362	ProRefiner	CATH	73.9837
363	ProRefiner	CATH	39.0244
364	ProRefiner	CATH	16.6667
365	ProRefiner	CATH	56.3107
366	ProRefiner	CATH	45.2174
367	ProRefiner	CATH	62.963
368	ProRefiner	CATH	37.069
369	ProRefiner	CATH	64.5161
370	ProRefiner	CATH	58.4
371	ProRefiner	CATH	62.8319
372	ProRefiner	CATH	32.381
373	ProRefiner	CATH	35.2
374	ProRefiner	CATH	32.5397
375	ProRefiner	CATH	43.6508
376	ProRefiner	CATH	51.5789
377	ProRefiner	CATH	51.5873
378	ProRefiner	CATH	59.1667
379	ProRefiner	CATH	67.8899
380	ProRefiner	CATH	67.4603
381	ProRefiner	CATH	63.4146
382	ProRefiner	CATH	36.5079
383	ProRefiner	CATH	60.3175
384	ProRefiner	CATH	72.5807
385	ProRefiner	CATH	52.0661
386	ProRefiner	CATH	61.6
387	ProRefiner	CATH	48
388	ProRefiner	CATH	69.0476
389	ProRefiner	CATH	12.5984
390	ProRefiner	CATH	45.8333
391	ProRefiner	CATH	65.4867
392	ProRefiner	CATH	51.2195
393	ProRefiner	CATH	56.5217
394	ProRefiner	CATH	48.4375
395	ProRefiner	CATH	55.6452
396	ProRefiner	CATH	64.5669
397	ProRefiner	CATH	60.9375
398	ProRefiner	CATH	64.2857
399	ProRefiner	CATH	52.5
400	ProRefiner	CATH	53.9823
401	ProRefiner	CATH	57.8125
402	ProRefiner	CATH	58.1967
403	ProRefiner	CATH	55.0388
404	ProRefiner	CATH	46.5116
405	ProRefiner	CATH	59.5041
406	ProRefiner	CATH	44.9612
407	ProRefiner	CATH	30.2326
408	ProRefiner	CATH	34.3137
409	ProRefiner	CATH	41.5385
410	ProRefiner	CATH	59.2308
411	ProRefiner	CATH	21.4876
412	ProRefiner	CATH	47.1074
413	ProRefiner	CATH	58.5938
414	ProRefiner	CATH	70
415	ProRefiner	CATH	69.2308
416	ProRefiner	CATH	53.9062
417	ProRefiner	CATH	45.4545
418	ProRefiner	CATH	50
419	ProRefiner	CATH	47.1545
420	ProRefiner	CATH	57.9365
421	ProRefiner	CATH	72.5191
422	ProRefiner	CATH	61.0169
423	ProRefiner	CATH	79.0323
424	ProRefiner	CATH	58.1197
425	ProRefiner	CATH	70.9924
426	ProRefiner	CATH	61.3636
427	ProRefiner	CATH	55.1724
428	ProRefiner	CATH	56.3025
429	ProRefiner	CATH	30.8271
430	ProRefiner	CATH	62.1212
431	ProRefiner	CATH	41.3534
432	ProRefiner	CATH	68.7023
433	ProRefiner	CATH	58.1967
434	ProRefiner	CATH	60.3175
435	ProRefiner	CATH	63.5593
436	ProRefiner	CATH	57.6577
437	ProRefiner	CATH	59.5041
438	ProRefiner	CATH	70.1493
439	ProRefiner	CATH	49.6183
440	ProRefiner	CATH	58.0645
441	ProRefiner	CATH	69.9248
442	ProRefiner	CATH	62.6866
443	ProRefiner	CATH	58.1197
444	ProRefiner	CATH	61.194
445	ProRefiner	CATH	40.7407
446	ProRefiner	CATH	59.0909
447	ProRefiner	CATH	61.194
448	ProRefiner	CATH	61.3636
449	ProRefiner	CATH	59.6774
450	ProRefiner	CATH	69.6296
451	ProRefiner	CATH	34
452	ProRefiner	CATH	62.963
453	ProRefiner	CATH	64.0625
454	ProRefiner	CATH	71.9697
455	ProRefiner	CATH	67.1642
456	ProRefiner	CATH	67.1875
457	ProRefiner	CATH	57.6271
458	ProRefiner	CATH	55.1471
459	ProRefiner	CATH	45.2991
460	ProRefiner	CATH	52.4272
461	ProRefiner	CATH	64.4444
462	ProRefiner	CATH	60.9375
463	ProRefiner	CATH	60.9375
464	ProRefiner	CATH	70.8029
465	ProRefiner	CATH	60.4651
466	ProRefiner	CATH	53.8462
467	ProRefiner	CATH	61.5942
468	ProRefiner	CATH	57.971
469	ProRefiner	CATH	65.1163
470	ProRefiner	CATH	59.2593
471	ProRefiner	CATH	68.254
472	ProRefiner	CATH	57.037
473	ProRefiner	CATH	56.1538
474	ProRefiner	CATH	66.6667
475	ProRefiner	CATH	54.9618
476	ProRefiner	CATH	47.8632
477	ProRefiner	CATH	54.0146
478	ProRefiner	CATH	53.6585
479	ProRefiner	CATH	52.6316
480	ProRefiner	CATH	54.0146
481	ProRefiner	CATH	59.2
482	ProRefiner	CATH	68.8889
483	ProRefiner	CATH	55.8333
484	ProRefiner	CATH	70.1493
485	ProRefiner	CATH	53.8462
486	ProRefiner	CATH	20
487	ProRefiner	CATH	45.5285
488	ProRefiner	CATH	70.7692
489	ProRefiner	CATH	29.2857
490	ProRefiner	CATH	58.5714
491	ProRefiner	CATH	34.6457
492	ProRefiner	CATH	56.1151
493	ProRefiner	CATH	63.0435
494	ProRefiner	CATH	55.814
495	ProRefiner	CATH	60.6299
496	ProRefiner	CATH	40.2778
497	ProRefiner	CATH	56.0345
498	ProRefiner	CATH	48.8189
499	ProRefiner	CATH	58.7302
500	ProRefiner	CATH	71.7391
501	ProRefiner	CATH	45.9259
502	ProRefiner	CATH	57.0423
503	ProRefiner	CATH	52.1739
504	ProRefiner	CATH	43.6975
505	ProRefiner	CATH	65.7143
506	ProRefiner	CATH	44.6602
507	ProRefiner	CATH	50.7692
508	ProRefiner	CATH	49.1525
509	ProRefiner	CATH	62.963
510	ProRefiner	CATH	67.8322
511	ProRefiner	CATH	63.2353
512	ProRefiner	CATH	37.0629
513	ProRefiner	CATH	61.5942
514	ProRefiner	CATH	53.0303
515	ProRefiner	CATH	46.6667
516	ProRefiner	CATH	40.3101
517	ProRefiner	CATH	64.4068
518	ProRefiner	CATH	60.1504
519	ProRefiner	CATH	62.4114
520	ProRefiner	CATH	54.9296
521	ProRefiner	CATH	54.8872
522	ProRefiner	CATH	66.6667
523	ProRefiner	CATH	54.6875
524	ProRefiner	CATH	64.8276
525	ProRefiner	CATH	56.338
526	ProRefiner	CATH	64.1791
527	ProRefiner	CATH	67.5862
528	ProRefiner	CATH	53.5433
529	ProRefiner	CATH	51.7241
530	ProRefiner	CATH	61.5385
531	ProRefiner	CATH	61.5385
532	ProRefiner	CATH	57.3427
533	ProRefiner	CATH	50
534	ProRefiner	CATH	56.25
535	ProRefiner	CATH	47.3684
536	ProRefiner	CATH	64.5455
537	ProRefiner	CATH	72.7273
538	ProRefiner	CATH	65
539	ProRefiner	CATH	33.3333
540	ProRefiner	CATH	57.8231
541	ProRefiner	CATH	51.049
542	ProRefiner	CATH	65.8915
543	ProRefiner	CATH	59.3103
544	ProRefiner	CATH	57.7236
545	ProRefiner	CATH	55.9701
546	ProRefiner	CATH	51.1628
547	ProRefiner	CATH	66.4122
548	ProRefiner	CATH	66.6667
549	ProRefiner	CATH	63.2653
550	ProRefiner	CATH	51.2195
551	ProRefiner	CATH	64.1667
552	ProRefiner	CATH	59.542
553	ProRefiner	CATH	62.7586
554	ProRefiner	CATH	75.1938
555	ProRefiner	CATH	51.3513
556	ProRefiner	CATH	66.9231
557	ProRefiner	CATH	47.3684
558	ProRefiner	CATH	51.0067
559	ProRefiner	CATH	60
560	ProRefiner	CATH	52.5547
561	ProRefiner	CATH	57.5758
562	ProRefiner	CATH	68.8406
563	ProRefiner	CATH	67.6692
564	ProRefiner	CATH	76.259
565	ProRefiner	CATH	64.7887
566	ProRefiner	CATH	69.8529
567	ProRefiner	CATH	43.0556
568	ProRefiner	CATH	51.0067
569	ProRefiner	CATH	60.4317
570	ProRefiner	CATH	63.5036
571	ProRefiner	CATH	62.5899
572	ProRefiner	CATH	57.7236
573	ProRefiner	CATH	57.8947
574	ProRefiner	CATH	43.2432
575	ProRefiner	CATH	66.6667
576	ProRefiner	CATH	63.6986
577	ProRefiner	CATH	53.5354
578	ProRefiner	CATH	55.9211
579	ProRefiner	CATH	70.922
580	ProRefiner	CATH	68.4931
581	ProRefiner	CATH	58.5526
582	ProRefiner	CATH	44.0789
583	ProRefiner	CATH	72.1429
584	ProRefiner	CATH	55.5556
585	ProRefiner	CATH	63.7584
586	ProRefiner	CATH	56.5517
587	ProRefiner	CATH	60.6667
588	ProRefiner	CATH	45.1128
589	ProRefiner	CATH	71.2418
590	ProRefiner	CATH	45.098
591	ProRefiner	CATH	59.1667
592	ProRefiner	CATH	56.4935
593	ProRefiner	CATH	64.0288
594	ProRefiner	CATH	50
595	ProRefiner	CATH	47.2222
596	ProRefiner	CATH	52.9412
597	ProRefiner	CATH	62.2517
598	ProRefiner	CATH	73.2394
599	ProRefiner	CATH	68.8312
600	ProRefiner	CATH	73.8255
601	ProRefiner	CATH	65.8915
602	ProRefiner	CATH	50.9677
603	ProRefiner	CATH	57.4468
604	ProRefiner	CATH	37.1622
605	ProRefiner	CATH	58.9744
606	ProRefiner	CATH	60.5634
607	ProRefiner	CATH	54.9618
608	ProRefiner	CATH	56.5517
609	ProRefiner	CATH	54.2484
610	ProRefiner	CATH	56.8493
611	ProRefiner	CATH	75
612	ProRefiner	CATH	52.5
613	ProRefiner	CATH	54.3478
614	ProRefiner	CATH	59.5745
615	ProRefiner	CATH	68
616	ProRefiner	CATH	36.7089
617	ProRefiner	CATH	66.0256
618	ProRefiner	CATH	62.5954
619	ProRefiner	CATH	70.4698
620	ProRefiner	CATH	54.9669
621	ProRefiner	CATH	60.3774
622	ProRefiner	CATH	31.3043
623	ProRefiner	CATH	72.4359
624	ProRefiner	CATH	64.8649
625	ProRefiner	CATH	63.522
626	ProRefiner	CATH	55.0725
627	ProRefiner	CATH	68.3544
628	ProRefiner	CATH	62.3377
629	ProRefiner	CATH	55.3459
630	ProRefiner	CATH	80
631	ProRefiner	CATH	66.6667
632	ProRefiner	CATH	53.211
633	ProRefiner	CATH	71.4286
634	ProRefiner	CATH	53.7037
635	ProRefiner	CATH	57.5
636	ProRefiner	CATH	58.9744
637	ProRefiner	CATH	73.7179
638	ProRefiner	CATH	65.3061
639	ProRefiner	CATH	62.5767
640	ProRefiner	CATH	62.3457
641	ProRefiner	CATH	54.0146
642	ProRefiner	CATH	75.1592
643	ProRefiner	CATH	56.2092
644	ProRefiner	CATH	64.557
645	ProRefiner	CATH	67.9105
646	ProRefiner	CATH	66.25
647	ProRefiner	CATH	32.3171
648	ProRefiner	CATH	56.3758
649	ProRefiner	CATH	32.0611
650	ProRefiner	CATH	60.1504
651	ProRefiner	CATH	65.8385
652	ProRefiner	CATH	62.4242
653	ProRefiner	CATH	63.6364
654	ProRefiner	CATH	57.1429
655	ProRefiner	CATH	68.2759
656	ProRefiner	CATH	63.0303
657	ProRefiner	CATH	65.2439
658	ProRefiner	CATH	69.375
659	ProRefiner	CATH	40.8333
660	ProRefiner	CATH	58.8608
661	ProRefiner	CATH	41.8605
662	ProRefiner	CATH	51.6667
663	ProRefiner	CATH	66.2651
664	ProRefiner	CATH	69.9301
665	ProRefiner	CATH	49.6644
666	ProRefiner	CATH	43.3628
667	ProRefiner	CATH	64.4928
668	ProRefiner	CATH	67.3077
669	ProRefiner	CATH	61.9718
670	ProRefiner	CATH	62.8931
671	ProRefiner	CATH	54.3624
672	ProRefiner	CATH	58.2353
673	ProRefiner	CATH	78.2353
674	ProRefiner	CATH	58.642
675	ProRefiner	CATH	72.7273
676	ProRefiner	CATH	80.8642
677	ProRefiner	CATH	56.4626
678	ProRefiner	CATH	60.479
679	ProRefiner	CATH	68.0473
680	ProRefiner	CATH	44.0476
681	ProRefiner	CATH	64.5349
682	ProRefiner	CATH	61.7284
683	ProRefiner	CATH	54.5455
684	ProRefiner	CATH	65.5172
685	ProRefiner	CATH	47.619
686	ProRefiner	CATH	59.6491
687	ProRefiner	CATH	68.6047
688	ProRefiner	CATH	59.5238
689	ProRefiner	CATH	75.5814
690	ProRefiner	CATH	57.0588
691	ProRefiner	CATH	36.7816
692	ProRefiner	CATH	67.7632
693	ProRefiner	CATH	59.7633
694	ProRefiner	CATH	65.0307
695	ProRefiner	CATH	72.9885
696	ProRefiner	CATH	73.0061
697	ProRefiner	CATH	52.5547
698	ProRefiner	CATH	64.5714
699	ProRefiner	CATH	54.4218
700	ProRefiner	CATH	62.9139
701	ProRefiner	CATH	49.6894
702	ProRefiner	CATH	62.5
703	ProRefiner	CATH	25.3623
704	ProRefiner	CATH	62.1795
705	ProRefiner	CATH	66.6667
706	ProRefiner	CATH	64.8485
707	ProRefiner	CATH	59.1195
708	ProRefiner	CATH	59.8765
709	ProRefiner	CATH	52.7778
710	ProRefiner	CATH	59.4286
711	ProRefiner	CATH	61.326
712	ProRefiner	CATH	46.6667
713	ProRefiner	CATH	51.4493
714	ProRefiner	CATH	61.8785
715	ProRefiner	CATH	72.6744
716	ProRefiner	CATH	67.0391
717	ProRefiner	CATH	68.9441
718	ProRefiner	CATH	74.8503
719	ProRefiner	CATH	62.7119
720	ProRefiner	CATH	69.5402
721	ProRefiner	CATH	54.8913
722	ProRefiner	CATH	63.2768
723	ProRefiner	CATH	65.1685
724	ProRefiner	CATH	43.75
725	ProRefiner	CATH	40.5405
726	ProRefiner	CATH	54.6448
727	ProRefiner	CATH	69.5906
728	ProRefiner	CATH	48.3871
729	ProRefiner	CATH	66.875
730	ProRefiner	CATH	71.5909
731	ProRefiner	CATH	68.4848
732	ProRefiner	CATH	68.2796
733	ProRefiner	CATH	55.4795
734	ProRefiner	CATH	58.7571
735	ProRefiner	CATH	69.2737
736	ProRefiner	CATH	75.8064
737	ProRefiner	CATH	61.9632
738	ProRefiner	CATH	74.3316
739	ProRefiner	CATH	53.0864
740	ProRefiner	CATH	65.8683
741	ProRefiner	CATH	69.6809
742	ProRefiner	CATH	30.1587
743	ProRefiner	CATH	61.413
744	ProRefiner	CATH	66.4865
745	ProRefiner	CATH	62.4277
746	ProRefiner	CATH	61.5385
747	ProRefiner	CATH	77.037
748	ProRefiner	CATH	53.1579
749	ProRefiner	CATH	57.4468
750	ProRefiner	CATH	20.9677
751	ProRefiner	CATH	75.6906
752	ProRefiner	CATH	40.625
753	ProRefiner	CATH	62.9412
754	ProRefiner	CATH	62.9032
755	ProRefiner	CATH	1.38889
756	ProRefiner	CATH	63.9344
757	ProRefiner	CATH	77.1739
758	ProRefiner	CATH	53.6313
759	ProRefiner	CATH	70.5882
760	ProRefiner	CATH	57.732
761	ProRefiner	CATH	54.3956
762	ProRefiner	CATH	53.6082
763	ProRefiner	CATH	67.6923
764	ProRefiner	CATH	67.3913
765	ProRefiner	CATH	46.1039
766	ProRefiner	CATH	61.7977
767	ProRefiner	CATH	58.3784
768	ProRefiner	CATH	59.8901
769	ProRefiner	CATH	39.7959
770	ProRefiner	CATH	70.1031
771	ProRefiner	CATH	60.7527
772	ProRefiner	CATH	59.5506
773	ProRefiner	CATH	52.973
774	ProRefiner	CATH	69.1919
775	ProRefiner	CATH	56.9061
776	ProRefiner	CATH	73.057
777	ProRefiner	CATH	64.6154
778	ProRefiner	CATH	56.4103
779	ProRefiner	CATH	73.3333
780	ProRefiner	CATH	64.0884
781	ProRefiner	CATH	51.7588
782	ProRefiner	CATH	64.3243
783	ProRefiner	CATH	60.6383
784	ProRefiner	CATH	67.1053
785	ProRefiner	CATH	59.3939
786	ProRefiner	CATH	72.1053
787	ProRefiner	CATH	68.8172
788	ProRefiner	CATH	65.3061
789	ProRefiner	CATH	58.1281
790	ProRefiner	CATH	61.4583
791	ProRefiner	CATH	61.2565
792	ProRefiner	CATH	55.6122
793	ProRefiner	CATH	50
794	ProRefiner	CATH	52.4272
795	ProRefiner	CATH	54.8387
796	ProRefiner	CATH	59.8901
797	ProRefiner	CATH	60.3093
798	ProRefiner	CATH	64.1026
799	ProRefiner	CATH	68.932
800	ProRefiner	CATH	73.545
801	ProRefiner	CATH	64.2487
802	ProRefiner	CATH	64.1026
803	ProRefiner	CATH	65.8416
804	ProRefiner	CATH	61.165
805	ProRefiner	CATH	71.2042
806	ProRefiner	CATH	57.2816
807	ProRefiner	CATH	70.7692
808	ProRefiner	CATH	50.2392
809	ProRefiner	CATH	61.9048
810	ProRefiner	CATH	58.8517
811	ProRefiner	CATH	62.9268
812	ProRefiner	CATH	69.4581
813	ProRefiner	CATH	64.6154
814	ProRefiner	CATH	20.1878
815	ProRefiner	CATH	55.3991
816	ProRefiner	CATH	52.4272
817	ProRefiner	CATH	66.9903
818	ProRefiner	CATH	59.4203
819	ProRefiner	CATH	65.1163
820	ProRefiner	CATH	58.4906
821	ProRefiner	CATH	69.2308
822	ProRefiner	CATH	56.3981
823	ProRefiner	CATH	66.9856
824	ProRefiner	CATH	67.5926
825	ProRefiner	CATH	43.9024
826	ProRefiner	CATH	59.375
827	ProRefiner	CATH	51.9802
828	ProRefiner	CATH	70.0461
829	ProRefiner	CATH	57.5269
830	ProRefiner	CATH	66.6667
831	ProRefiner	CATH	68.599
832	ProRefiner	CATH	63.1868
833	ProRefiner	CATH	50.6493
834	ProRefiner	CATH	66.6667
835	ProRefiner	CATH	45.3552
836	ProRefiner	CATH	36.3229
837	ProRefiner	CATH	62.6794
838	ProRefiner	CATH	59.1928
839	ProRefiner	CATH	67.1642
840	ProRefiner	CATH	71.8182
841	ProRefiner	CATH	58.2857
842	ProRefiner	CATH	62.5
843	ProRefiner	CATH	75.3363
844	ProRefiner	CATH	46.8182
845	ProRefiner	CATH	64.2534
846	ProRefiner	CATH	69.8492
847	ProRefiner	CATH	66.3717
848	ProRefiner	CATH	62.3116
849	ProRefiner	CATH	60.7306
850	ProRefiner	CATH	48.7952
851	ProRefiner	CATH	22.9075
852	ProRefiner	CATH	66.5198
853	ProRefiner	CATH	54.7945
854	ProRefiner	CATH	69.6035
855	ProRefiner	CATH	58.2222
856	ProRefiner	CATH	32.0175
857	ProRefiner	CATH	57.4561
858	ProRefiner	CATH	50.2183
859	ProRefiner	CATH	60.3524
860	ProRefiner	CATH	67.4107
861	ProRefiner	CATH	66.8161
862	ProRefiner	CATH	57.3276
863	ProRefiner	CATH	69.7115
864	ProRefiner	CATH	68.9189
865	ProRefiner	CATH	66.2338
866	ProRefiner	CATH	62.5
867	ProRefiner	CATH	30.7692
868	ProRefiner	CATH	64.7059
869	ProRefiner	CATH	65.812
870	ProRefiner	CATH	69.9571
871	ProRefiner	CATH	56.8807
872	ProRefiner	CATH	63.8298
873	ProRefiner	CATH	69.4581
874	ProRefiner	CATH	73.5294
875	ProRefiner	CATH	62.7803
876	ProRefiner	CATH	82.4561
877	ProRefiner	CATH	75.7426
878	ProRefiner	CATH	61.674
879	ProRefiner	CATH	68.6957
880	ProRefiner	CATH	55.6035
881	ProRefiner	CATH	64.7059
882	ProRefiner	CATH	71.09
883	ProRefiner	CATH	68.8034
884	ProRefiner	CATH	57.4468
885	ProRefiner	CATH	56.6372
886	ProRefiner	CATH	58.6735
887	ProRefiner	CATH	36.9295
888	ProRefiner	CATH	71.179
889	ProRefiner	CATH	64.557
890	ProRefiner	CATH	71.6157
891	ProRefiner	CATH	57.764
892	ProRefiner	CATH	58.4416
893	ProRefiner	CATH	68.6275
894	ProRefiner	CATH	58.6207
895	ProRefiner	CATH	69.3966
896	ProRefiner	CATH	61.1111
897	ProRefiner	CATH	69.9571
898	ProRefiner	CATH	56.0669
899	ProRefiner	CATH	62.963
900	ProRefiner	CATH	68.4426
901	ProRefiner	CATH	60.3306
902	ProRefiner	CATH	62.381
903	ProRefiner	CATH	66.2447
904	ProRefiner	CATH	66.8016
905	ProRefiner	CATH	56.2753
906	ProRefiner	CATH	57.0833
907	ProRefiner	CATH	73.5537
908	ProRefiner	CATH	41.129
909	ProRefiner	CATH	66.3968
910	ProRefiner	CATH	66.5323
911	ProRefiner	CATH	53.8153
912	ProRefiner	CATH	66.6667
913	ProRefiner	CATH	66.8067
914	ProRefiner	CATH	61.6667
915	ProRefiner	CATH	68.0672
916	ProRefiner	CATH	58.0087
917	ProRefiner	CATH	62.0408
918	ProRefiner	CATH	65.7371
919	ProRefiner	CATH	60.7759
920	ProRefiner	CATH	70.2381
921	ProRefiner	CATH	54.3269
922	ProRefiner	CATH	62.0408
923	ProRefiner	CATH	59.0361
924	ProRefiner	CATH	68.1223
925	ProRefiner	CATH	48.6056
926	ProRefiner	CATH	64.1732
927	ProRefiner	CATH	63.5294
928	ProRefiner	CATH	70.0535
929	ProRefiner	CATH	61.4754
930	ProRefiner	CATH	60.5042
931	ProRefiner	CATH	60.0823
932	ProRefiner	CATH	53.0121
933	ProRefiner	CATH	64.9402
934	ProRefiner	CATH	57.4879
935	ProRefiner	CATH	48.8
936	ProRefiner	CATH	71.4859
937	ProRefiner	CATH	56.5891
938	ProRefiner	CATH	46.6135
939	ProRefiner	CATH	67.7043
940	ProRefiner	CATH	65.9004
941	ProRefiner	CATH	51.1111
942	ProRefiner	CATH	57.6613
943	ProRefiner	CATH	59.2885
944	ProRefiner	CATH	49.3088
945	ProRefiner	CATH	60.1533
946	ProRefiner	CATH	54.5817
947	ProRefiner	CATH	66.4122
948	ProRefiner	CATH	58.5271
949	ProRefiner	CATH	51.3308
950	ProRefiner	CATH	40.1674
951	ProRefiner	CATH	35.5856
952	ProRefiner	CATH	56.7347
953	ProRefiner	CATH	49.8024
954	ProRefiner	CATH	52.0755
955	ProRefiner	CATH	50.1945
956	ProRefiner	CATH	71.6535
957	ProRefiner	CATH	63.2911
958	ProRefiner	CATH	16.9355
959	ProRefiner	CATH	50.3676
960	ProRefiner	CATH	59.0734
961	ProRefiner	CATH	50.7353
962	ProRefiner	CATH	65.0862
963	ProRefiner	CATH	65.3386
964	ProRefiner	CATH	56.5737
965	ProRefiner	CATH	60.219
966	ProRefiner	CATH	62.9482
967	ProRefiner	CATH	62
968	ProRefiner	CATH	51.5748
969	ProRefiner	CATH	68.4
970	ProRefiner	CATH	59.4017
971	ProRefiner	CATH	45.509
972	ProRefiner	CATH	63.4981
973	ProRefiner	CATH	56.1753
974	ProRefiner	CATH	20.8696
975	ProRefiner	CATH	55.8052
976	ProRefiner	CATH	65.4321
977	ProRefiner	CATH	39.2857
978	ProRefiner	CATH	45.7249
979	ProRefiner	CATH	70.5036
980	ProRefiner	CATH	70.9163
981	ProRefiner	CATH	50.2146
982	ProRefiner	CATH	70.1068
983	ProRefiner	CATH	63.8596
984	ProRefiner	CATH	54.417
985	ProRefiner	CATH	46.1832
986	ProRefiner	CATH	61.4108
987	ProRefiner	CATH	62.1324
988	ProRefiner	CATH	52.2088
989	ProRefiner	CATH	57.1429
990	ProRefiner	CATH	69.4444
991	ProRefiner	CATH	61.1765
992	ProRefiner	CATH	57.8767
993	ProRefiner	CATH	61.5942
994	ProRefiner	CATH	61.1684
995	ProRefiner	CATH	68.1661
996	ProRefiner	CATH	78.0575
997	ProRefiner	CATH	45.0549
998	ProRefiner	CATH	65.4135
999	ProRefiner	CATH	57.4627
1000	ProRefiner	CATH	63.2959
1001	ProRefiner	CATH	34.4482
1002	ProRefiner	CATH	69.5946
1003	ProRefiner	CATH	59.7315
1004	ProRefiner	CATH	68.8963
1005	ProRefiner	CATH	54.6763
1006	ProRefiner	CATH	69.5804
1007	ProRefiner	CATH	70.4319
1008	ProRefiner	CATH	73.1618
1009	ProRefiner	CATH	55.9028
1010	ProRefiner	CATH	55.8219
1011	ProRefiner	CATH	29.6296
1012	ProRefiner	CATH	69.281
1013	ProRefiner	CATH	56.6775
1014	ProRefiner	CATH	50.3906
1015	ProRefiner	CATH	23.301
1016	ProRefiner	CATH	36.8852
1017	ProRefiner	CATH	31.6602
1018	ProRefiner	CATH	53.3101
1019	ProRefiner	CATH	26.4706
1020	ProRefiner	CATH	48.1967
1021	ProRefiner	CATH	53.0686
1022	ProRefiner	CATH	66.4452
1023	ProRefiner	CATH	63.2353
1024	ProRefiner	CATH	68.705
1025	ProRefiner	CATH	63.7874
1026	ProRefiner	CATH	55.4487
1027	ProRefiner	CATH	43.2343
1028	ProRefiner	CATH	57.8595
1029	ProRefiner	CATH	52.809
1030	ProRefiner	CATH	63.4069
1031	ProRefiner	CATH	64.1379
1032	ProRefiner	CATH	68.2243
1033	ProRefiner	CATH	73.1788
1034	ProRefiner	CATH	56.4626
1035	ProRefiner	CATH	63.0435
1036	ProRefiner	CATH	63.4551
1037	ProRefiner	CATH	66.6667
1038	ProRefiner	CATH	62.4088
1039	ProRefiner	CATH	49.375
1040	ProRefiner	CATH	67.7419
1041	ProRefiner	CATH	63.1737
1042	ProRefiner	CATH	55.4348
1043	ProRefiner	CATH	61.4925
1044	ProRefiner	CATH	63.1098
1045	ProRefiner	CATH	53.5928
1046	ProRefiner	CATH	66.879
1047	ProRefiner	CATH	56.1798
1048	ProRefiner	CATH	69.8462
1049	ProRefiner	CATH	49.3939
1050	ProRefiner	CATH	68.75
1051	ProRefiner	CATH	62.1212
1052	ProRefiner	CATH	64.2612
1053	ProRefiner	CATH	68.6667
1054	ProRefiner	CATH	57.8616
1055	ProRefiner	CATH	54.142
1056	ProRefiner	CATH	52.6882
1057	ProRefiner	CATH	65.0746
1058	ProRefiner	CATH	58.1871
1059	ProRefiner	CATH	61.5132
1060	ProRefiner	CATH	49.2837
1061	ProRefiner	CATH	72.5146
1062	ProRefiner	CATH	47.5309
1063	ProRefiner	CATH	65.7576
1064	ProRefiner	CATH	62.5
1065	ProRefiner	CATH	63.9205
1066	ProRefiner	CATH	49.5702
1067	ProRefiner	CATH	53.9106
1068	ProRefiner	CATH	56.25
1069	ProRefiner	CATH	62.6623
1070	ProRefiner	CATH	38.8199
1071	ProRefiner	CATH	65.9509
1072	ProRefiner	CATH	58.6207
1073	ProRefiner	CATH	57.9755
1074	ProRefiner	CATH	58.8415
1075	ProRefiner	CATH	72.5212
1076	ProRefiner	CATH	46.4088
1077	ProRefiner	CATH	59.4828
1078	ProRefiner	CATH	64.9025
1079	ProRefiner	CATH	66.0661
1080	ProRefiner	CATH	64.5062
1081	ProRefiner	CATH	67.7419
1082	ProRefiner	CATH	61.1765
1083	ProRefiner	CATH	57.8667
1084	ProRefiner	CATH	68.8705
1085	ProRefiner	CATH	56.9231
1086	ProRefiner	CATH	66.2857
1087	ProRefiner	CATH	54.4304
1088	ProRefiner	CATH	55.8282
1089	ProRefiner	CATH	54.9521
1090	ProRefiner	CATH	52.7439
1091	ProRefiner	CATH	46.7797
1092	ProRefiner	CATH	65.1948
1093	ProRefiner	CATH	62.2641
1094	ProRefiner	CATH	58.377
1095	ProRefiner	CATH	58.0175
1096	ProRefiner	CATH	66.0526
1097	ProRefiner	CATH	76.5625
1098	ProRefiner	CATH	57.25
1099	ProRefiner	CATH	57.0332
1100	ProRefiner	CATH	67.8756
1101	ProRefiner	CATH	81.2155
1102	ProRefiner	CATH	48.2927
1103	ProRefiner	CATH	53.4772
1104	ProRefiner	CATH	54.1262
1105	ProRefiner	CATH	58.2547
1106	ProRefiner	CATH	63.0385
1107	ProRefiner	CATH	64.0553
1108	ProRefiner	CATH	57.177
1109	ProRefiner	CATH	64.3902
1110	ProRefiner	CATH	59.7561
1111	ProRefiner	CATH	59.02
1112	ProRefiner	CATH	58.6667
1113	ProRefiner	CATH	57.8714
1114	ProRefiner	CATH	67.9916
1115	ProRefiner	CATH	74.375
1116	ProRefiner	CATH	73.6196
1117	ProRefiner	CATH	69.2982
1118	ProRefiner	CATH	70.6237
1119	ProRefiner	CATH	32.4324
1120	ProRefiner	EnzBench	50
1121	ProRefiner	EnzBench	57.8947
1122	ProRefiner	EnzBench	63.6364
1123	ProRefiner	EnzBench	66.6667
1124	ProRefiner	EnzBench	45.4545
1125	ProRefiner	EnzBench	59.0909
1126	ProRefiner	EnzBench	57.8947
1127	ProRefiner	EnzBench	36.3636
1128	ProRefiner	EnzBench	76.9231
1129	ProRefiner	EnzBench	50
1130	ProRefiner	EnzBench	63.6364
1131	ProRefiner	EnzBench	65
1132	ProRefiner	EnzBench	62.963
1133	ProRefiner	EnzBench	80
1134	ProRefiner	EnzBench	9.09091
1135	ProRefiner	EnzBench	40
1136	ProRefiner	EnzBench	54.1667
1137	ProRefiner	EnzBench	76.4706
1138	ProRefiner	EnzBench	55
1139	ProRefiner	EnzBench	72.2222
1140	ProRefiner	EnzBench	57.8947
1141	ProRefiner	EnzBench	68.4211
1142	ProRefiner	EnzBench	40
1143	ProRefiner	EnzBench	46.4286
1144	ProRefiner	EnzBench	80
1145	ProRefiner	EnzBench	57.1429
1146	ProRefiner	EnzBench	57.1429
1147	ProRefiner	EnzBench	61.1111
1148	ProRefiner	EnzBench	78.5714
1149	ProRefiner	EnzBench	78.9474
1150	ProRefiner	EnzBench	72.7273
1151	ProRefiner	EnzBench	45.4545
1152	ProRefiner	EnzBench	63.6364
1153	ProRefiner	EnzBench	65.5172
1154	ProRefiner	EnzBench	70
1155	ProRefiner	EnzBench	47.3684
1156	ProRefiner	EnzBench	55.5556
1157	ProRefiner	EnzBench	65.2174
1158	ProRefiner	EnzBench	52.1739
1159	ProRefiner	EnzBench	28.5714
1160	ProRefiner	EnzBench	68.75
1161	ProRefiner	EnzBench	66.6667
1162	ProRefiner	EnzBench	63.1579
1163	ProRefiner	EnzBench	55.5556
1164	ProRefiner	EnzBench	73.6842
1165	ProRefiner	EnzBench	64.7059
1166	ProRefiner	EnzBench	53.8462
1167	ProRefiner	EnzBench	44.8276
1168	ProRefiner	EnzBench	50
1169	ProRefiner	EnzBench	52.6316
1170	ProRefiner	EnzBench	50
1171	ProRefiner	BR_EnzBench	54.5455
1172	ProRefiner	BR_EnzBench	54.5455
1173	ProRefiner	BR_EnzBench	63.6364
1174	ProRefiner	BR_EnzBench	50
1175	ProRefiner	BR_EnzBench	54.5455
1176	ProRefiner	BR_EnzBench	54.5455
1177	ProRefiner	BR_EnzBench	54.5455
1178	ProRefiner	BR_EnzBench	63.6364
1179	ProRefiner	BR_EnzBench	54.5455
1180	ProRefiner	BR_EnzBench	54.5455
1181	ProRefiner	BR_EnzBench	54.5455
1182	ProRefiner	BR_EnzBench	54.5455
1183	ProRefiner	BR_EnzBench	59.0909
1184	ProRefiner	BR_EnzBench	50
1185	ProRefiner	BR_EnzBench	54.5455
1186	ProRefiner	BR_EnzBench	54.5455
1187	ProRefiner	BR_EnzBench	54.5455
1188	ProRefiner	BR_EnzBench	54.5455
1189	ProRefiner	BR_EnzBench	54.5455
1190	ProRefiner	BR_EnzBench	54.5455
1191	ProRefiner	BR_EnzBench	27.2727
1192	ProRefiner	BR_EnzBench	40.9091
1193	ProRefiner	BR_EnzBench	40.9091
1194	ProRefiner	BR_EnzBench	31.8182
1195	ProRefiner	BR_EnzBench	27.2727
1196	ProRefiner	BR_EnzBench	45.4545
1197	ProRefiner	BR_EnzBench	27.2727
1198	ProRefiner	BR_EnzBench	27.2727
1199	ProRefiner	BR_EnzBench	22.7273
1200	ProRefiner	BR_EnzBench	31.8182
1201	ProRefiner	BR_EnzBench	27.2727
1202	ProRefiner	BR_EnzBench	27.2727
1203	ProRefiner	BR_EnzBench	22.7273
1204	ProRefiner	BR_EnzBench	27.2727
1205	ProRefiner	BR_EnzBench	27.2727
1206	ProRefiner	BR_EnzBench	27.2727
1207	ProRefiner	BR_EnzBench	22.7273
1208	ProRefiner	BR_EnzBench	27.2727
1209	ProRefiner	BR_EnzBench	31.8182
1210	ProRefiner	BR_EnzBench	27.2727
1211	ProRefiner	BR_EnzBench	40.9091
1212	ProRefiner	BR_EnzBench	36.3636
1213	ProRefiner	BR_EnzBench	40.9091
1214	ProRefiner	BR_EnzBench	40.9091
1215	ProRefiner	BR_EnzBench	40.9091
1216	ProRefiner	BR_EnzBench	36.3636
1217	ProRefiner	BR_EnzBench	45.4545
1218	ProRefiner	BR_EnzBench	36.3636
1219	ProRefiner	BR_EnzBench	36.3636
1220	ProRefiner	BR_EnzBench	36.3636
1221	ProRefiner	BR_EnzBench	36.3636
1222	ProRefiner	BR_EnzBench	31.8182
1223	ProRefiner	BR_EnzBench	36.3636
1224	ProRefiner	BR_EnzBench	40.9091
1225	ProRefiner	BR_EnzBench	40.9091
1226	ProRefiner	BR_EnzBench	31.8182
1227	ProRefiner	BR_EnzBench	45.4545
1228	ProRefiner	BR_EnzBench	40.9091
1229	ProRefiner	BR_EnzBench	50
1230	ProRefiner	BR_EnzBench	40.9091
1231	ProRefiner	BR_EnzBench	50
1232	ProRefiner	BR_EnzBench	40.9091
1233	ProRefiner	BR_EnzBench	40.9091
1234	ProRefiner	BR_EnzBench	45.4545
1235	ProRefiner	BR_EnzBench	45.4545
1236	ProRefiner	BR_EnzBench	40.9091
1237	ProRefiner	BR_EnzBench	36.3636
1238	ProRefiner	BR_EnzBench	36.3636
1239	ProRefiner	BR_EnzBench	40.9091
1240	ProRefiner	BR_EnzBench	36.3636
1241	ProRefiner	BR_EnzBench	45.4545
1242	ProRefiner	BR_EnzBench	45.4545
1243	ProRefiner	BR_EnzBench	40.9091
1244	ProRefiner	BR_EnzBench	40.9091
1245	ProRefiner	BR_EnzBench	45.4545
1246	ProRefiner	BR_EnzBench	40.9091
1247	ProRefiner	BR_EnzBench	45.4545
1248	ProRefiner	BR_EnzBench	40.9091
1249	ProRefiner	BR_EnzBench	45.4545
1250	ProRefiner	BR_EnzBench	36.3636
1251	ProRefiner	BR_EnzBench	85
1252	ProRefiner	BR_EnzBench	80
1253	ProRefiner	BR_EnzBench	90
1254	ProRefiner	BR_EnzBench	75
1255	ProRefiner	BR_EnzBench	80
1256	ProRefiner	BR_EnzBench	80
1257	ProRefiner	BR_EnzBench	75
1258	ProRefiner	BR_EnzBench	75
1259	ProRefiner	BR_EnzBench	80
1260	ProRefiner	BR_EnzBench	80
1261	ProRefiner	BR_EnzBench	80
1262	ProRefiner	BR_EnzBench	75
1263	ProRefiner	BR_EnzBench	80
1264	ProRefiner	BR_EnzBench	75
1265	ProRefiner	BR_EnzBench	80
1266	ProRefiner	BR_EnzBench	70
1267	ProRefiner	BR_EnzBench	80
1268	ProRefiner	BR_EnzBench	80
1269	ProRefiner	BR_EnzBench	75
1270	ProRefiner	BR_EnzBench	75
1271	ProRefiner	BR_EnzBench	30
1272	ProRefiner	BR_EnzBench	30
1273	ProRefiner	BR_EnzBench	30
1274	ProRefiner	BR_EnzBench	30
1275	ProRefiner	BR_EnzBench	35
1276	ProRefiner	BR_EnzBench	30
1277	ProRefiner	BR_EnzBench	35
1278	ProRefiner	BR_EnzBench	35
1279	ProRefiner	BR_EnzBench	30
1280	ProRefiner	BR_EnzBench	30
1281	ProRefiner	BR_EnzBench	30
1282	ProRefiner	BR_EnzBench	30
1283	ProRefiner	BR_EnzBench	30
1284	ProRefiner	BR_EnzBench	30
1285	ProRefiner	BR_EnzBench	30
1286	ProRefiner	BR_EnzBench	35
1287	ProRefiner	BR_EnzBench	30
1288	ProRefiner	BR_EnzBench	30
1289	ProRefiner	BR_EnzBench	30
1290	ProRefiner	BR_EnzBench	30
1291	ProRefiner	BR_EnzBench	47.3684
1292	ProRefiner	BR_EnzBench	47.3684
1293	ProRefiner	BR_EnzBench	36.8421
1294	ProRefiner	BR_EnzBench	52.6316
1295	ProRefiner	BR_EnzBench	63.1579
1296	ProRefiner	BR_EnzBench	47.3684
1297	ProRefiner	BR_EnzBench	52.6316
1298	ProRefiner	BR_EnzBench	42.1053
1299	ProRefiner	BR_EnzBench	57.8947
1300	ProRefiner	BR_EnzBench	52.6316
1301	ProRefiner	BR_EnzBench	63.1579
1302	ProRefiner	BR_EnzBench	63.1579
1303	ProRefiner	BR_EnzBench	57.8947
1304	ProRefiner	BR_EnzBench	57.8947
1305	ProRefiner	BR_EnzBench	42.1053
1306	ProRefiner	BR_EnzBench	57.8947
1307	ProRefiner	BR_EnzBench	36.8421
1308	ProRefiner	BR_EnzBench	52.6316
1309	ProRefiner	BR_EnzBench	47.3684
1310	ProRefiner	BR_EnzBench	52.6316
1311	ProRefiner	BR_EnzBench	44
1312	ProRefiner	BR_EnzBench	39.2857
1313	ProRefiner	BR_EnzBench	35.7143
1314	ProRefiner	BR_EnzBench	40
1315	ProRefiner	BR_EnzBench	39.2857
1316	ProRefiner	BR_EnzBench	35.7143
1317	ProRefiner	BR_EnzBench	39.2857
1318	ProRefiner	BR_EnzBench	40
1319	ProRefiner	BR_EnzBench	40
1320	ProRefiner	BR_EnzBench	35.7143
1321	ProRefiner	BR_EnzBench	36
1322	ProRefiner	BR_EnzBench	40
1323	ProRefiner	BR_EnzBench	40
1324	ProRefiner	BR_EnzBench	36
1325	ProRefiner	BR_EnzBench	40
1326	ProRefiner	BR_EnzBench	42.8571
1327	ProRefiner	BR_EnzBench	40
1328	ProRefiner	BR_EnzBench	39.2857
1329	ProRefiner	BR_EnzBench	48
1330	ProRefiner	BR_EnzBench	39.2857
1331	ProRefiner	BR_EnzBench	39.2857
1332	ProRefiner	BR_EnzBench	48
1333	ProRefiner	BR_EnzBench	44
1334	ProRefiner	BR_EnzBench	39.2857
1335	ProRefiner	BR_EnzBench	42.8571
1336	ProRefiner	BR_EnzBench	40
1337	ProRefiner	BR_EnzBench	40
1338	ProRefiner	BR_EnzBench	39.2857
1339	ProRefiner	BR_EnzBench	35.7143
1340	ProRefiner	BR_EnzBench	39.2857
1341	ProRefiner	BR_EnzBench	39.2857
1342	ProRefiner	BR_EnzBench	40
1343	ProRefiner	BR_EnzBench	44
1344	ProRefiner	BR_EnzBench	40
1345	ProRefiner	BR_EnzBench	39.2857
1346	ProRefiner	BR_EnzBench	39.2857
1347	ProRefiner	BR_EnzBench	39.2857
1348	ProRefiner	BR_EnzBench	40
1349	ProRefiner	BR_EnzBench	39.2857
1350	ProRefiner	BR_EnzBench	36
1351	ProRefiner	BR_EnzBench	68.4211
1352	ProRefiner	BR_EnzBench	68.4211
1353	ProRefiner	BR_EnzBench	68.4211
1354	ProRefiner	BR_EnzBench	68.4211
1355	ProRefiner	BR_EnzBench	68.4211
1356	ProRefiner	BR_EnzBench	68.4211
1357	ProRefiner	BR_EnzBench	68.4211
1358	ProRefiner	BR_EnzBench	68.4211
1359	ProRefiner	BR_EnzBench	68.4211
1360	ProRefiner	BR_EnzBench	68.4211
1361	ProRefiner	BR_EnzBench	68.4211
1362	ProRefiner	BR_EnzBench	68.4211
1363	ProRefiner	BR_EnzBench	68.4211
1364	ProRefiner	BR_EnzBench	73.6842
1365	ProRefiner	BR_EnzBench	68.4211
1366	ProRefiner	BR_EnzBench	68.4211
1367	ProRefiner	BR_EnzBench	68.4211
1368	ProRefiner	BR_EnzBench	68.4211
1369	ProRefiner	BR_EnzBench	68.4211
1370	ProRefiner	BR_EnzBench	68.4211
1371	ProRefiner	BR_EnzBench	52.6316
1372	ProRefiner	BR_EnzBench	36.8421
1373	ProRefiner	BR_EnzBench	36.8421
1374	ProRefiner	BR_EnzBench	31.5789
1375	ProRefiner	BR_EnzBench	36.8421
1376	ProRefiner	BR_EnzBench	42.1053
1377	ProRefiner	BR_EnzBench	52.6316
1378	ProRefiner	BR_EnzBench	47.3684
1379	ProRefiner	BR_EnzBench	42.1053
1380	ProRefiner	BR_EnzBench	47.3684
1381	ProRefiner	BR_EnzBench	36.8421
1382	ProRefiner	BR_EnzBench	42.1053
1383	ProRefiner	BR_EnzBench	42.1053
1384	ProRefiner	BR_EnzBench	31.5789
1385	ProRefiner	BR_EnzBench	42.1053
1386	ProRefiner	BR_EnzBench	36.8421
1387	ProRefiner	BR_EnzBench	31.5789
1388	ProRefiner	BR_EnzBench	42.1053
1389	ProRefiner	BR_EnzBench	31.5789
1390	ProRefiner	BR_EnzBench	26.3158
1391	ProRefiner	BR_EnzBench	39.1304
1392	ProRefiner	BR_EnzBench	39.1304
1393	ProRefiner	BR_EnzBench	47.8261
1394	ProRefiner	BR_EnzBench	43.4783
1395	ProRefiner	BR_EnzBench	43.4783
1396	ProRefiner	BR_EnzBench	43.4783
1397	ProRefiner	BR_EnzBench	39.1304
1398	ProRefiner	BR_EnzBench	47.8261
1399	ProRefiner	BR_EnzBench	26.087
1400	ProRefiner	BR_EnzBench	34.7826
1401	ProRefiner	BR_EnzBench	43.4783
1402	ProRefiner	BR_EnzBench	47.8261
1403	ProRefiner	BR_EnzBench	30.4348
1404	ProRefiner	BR_EnzBench	34.7826
1405	ProRefiner	BR_EnzBench	43.4783
1406	ProRefiner	BR_EnzBench	43.4783
1407	ProRefiner	BR_EnzBench	43.4783
1408	ProRefiner	BR_EnzBench	34.7826
1409	ProRefiner	BR_EnzBench	43.4783
1410	ProRefiner	BR_EnzBench	34.7826
1411	ProRefiner	BR_EnzBench	30.4348
1412	ProRefiner	BR_EnzBench	30.4348
1413	ProRefiner	BR_EnzBench	39.1304
1414	ProRefiner	BR_EnzBench	34.7826
1415	ProRefiner	BR_EnzBench	30.4348
1416	ProRefiner	BR_EnzBench	39.1304
1417	ProRefiner	BR_EnzBench	34.7826
1418	ProRefiner	BR_EnzBench	43.4783
1419	ProRefiner	BR_EnzBench	39.1304
1420	ProRefiner	BR_EnzBench	30.4348
1421	ProRefiner	BR_EnzBench	39.1304
1422	ProRefiner	BR_EnzBench	34.7826
1423	ProRefiner	BR_EnzBench	39.1304
1424	ProRefiner	BR_EnzBench	39.1304
1425	ProRefiner	BR_EnzBench	43.4783
1426	ProRefiner	BR_EnzBench	43.4783
1427	ProRefiner	BR_EnzBench	43.4783
1428	ProRefiner	BR_EnzBench	30.4348
1429	ProRefiner	BR_EnzBench	39.1304
1430	ProRefiner	BR_EnzBench	30.4348
1431	ProRefiner	BR_EnzBench	44.4444
1432	ProRefiner	BR_EnzBench	48.1481
1433	ProRefiner	BR_EnzBench	48.1481
1434	ProRefiner	BR_EnzBench	44.4444
1435	ProRefiner	BR_EnzBench	48.1481
1436	ProRefiner	BR_EnzBench	44.4444
1437	ProRefiner	BR_EnzBench	44.4444
1438	ProRefiner	BR_EnzBench	37.037
1439	ProRefiner	BR_EnzBench	44.4444
1440	ProRefiner	BR_EnzBench	44.4444
1441	ProRefiner	BR_EnzBench	44.4444
1442	ProRefiner	BR_EnzBench	44.4444
1443	ProRefiner	BR_EnzBench	48.1481
1444	ProRefiner	BR_EnzBench	48.1481
1445	ProRefiner	BR_EnzBench	48.1481
1446	ProRefiner	BR_EnzBench	44.4444
1447	ProRefiner	BR_EnzBench	37.037
1448	ProRefiner	BR_EnzBench	44.4444
1449	ProRefiner	BR_EnzBench	44.4444
1450	ProRefiner	BR_EnzBench	44.4444
1451	ProRefiner	BR_EnzBench	63.1579
1452	ProRefiner	BR_EnzBench	63.1579
1453	ProRefiner	BR_EnzBench	52.6316
1454	ProRefiner	BR_EnzBench	47.3684
1455	ProRefiner	BR_EnzBench	52.6316
1456	ProRefiner	BR_EnzBench	57.8947
1457	ProRefiner	BR_EnzBench	57.8947
1458	ProRefiner	BR_EnzBench	57.8947
1459	ProRefiner	BR_EnzBench	57.8947
1460	ProRefiner	BR_EnzBench	57.8947
1461	ProRefiner	BR_EnzBench	57.8947
1462	ProRefiner	BR_EnzBench	52.6316
1463	ProRefiner	BR_EnzBench	57.8947
1464	ProRefiner	BR_EnzBench	57.8947
1465	ProRefiner	BR_EnzBench	63.1579
1466	ProRefiner	BR_EnzBench	57.8947
1467	ProRefiner	BR_EnzBench	57.8947
1468	ProRefiner	BR_EnzBench	57.8947
1469	ProRefiner	BR_EnzBench	57.8947
1470	ProRefiner	BR_EnzBench	57.8947
1471	ProRefiner	BR_EnzBench	52.9412
1472	ProRefiner	BR_EnzBench	52.9412
1473	ProRefiner	BR_EnzBench	52.9412
1474	ProRefiner	BR_EnzBench	58.8235
1475	ProRefiner	BR_EnzBench	47.0588
1476	ProRefiner	BR_EnzBench	47.0588
1477	ProRefiner	BR_EnzBench	52.9412
1478	ProRefiner	BR_EnzBench	47.0588
1479	ProRefiner	BR_EnzBench	52.9412
1480	ProRefiner	BR_EnzBench	52.9412
1481	ProRefiner	BR_EnzBench	58.8235
1482	ProRefiner	BR_EnzBench	47.0588
1483	ProRefiner	BR_EnzBench	58.8235
1484	ProRefiner	BR_EnzBench	47.0588
1485	ProRefiner	BR_EnzBench	52.9412
1486	ProRefiner	BR_EnzBench	41.1765
1487	ProRefiner	BR_EnzBench	58.8235
1488	ProRefiner	BR_EnzBench	35.2941
1489	ProRefiner	BR_EnzBench	52.9412
1490	ProRefiner	BR_EnzBench	58.8235
1491	No Partial Input	CATH	27.5
1492	No Partial Input	CATH	23.913
1493	No Partial Input	CATH	13.0435
1494	No Partial Input	CATH	34.7826
1495	No Partial Input	CATH	28.2609
1496	No Partial Input	CATH	29.7872
1497	No Partial Input	CATH	40.4255
1498	No Partial Input	CATH	20.8333
1499	No Partial Input	CATH	18
1500	No Partial Input	CATH	22
1501	No Partial Input	CATH	24.5283
1502	No Partial Input	CATH	39.1304
1503	No Partial Input	CATH	30.1887
1504	No Partial Input	CATH	35.1852
1505	No Partial Input	CATH	50.9091
1506	No Partial Input	CATH	39.1304
1507	No Partial Input	CATH	32.7273
1508	No Partial Input	CATH	21.4286
1509	No Partial Input	CATH	29.8246
1510	No Partial Input	CATH	31.5789
1511	No Partial Input	CATH	36.8421
1512	No Partial Input	CATH	37.5
1513	No Partial Input	CATH	27.907
1514	No Partial Input	CATH	25.9259
1515	No Partial Input	CATH	57.8947
1516	No Partial Input	CATH	25.4237
1517	No Partial Input	CATH	27.1186
1518	No Partial Input	CATH	21.4286
1519	No Partial Input	CATH	42.3729
1520	No Partial Input	CATH	10.4167
1521	No Partial Input	CATH	48.3333
1522	No Partial Input	CATH	40
1523	No Partial Input	CATH	38.3333
1524	No Partial Input	CATH	13.3333
1525	No Partial Input	CATH	60
1526	No Partial Input	CATH	57.377
1527	No Partial Input	CATH	47.541
1528	No Partial Input	CATH	16.3934
1529	No Partial Input	CATH	39.3443
1530	No Partial Input	CATH	53.9683
1531	No Partial Input	CATH	17.6471
1532	No Partial Input	CATH	30.9091
1533	No Partial Input	CATH	23.2558
1534	No Partial Input	CATH	20.9677
1535	No Partial Input	CATH	43.75
1536	No Partial Input	CATH	64.0625
1537	No Partial Input	CATH	27.1186
1538	No Partial Input	CATH	20.3704
1539	No Partial Input	CATH	19.0476
1540	No Partial Input	CATH	38.4615
1541	No Partial Input	CATH	43.0769
1542	No Partial Input	CATH	26.9231
1543	No Partial Input	CATH	40.9091
1544	No Partial Input	CATH	64.1791
1545	No Partial Input	CATH	36.8421
1546	No Partial Input	CATH	43.3333
1547	No Partial Input	CATH	26.3158
1548	No Partial Input	CATH	27.5362
1549	No Partial Input	CATH	52.1739
1550	No Partial Input	CATH	24.6377
1551	No Partial Input	CATH	34.375
1552	No Partial Input	CATH	29.2308
1553	No Partial Input	CATH	21.7391
1554	No Partial Input	CATH	32.8571
1555	No Partial Input	CATH	52.1127
1556	No Partial Input	CATH	30.303
1557	No Partial Input	CATH	36.6197
1558	No Partial Input	CATH	50.7692
1559	No Partial Input	CATH	60.6061
1560	No Partial Input	CATH	41.1765
1561	No Partial Input	CATH	43.5484
1562	No Partial Input	CATH	35.1852
1563	No Partial Input	CATH	31.4286
1564	No Partial Input	CATH	43.662
1565	No Partial Input	CATH	49.3151
1566	No Partial Input	CATH	31.0811
1567	No Partial Input	CATH	41.8919
1568	No Partial Input	CATH	65.3333
1569	No Partial Input	CATH	56.0606
1570	No Partial Input	CATH	40.2597
1571	No Partial Input	CATH	42.8571
1572	No Partial Input	CATH	19.2308
1573	No Partial Input	CATH	33.3333
1574	No Partial Input	CATH	55.2632
1575	No Partial Input	CATH	33.8235
1576	No Partial Input	CATH	69.6203
1577	No Partial Input	CATH	13.4328
1578	No Partial Input	CATH	30.3797
1579	No Partial Input	CATH	36.7089
1580	No Partial Input	CATH	40.2985
1581	No Partial Input	CATH	58.75
1582	No Partial Input	CATH	27.5
1583	No Partial Input	CATH	60
1584	No Partial Input	CATH	24.6914
1585	No Partial Input	CATH	59.2105
1586	No Partial Input	CATH	33.871
1587	No Partial Input	CATH	30.8642
1588	No Partial Input	CATH	56.0976
1589	No Partial Input	CATH	56.0606
1590	No Partial Input	CATH	25
1591	No Partial Input	CATH	49.3976
1592	No Partial Input	CATH	34.4828
1593	No Partial Input	CATH	40.2439
1594	No Partial Input	CATH	53.5714
1595	No Partial Input	CATH	34.375
1596	No Partial Input	CATH	26.1905
1597	No Partial Input	CATH	48.6842
1598	No Partial Input	CATH	18.75
1599	No Partial Input	CATH	69.4118
1600	No Partial Input	CATH	23.5294
1601	No Partial Input	CATH	40
1602	No Partial Input	CATH	41.6667
1603	No Partial Input	CATH	43.5294
1604	No Partial Input	CATH	36.4706
1605	No Partial Input	CATH	42.3529
1606	No Partial Input	CATH	50
1607	No Partial Input	CATH	32.4675
1608	No Partial Input	CATH	30.8642
1609	No Partial Input	CATH	62.7907
1610	No Partial Input	CATH	66.6667
1611	No Partial Input	CATH	37.931
1612	No Partial Input	CATH	52.5641
1613	No Partial Input	CATH	63.2184
1614	No Partial Input	CATH	40
1615	No Partial Input	CATH	50.5747
1616	No Partial Input	CATH	27.2727
1617	No Partial Input	CATH	35.3846
1618	No Partial Input	CATH	38.8235
1619	No Partial Input	CATH	27.2727
1620	No Partial Input	CATH	20.6349
1621	No Partial Input	CATH	14.2857
1622	No Partial Input	CATH	59.5506
1623	No Partial Input	CATH	46.9879
1624	No Partial Input	CATH	75.5556
1625	No Partial Input	CATH	18.4615
1626	No Partial Input	CATH	38.961
1627	No Partial Input	CATH	31.4607
1628	No Partial Input	CATH	44.3038
1629	No Partial Input	CATH	20.8791
1630	No Partial Input	CATH	40.7895
1631	No Partial Input	CATH	53.2609
1632	No Partial Input	CATH	60.8696
1633	No Partial Input	CATH	32.6087
1634	No Partial Input	CATH	71.7391
1635	No Partial Input	CATH	47.8261
1636	No Partial Input	CATH	45.4545
1637	No Partial Input	CATH	65.5914
1638	No Partial Input	CATH	60.9195
1639	No Partial Input	CATH	69.1489
1640	No Partial Input	CATH	65.3846
1641	No Partial Input	CATH	45.7447
1642	No Partial Input	CATH	69.1489
1643	No Partial Input	CATH	38.4615
1644	No Partial Input	CATH	31.8681
1645	No Partial Input	CATH	51.8519
1646	No Partial Input	CATH	41.1765
1647	No Partial Input	CATH	34.6154
1648	No Partial Input	CATH	29.2683
1649	No Partial Input	CATH	23.1884
1650	No Partial Input	CATH	45.7831
1651	No Partial Input	CATH	32.6316
1652	No Partial Input	CATH	44.3182
1653	No Partial Input	CATH	56.25
1654	No Partial Input	CATH	37.5
1655	No Partial Input	CATH	32
1656	No Partial Input	CATH	45.3608
1657	No Partial Input	CATH	51.5464
1658	No Partial Input	CATH	49.4845
1659	No Partial Input	CATH	23.2877
1660	No Partial Input	CATH	41.1111
1661	No Partial Input	CATH	41.8367
1662	No Partial Input	CATH	24.4898
1663	No Partial Input	CATH	33.3333
1664	No Partial Input	CATH	58.1633
1665	No Partial Input	CATH	38.8889
1666	No Partial Input	CATH	68.6869
1667	No Partial Input	CATH	29.5918
1668	No Partial Input	CATH	31.4607
1669	No Partial Input	CATH	39.3939
1670	No Partial Input	CATH	42.1053
1671	No Partial Input	CATH	40.4255
1672	No Partial Input	CATH	62.8866
1673	No Partial Input	CATH	75
1674	No Partial Input	CATH	57.4468
1675	No Partial Input	CATH	45.5882
1676	No Partial Input	CATH	64.7059
1677	No Partial Input	CATH	46.4286
1678	No Partial Input	CATH	33.6634
1679	No Partial Input	CATH	68.0412
1680	No Partial Input	CATH	30.2083
1681	No Partial Input	CATH	53.9216
1682	No Partial Input	CATH	53.1646
1683	No Partial Input	CATH	23.2323
1684	No Partial Input	CATH	47.7273
1685	No Partial Input	CATH	56.8627
1686	No Partial Input	CATH	39.1753
1687	No Partial Input	CATH	29.4118
1688	No Partial Input	CATH	24.5098
1689	No Partial Input	CATH	38.2353
1690	No Partial Input	CATH	37.2549
1691	No Partial Input	CATH	38.6364
1692	No Partial Input	CATH	54.023
1693	No Partial Input	CATH	60.6742
1694	No Partial Input	CATH	43.5294
1695	No Partial Input	CATH	44.5545
1696	No Partial Input	CATH	35.3659
1697	No Partial Input	CATH	56.3107
1698	No Partial Input	CATH	30.1075
1699	No Partial Input	CATH	48.0769
1700	No Partial Input	CATH	65.3846
1701	No Partial Input	CATH	28.0488
1702	No Partial Input	CATH	61.5385
1703	No Partial Input	CATH	27.8846
1704	No Partial Input	CATH	52.381
1705	No Partial Input	CATH	53.1646
1706	No Partial Input	CATH	24.2424
1707	No Partial Input	CATH	74.2857
1708	No Partial Input	CATH	44.0476
1709	No Partial Input	CATH	45.3488
1710	No Partial Input	CATH	62.7907
1711	No Partial Input	CATH	40.9524
1712	No Partial Input	CATH	47.5728
1713	No Partial Input	CATH	72.3404
1714	No Partial Input	CATH	59.434
1715	No Partial Input	CATH	45.7143
1716	No Partial Input	CATH	49.4118
1717	No Partial Input	CATH	46.3415
1718	No Partial Input	CATH	45.3488
1719	No Partial Input	CATH	65.4206
1720	No Partial Input	CATH	51.4851
1721	No Partial Input	CATH	63.5514
1722	No Partial Input	CATH	39.2523
1723	No Partial Input	CATH	51.25
1724	No Partial Input	CATH	23.1481
1725	No Partial Input	CATH	44.3396
1726	No Partial Input	CATH	48.1481
1727	No Partial Input	CATH	26.1682
1728	No Partial Input	CATH	42.3529
1729	No Partial Input	CATH	54.4554
1730	No Partial Input	CATH	49.4624
1731	No Partial Input	CATH	64.2202
1732	No Partial Input	CATH	58.4158
1733	No Partial Input	CATH	32.1101
1734	No Partial Input	CATH	63.4615
1735	No Partial Input	CATH	55.9633
1736	No Partial Input	CATH	64.1509
1737	No Partial Input	CATH	40.6593
1738	No Partial Input	CATH	41.1765
1739	No Partial Input	CATH	70.3704
1740	No Partial Input	CATH	30
1741	No Partial Input	CATH	65.3061
1742	No Partial Input	CATH	50.9615
1743	No Partial Input	CATH	67.9612
1744	No Partial Input	CATH	59.0909
1745	No Partial Input	CATH	50.9615
1746	No Partial Input	CATH	56.3107
1747	No Partial Input	CATH	38.1818
1748	No Partial Input	CATH	63.6364
1749	No Partial Input	CATH	28.0374
1750	No Partial Input	CATH	70.3704
1751	No Partial Input	CATH	63.0631
1752	No Partial Input	CATH	48.1481
1753	No Partial Input	CATH	59.633
1754	No Partial Input	CATH	63.2076
1755	No Partial Input	CATH	57.6577
1756	No Partial Input	CATH	54.5455
1757	No Partial Input	CATH	41.7476
1758	No Partial Input	CATH	54.5455
1759	No Partial Input	CATH	40
1760	No Partial Input	CATH	46.4286
1761	No Partial Input	CATH	19.0476
1762	No Partial Input	CATH	55.3571
1763	No Partial Input	CATH	50.9434
1764	No Partial Input	CATH	67.9612
1765	No Partial Input	CATH	64.2857
1766	No Partial Input	CATH	66.0714
1767	No Partial Input	CATH	68.0851
1768	No Partial Input	CATH	57.7982
1769	No Partial Input	CATH	45.5357
1770	No Partial Input	CATH	66.3717
1771	No Partial Input	CATH	57.9439
1772	No Partial Input	CATH	64.2857
1773	No Partial Input	CATH	66.6667
1774	No Partial Input	CATH	52.2523
1775	No Partial Input	CATH	64.1509
1776	No Partial Input	CATH	29.7297
1777	No Partial Input	CATH	30.7018
1778	No Partial Input	CATH	62.3377
1779	No Partial Input	CATH	49.1071
1780	No Partial Input	CATH	27.027
1781	No Partial Input	CATH	46.4912
1782	No Partial Input	CATH	46.4286
1783	No Partial Input	CATH	35.2381
1784	No Partial Input	CATH	56.4815
1785	No Partial Input	CATH	60.9091
1786	No Partial Input	CATH	47.8723
1787	No Partial Input	CATH	54.4554
1788	No Partial Input	CATH	50.9259
1789	No Partial Input	CATH	75.4386
1790	No Partial Input	CATH	63.2076
1791	No Partial Input	CATH	66.6667
1792	No Partial Input	CATH	75
1793	No Partial Input	CATH	26.3158
1794	No Partial Input	CATH	69.6429
1795	No Partial Input	CATH	9.33333
1796	No Partial Input	CATH	47.8261
1797	No Partial Input	CATH	62.963
1798	No Partial Input	CATH	47.2222
1799	No Partial Input	CATH	50.4348
1800	No Partial Input	CATH	66.9565
1801	No Partial Input	CATH	62.2807
1802	No Partial Input	CATH	62.1622
1803	No Partial Input	CATH	60.396
1804	No Partial Input	CATH	64.5833
1805	No Partial Input	CATH	32.5301
1806	No Partial Input	CATH	63.7931
1807	No Partial Input	CATH	49.1228
1808	No Partial Input	CATH	52.6786
1809	No Partial Input	CATH	64.9573
1810	No Partial Input	CATH	67.5214
1811	No Partial Input	CATH	66.6667
1812	No Partial Input	CATH	29.0598
1813	No Partial Input	CATH	33.9623
1814	No Partial Input	CATH	40.367
1815	No Partial Input	CATH	73.8739
1816	No Partial Input	CATH	32.2034
1817	No Partial Input	CATH	60.6061
1818	No Partial Input	CATH	59.322
1819	No Partial Input	CATH	55.6522
1820	No Partial Input	CATH	55.8824
1821	No Partial Input	CATH	59.0909
1822	No Partial Input	CATH	60.9091
1823	No Partial Input	CATH	42.8571
1824	No Partial Input	CATH	57.8947
1825	No Partial Input	CATH	41.6667
1826	No Partial Input	CATH	45
1827	No Partial Input	CATH	45
1828	No Partial Input	CATH	44.1441
1829	No Partial Input	CATH	57.3913
1830	No Partial Input	CATH	57.1429
1831	No Partial Input	CATH	64.1667
1832	No Partial Input	CATH	29.0598
1833	No Partial Input	CATH	62.5
1834	No Partial Input	CATH	61.157
1835	No Partial Input	CATH	58.9744
1836	No Partial Input	CATH	36.3636
1837	No Partial Input	CATH	62.8099
1838	No Partial Input	CATH	53.7634
1839	No Partial Input	CATH	73.7705
1840	No Partial Input	CATH	33.6066
1841	No Partial Input	CATH	64.4628
1842	No Partial Input	CATH	31.1475
1843	No Partial Input	CATH	55.0847
1844	No Partial Input	CATH	56.1404
1845	No Partial Input	CATH	69.8276
1846	No Partial Input	CATH	30.2326
1847	No Partial Input	CATH	50.9804
1848	No Partial Input	CATH	57.8512
1849	No Partial Input	CATH	53.6585
1850	No Partial Input	CATH	50.8475
1851	No Partial Input	CATH	56.9106
1852	No Partial Input	CATH	58.8785
1853	No Partial Input	CATH	70.7317
1854	No Partial Input	CATH	39.8374
1855	No Partial Input	CATH	16.6667
1856	No Partial Input	CATH	63.1068
1857	No Partial Input	CATH	46.087
1858	No Partial Input	CATH	58.3333
1859	No Partial Input	CATH	38.7931
1860	No Partial Input	CATH	61.2903
1861	No Partial Input	CATH	57.6
1862	No Partial Input	CATH	60.177
1863	No Partial Input	CATH	34.2857
1864	No Partial Input	CATH	38.4
1865	No Partial Input	CATH	32.5397
1866	No Partial Input	CATH	44.4444
1867	No Partial Input	CATH	53.6842
1868	No Partial Input	CATH	51.5873
1869	No Partial Input	CATH	55
1870	No Partial Input	CATH	68.8073
1871	No Partial Input	CATH	68.254
1872	No Partial Input	CATH	60.9756
1873	No Partial Input	CATH	36.5079
1874	No Partial Input	CATH	58.7302
1875	No Partial Input	CATH	70.9677
1876	No Partial Input	CATH	52.8926
1877	No Partial Input	CATH	63.2
1878	No Partial Input	CATH	48
1879	No Partial Input	CATH	66.6667
1880	No Partial Input	CATH	13.3858
1881	No Partial Input	CATH	48.3333
1882	No Partial Input	CATH	69.9115
1883	No Partial Input	CATH	51.2195
1884	No Partial Input	CATH	52.1739
1885	No Partial Input	CATH	46.875
1886	No Partial Input	CATH	56.4516
1887	No Partial Input	CATH	65.3543
1888	No Partial Input	CATH	60.1562
1889	No Partial Input	CATH	65.873
1890	No Partial Input	CATH	51.6667
1891	No Partial Input	CATH	53.0973
1892	No Partial Input	CATH	52.3438
1893	No Partial Input	CATH	55.7377
1894	No Partial Input	CATH	59.6899
1895	No Partial Input	CATH	45.7364
1896	No Partial Input	CATH	56.1983
1897	No Partial Input	CATH	40.3101
1898	No Partial Input	CATH	31.0078
1899	No Partial Input	CATH	33.3333
1900	No Partial Input	CATH	39.2308
1901	No Partial Input	CATH	60
1902	No Partial Input	CATH	23.9669
1903	No Partial Input	CATH	49.5868
1904	No Partial Input	CATH	56.25
1905	No Partial Input	CATH	69.2308
1906	No Partial Input	CATH	65.3846
1907	No Partial Input	CATH	54.6875
1908	No Partial Input	CATH	48.7603
1909	No Partial Input	CATH	53.125
1910	No Partial Input	CATH	52.0325
1911	No Partial Input	CATH	60.3175
1912	No Partial Input	CATH	66.4122
1913	No Partial Input	CATH	61.0169
1914	No Partial Input	CATH	79.8387
1915	No Partial Input	CATH	59.8291
1916	No Partial Input	CATH	69.4657
1917	No Partial Input	CATH	55.303
1918	No Partial Input	CATH	56.8965
1919	No Partial Input	CATH	55.4622
1920	No Partial Input	CATH	32.3308
1921	No Partial Input	CATH	61.3636
1922	No Partial Input	CATH	42.8571
1923	No Partial Input	CATH	62.5954
1924	No Partial Input	CATH	59.0164
1925	No Partial Input	CATH	58.7302
1926	No Partial Input	CATH	64.4068
1927	No Partial Input	CATH	56.7568
1928	No Partial Input	CATH	60.3306
1929	No Partial Input	CATH	67.1642
1930	No Partial Input	CATH	48.0916
1931	No Partial Input	CATH	60.4839
1932	No Partial Input	CATH	66.9173
1933	No Partial Input	CATH	65.6716
1934	No Partial Input	CATH	59.8291
1935	No Partial Input	CATH	63.4328
1936	No Partial Input	CATH	42.2222
1937	No Partial Input	CATH	59.0909
1938	No Partial Input	CATH	58.9552
1939	No Partial Input	CATH	64.3939
1940	No Partial Input	CATH	61.2903
1941	No Partial Input	CATH	65.9259
1942	No Partial Input	CATH	34
1943	No Partial Input	CATH	65.1852
1944	No Partial Input	CATH	66.4062
1945	No Partial Input	CATH	71.9697
1946	No Partial Input	CATH	66.4179
1947	No Partial Input	CATH	67.1875
1948	No Partial Input	CATH	59.322
1949	No Partial Input	CATH	51.4706
1950	No Partial Input	CATH	47.0085
1951	No Partial Input	CATH	52.4272
1952	No Partial Input	CATH	60.7407
1953	No Partial Input	CATH	60.9375
1954	No Partial Input	CATH	64.8438
1955	No Partial Input	CATH	70.073
1956	No Partial Input	CATH	58.1395
1957	No Partial Input	CATH	51.6484
1958	No Partial Input	CATH	63.7681
1959	No Partial Input	CATH	55.7971
1960	No Partial Input	CATH	62.0155
1961	No Partial Input	CATH	58.5185
1962	No Partial Input	CATH	73.8095
1963	No Partial Input	CATH	58.5185
1964	No Partial Input	CATH	56.1538
1965	No Partial Input	CATH	65.8915
1966	No Partial Input	CATH	58.7786
1967	No Partial Input	CATH	51.2821
1968	No Partial Input	CATH	57.6642
1969	No Partial Input	CATH	52.8455
1970	No Partial Input	CATH	56.391
1971	No Partial Input	CATH	54.0146
1972	No Partial Input	CATH	58.4
1973	No Partial Input	CATH	69.6296
1974	No Partial Input	CATH	54.1667
1975	No Partial Input	CATH	65.6716
1976	No Partial Input	CATH	54.6154
1977	No Partial Input	CATH	20.7143
1978	No Partial Input	CATH	51.2195
1979	No Partial Input	CATH	66.1538
1980	No Partial Input	CATH	29.2857
1981	No Partial Input	CATH	58.5714
1982	No Partial Input	CATH	36.2205
1983	No Partial Input	CATH	51.7986
1984	No Partial Input	CATH	63.0435
1985	No Partial Input	CATH	59.6899
1986	No Partial Input	CATH	62.2047
1987	No Partial Input	CATH	36.1111
1988	No Partial Input	CATH	57.7586
1989	No Partial Input	CATH	45.6693
1990	No Partial Input	CATH	58.7302
1991	No Partial Input	CATH	74.6377
1992	No Partial Input	CATH	48.1481
1993	No Partial Input	CATH	57.0423
1994	No Partial Input	CATH	52.1739
1995	No Partial Input	CATH	43.6975
1996	No Partial Input	CATH	61.4286
1997	No Partial Input	CATH	43.6893
1998	No Partial Input	CATH	47.6923
[truncated: 2,474 more rows]

## Sheet: Figure 3a
	Model	Recovery	Use entropy mask
0	GVP-GNN	17.5	No
1	GVP-GNN	21.7391	No
2	GVP-GNN	8.69565	No
3	GVP-GNN	28.2609	No
4	GVP-GNN	26.087	No
5	GVP-GNN	21.2766	No
6	GVP-GNN	42.5532	No
7	GVP-GNN	20.8333	No
8	GVP-GNN	10	No
9	GVP-GNN	36	No
10	GVP-GNN	20.7547	No
11	GVP-GNN	23.913	No
12	GVP-GNN	39.6226	No
13	GVP-GNN	24.0741	No
14	GVP-GNN	45.4545	No
15	GVP-GNN	39.1304	No
16	GVP-GNN	16.3636	No
17	GVP-GNN	23.2143	No
18	GVP-GNN	28.0702	No
19	GVP-GNN	17.5439	No
20	GVP-GNN	28.0702	No
21	GVP-GNN	35.7143	No
22	GVP-GNN	30.2326	No
23	GVP-GNN	16.6667	No
24	GVP-GNN	42.1053	No
25	GVP-GNN	27.1186	No
26	GVP-GNN	16.9492	No
27	GVP-GNN	21.4286	No
28	GVP-GNN	32.2034	No
29	GVP-GNN	12.5	No
30	GVP-GNN	43.3333	No
31	GVP-GNN	26.6667	No
32	GVP-GNN	26.6667	No
33	GVP-GNN	5	No
34	GVP-GNN	40	No
35	GVP-GNN	34.4262	No
36	GVP-GNN	39.3443	No
37	GVP-GNN	16.3934	No
38	GVP-GNN	27.8689	No
39	GVP-GNN	44.4444	No
40	GVP-GNN	19.6078	No
41	GVP-GNN	27.2727	No
42	GVP-GNN	9.30233	No
43	GVP-GNN	12.9032	No
44	GVP-GNN	43.75	No
45	GVP-GNN	57.8125	No
46	GVP-GNN	27.1186	No
47	GVP-GNN	22.2222	No
48	GVP-GNN	22.2222	No
49	GVP-GNN	21.5385	No
50	GVP-GNN	41.5385	No
51	GVP-GNN	21.1538	No
52	GVP-GNN	19.697	No
53	GVP-GNN	55.2239	No
54	GVP-GNN	36.8421	No
55	GVP-GNN	28.3333	No
56	GVP-GNN	19.2982	No
57	GVP-GNN	40.5797	No
58	GVP-GNN	39.1304	No
59	GVP-GNN	24.6377	No
60	GVP-GNN	26.5625	No
61	GVP-GNN	20	No
62	GVP-GNN	11.5942	No
63	GVP-GNN	32.8571	No
64	GVP-GNN	42.2535	No
65	GVP-GNN	24.2424	No
66	GVP-GNN	36.6197	No
67	GVP-GNN	43.0769	No
68	GVP-GNN	50	No
69	GVP-GNN	23.5294	No
70	GVP-GNN	32.2581	No
71	GVP-GNN	25.9259	No
72	GVP-GNN	21.4286	No
73	GVP-GNN	23.9437	No
74	GVP-GNN	34.2466	No
75	GVP-GNN	20.2703	No
76	GVP-GNN	36.4865	No
77	GVP-GNN	50.6667	No
78	GVP-GNN	37.8788	No
79	GVP-GNN	33.7662	No
80	GVP-GNN	32.4675	No
81	GVP-GNN	20.5128	No
82	GVP-GNN	27.2727	No
83	GVP-GNN	46.0526	No
84	GVP-GNN	19.1176	No
85	GVP-GNN	41.7722	No
86	GVP-GNN	10.4478	No
87	GVP-GNN	36.7089	No
88	GVP-GNN	34.1772	No
89	GVP-GNN	34.3284	No
90	GVP-GNN	42.5	No
91	GVP-GNN	13.75	No
92	GVP-GNN	45.3333	No
93	GVP-GNN	23.4568	No
94	GVP-GNN	40.7895	No
95	GVP-GNN	24.1935	No
96	GVP-GNN	24.6914	No
97	GVP-GNN	35.3659	No
98	GVP-GNN	34.8485	No
99	GVP-GNN	18.0556	No
100	GVP-GNN	32.5301	No
101	GVP-GNN	22.4138	No
102	GVP-GNN	35.3659	No
103	GVP-GNN	28.5714	No
104	GVP-GNN	28.125	No
105	GVP-GNN	14.2857	No
106	GVP-GNN	35.5263	No
107	GVP-GNN	14.0625	No
108	GVP-GNN	56.4706	No
109	GVP-GNN	17.6471	No
110	GVP-GNN	34.1176	No
111	GVP-GNN	26.3889	No
112	GVP-GNN	36.4706	No
113	GVP-GNN	25.8824	No
114	GVP-GNN	23.5294	No
115	GVP-GNN	41.8605	No
116	GVP-GNN	25.974	No
117	GVP-GNN	22.2222	No
118	GVP-GNN	53.4884	No
119	GVP-GNN	53.3333	No
120	GVP-GNN	20.6897	No
121	GVP-GNN	26.9231	No
122	GVP-GNN	49.4253	No
123	GVP-GNN	23.75	No
124	GVP-GNN	40.2299	No
125	GVP-GNN	21.5909	No
126	GVP-GNN	16.9231	No
127	GVP-GNN	30.5882	No
128	GVP-GNN	32.4675	No
129	GVP-GNN	28.5714	No
130	GVP-GNN	22.2222	No
131	GVP-GNN	40.4494	No
132	GVP-GNN	42.1687	No
133	GVP-GNN	64.4444	No
134	GVP-GNN	15.3846	No
135	GVP-GNN	24.6753	No
136	GVP-GNN	30.3371	No
137	GVP-GNN	27.8481	No
138	GVP-GNN	21.978	No
139	GVP-GNN	38.1579	No
140	GVP-GNN	44.5652	No
141	GVP-GNN	55.4348	No
142	GVP-GNN	26.087	No
143	GVP-GNN	52.1739	No
144	GVP-GNN	40.2174	No
145	GVP-GNN	23.8636	No
146	GVP-GNN	48.3871	No
147	GVP-GNN	45.977	No
148	GVP-GNN	46.8085	No
149	GVP-GNN	50	No
150	GVP-GNN	31.9149	No
151	GVP-GNN	64.8936	No
152	GVP-GNN	33.3333	No
153	GVP-GNN	25.2747	No
154	GVP-GNN	49.3827	No
155	GVP-GNN	33.8235	No
156	GVP-GNN	21.7949	No
157	GVP-GNN	26.8293	No
158	GVP-GNN	21.7391	No
159	GVP-GNN	34.9398	No
160	GVP-GNN	32.6316	No
161	GVP-GNN	27.2727	No
162	GVP-GNN	39.5833	No
163	GVP-GNN	27.0833	No
164	GVP-GNN	30.6667	No
165	GVP-GNN	27.8351	No
166	GVP-GNN	41.2371	No
167	GVP-GNN	26.8041	No
168	GVP-GNN	39.726	No
169	GVP-GNN	27.7778	No
170	GVP-GNN	27.551	No
171	GVP-GNN	22.449	No
172	GVP-GNN	26.6667	No
173	GVP-GNN	44.898	No
174	GVP-GNN	25.5556	No
175	GVP-GNN	57.5758	No
176	GVP-GNN	24.4898	No
177	GVP-GNN	13.4831	No
178	GVP-GNN	32.3232	No
179	GVP-GNN	23.1579	No
180	GVP-GNN	25.5319	No
181	GVP-GNN	36.0825	No
182	GVP-GNN	54	No
183	GVP-GNN	47.8723	No
184	GVP-GNN	38.2353	No
185	GVP-GNN	52.9412	No
186	GVP-GNN	35.7143	No
187	GVP-GNN	34.6535	No
188	GVP-GNN	44.3299	No
189	GVP-GNN	19.7917	No
190	GVP-GNN	44.1176	No
191	GVP-GNN	48.1013	No
192	GVP-GNN	16.1616	No
193	GVP-GNN	43.1818	No
194	GVP-GNN	46.0784	No
195	GVP-GNN	32.9897	No
196	GVP-GNN	29.4118	No
197	GVP-GNN	21.5686	No
198	GVP-GNN	29.4118	No
199	GVP-GNN	36.2745	No
200	GVP-GNN	23.8636	No
201	GVP-GNN	50.5747	No
202	GVP-GNN	37.0787	No
203	GVP-GNN	34.1176	No
204	GVP-GNN	34.6535	No
205	GVP-GNN	26.8293	No
206	GVP-GNN	39.8058	No
207	GVP-GNN	31.1828	No
208	GVP-GNN	41.3462	No
209	GVP-GNN	50	No
210	GVP-GNN	15.8537	No
211	GVP-GNN	46.1538	No
212	GVP-GNN	29.8077	No
213	GVP-GNN	30.4762	No
214	GVP-GNN	46.8354	No
215	GVP-GNN	21.2121	No
216	GVP-GNN	51.4286	No
217	GVP-GNN	27.381	No
218	GVP-GNN	31.3953	No
219	GVP-GNN	45.3488	No
220	GVP-GNN	24.7619	No
221	GVP-GNN	35.9223	No
222	GVP-GNN	56.383	No
223	GVP-GNN	50.9434	No
224	GVP-GNN	44.7619	No
225	GVP-GNN	31.7647	No
226	GVP-GNN	36.5854	No
227	GVP-GNN	41.8605	No
228	GVP-GNN	46.729	No
229	GVP-GNN	36.6337	No
230	GVP-GNN	39.2523	No
231	GVP-GNN	29.9065	No
232	GVP-GNN	37.5	No
233	GVP-GNN	21.2963	No
234	GVP-GNN	31.1321	No
235	GVP-GNN	36.1111	No
236	GVP-GNN	17.757	No
237	GVP-GNN	24.7059	No
238	GVP-GNN	36.6337	No
239	GVP-GNN	46.2366	No
240	GVP-GNN	32.1101	No
241	GVP-GNN	43.5644	No
242	GVP-GNN	31.1927	No
243	GVP-GNN	44.2308	No
244	GVP-GNN	44.9541	No
245	GVP-GNN	49.0566	No
246	GVP-GNN	27.4725	No
247	GVP-GNN	29.4118	No
248	GVP-GNN	55.5556	No
249	GVP-GNN	29.0909	No
250	GVP-GNN	56.1224	No
251	GVP-GNN	33.6538	No
252	GVP-GNN	50.4854	No
253	GVP-GNN	44.5455	No
254	GVP-GNN	29.8077	No
255	GVP-GNN	43.6893	No
256	GVP-GNN	29.0909	No
257	GVP-GNN	38.1818	No
258	GVP-GNN	31.7757	No
259	GVP-GNN	59.2593	No
260	GVP-GNN	47.7477	No
261	GVP-GNN	37.037	No
262	GVP-GNN	38.5321	No
263	GVP-GNN	45.283	No
264	GVP-GNN	35.1351	No
265	GVP-GNN	42.7273	No
266	GVP-GNN	46.6019	No
267	GVP-GNN	28.4091	No
268	GVP-GNN	36	No
269	GVP-GNN	28.5714	No
270	GVP-GNN	19.0476	No
271	GVP-GNN	36.6071	No
272	GVP-GNN	36.7925	No
273	GVP-GNN	41.7476	No
274	GVP-GNN	47.3214	No
275	GVP-GNN	41.0714	No
276	GVP-GNN	58.5106	No
277	GVP-GNN	36.6972	No
278	GVP-GNN	34.8214	No
279	GVP-GNN	45.1327	No
280	GVP-GNN	38.3178	No
281	GVP-GNN	50	No
282	GVP-GNN	48.2456	No
283	GVP-GNN	42.3423	No
284	GVP-GNN	38.6792	No
285	GVP-GNN	21.6216	No
286	GVP-GNN	29.8246	No
287	GVP-GNN	37.6623	No
288	GVP-GNN	34.8214	No
289	GVP-GNN	26.1261	No
290	GVP-GNN	28.9474	No
291	GVP-GNN	38.0952	No
292	GVP-GNN	28.5714	No
293	GVP-GNN	46.2963	No
294	GVP-GNN	43.6364	No
295	GVP-GNN	31.9149	No
296	GVP-GNN	42.5743	No
297	GVP-GNN	37.037	No
298	GVP-GNN	49.1228	No
299	GVP-GNN	41.5094	No
300	GVP-GNN	48.2456	No
301	GVP-GNN	48.1481	No
302	GVP-GNN	22.807	No
303	GVP-GNN	41.9643	No
304	GVP-GNN	14.6667	No
305	GVP-GNN	36.9565	No
306	GVP-GNN	53.7037	No
307	GVP-GNN	26.8519	No
308	GVP-GNN	41.7391	No
309	GVP-GNN	47.8261	No
310	GVP-GNN	38.5965	No
311	GVP-GNN	51.3513	No
312	GVP-GNN	39.604	No
313	GVP-GNN	50	No
314	GVP-GNN	27.7108	No
315	GVP-GNN	48.2759	No
316	GVP-GNN	36.8421	No
317	GVP-GNN	36.6071	No
318	GVP-GNN	46.1538	No
319	GVP-GNN	48.7179	No
320	GVP-GNN	46.1538	No
321	GVP-GNN	27.3504	No
322	GVP-GNN	32.0755	No
323	GVP-GNN	33.0275	No
324	GVP-GNN	54.955	No
325	GVP-GNN	19.4915	No
326	GVP-GNN	47.4747	No
327	GVP-GNN	38.9831	No
328	GVP-GNN	39.1304	No
329	GVP-GNN	43.1373	No
330	GVP-GNN	45.4545	No
331	GVP-GNN	45.4545	No
332	GVP-GNN	29.5918	No
333	GVP-GNN	44.7368	No
334	GVP-GNN	34.1667	No
335	GVP-GNN	33.3333	No
336	GVP-GNN	28.3333	No
337	GVP-GNN	35.1351	No
338	GVP-GNN	42.6087	No
339	GVP-GNN	33.6134	No
340	GVP-GNN	37.5	No
341	GVP-GNN	22.2222	No
342	GVP-GNN	41.6667	No
343	GVP-GNN	53.719	No
344	GVP-GNN	44.4444	No
345	GVP-GNN	27.2727	No
346	GVP-GNN	55.3719	No
347	GVP-GNN	43.0108	No
348	GVP-GNN	55.7377	No
349	GVP-GNN	26.2295	No
350	GVP-GNN	42.1488	No
351	GVP-GNN	30.3279	No
352	GVP-GNN	39.8305	No
353	GVP-GNN	39.4737	No
354	GVP-GNN	45.6897	No
355	GVP-GNN	31.3953	No
356	GVP-GNN	43.1373	No
357	GVP-GNN	42.1488	No
358	GVP-GNN	43.9024	No
359	GVP-GNN	38.9831	No
360	GVP-GNN	43.0894	No
361	GVP-GNN	36.4486	No
362	GVP-GNN	51.2195	No
363	GVP-GNN	31.7073	No
364	GVP-GNN	22.549	No
365	GVP-GNN	37.8641	No
366	GVP-GNN	29.5652	No
367	GVP-GNN	43.5185	No
368	GVP-GNN	30.1724	No
369	GVP-GNN	38.7097	No
370	GVP-GNN	47.2	No
371	GVP-GNN	41.5929	No
372	GVP-GNN	30.4762	No
373	GVP-GNN	27.2	No
374	GVP-GNN	26.9841	No
375	GVP-GNN	38.0952	No
376	GVP-GNN	46.3158	No
377	GVP-GNN	40.4762	No
378	GVP-GNN	46.6667	No
379	GVP-GNN	50.4587	No
380	GVP-GNN	48.4127	No
381	GVP-GNN	42.2764	No
382	GVP-GNN	31.746	No
383	GVP-GNN	34.127	No
384	GVP-GNN	55.6452	No
385	GVP-GNN	43.8017	No
386	GVP-GNN	42.4	No
387	GVP-GNN	30.4	No
388	GVP-GNN	41.2698	No
389	GVP-GNN	18.1102	No
390	GVP-GNN	34.1667	No
391	GVP-GNN	45.1327	No
392	GVP-GNN	44.7154	No
393	GVP-GNN	40	No
394	GVP-GNN	32.8125	No
395	GVP-GNN	39.5161	No
396	GVP-GNN	44.0945	No
397	GVP-GNN	30.4688	No
398	GVP-GNN	44.4444	No
399	GVP-GNN	33.3333	No
400	GVP-GNN	40.708	No
401	GVP-GNN	50	No
402	GVP-GNN	43.4426	No
403	GVP-GNN	41.0853	No
404	GVP-GNN	27.907	No
405	GVP-GNN	38.0165	No
406	GVP-GNN	34.1085	No
407	GVP-GNN	20.155	No
408	GVP-GNN	30.3922	No
409	GVP-GNN	31.5385	No
410	GVP-GNN	42.3077	No
411	GVP-GNN	26.4463	No
412	GVP-GNN	33.8843	No
413	GVP-GNN	38.2812	No
414	GVP-GNN	48.4615	No
415	GVP-GNN	43.0769	No
416	GVP-GNN	39.8438	No
417	GVP-GNN	38.843	No
418	GVP-GNN	43.75	No
419	GVP-GNN	34.9594	No
420	GVP-GNN	36.5079	No
421	GVP-GNN	53.4351	No
422	GVP-GNN	49.1525	No
423	GVP-GNN	53.2258	No
424	GVP-GNN	41.8803	No
425	GVP-GNN	49.6183	No
426	GVP-GNN	35.6061	No
427	GVP-GNN	44.8276	No
428	GVP-GNN	44.5378	No
429	GVP-GNN	27.0677	No
430	GVP-GNN	40.1515	No
431	GVP-GNN	36.8421	No
432	GVP-GNN	47.3282	No
433	GVP-GNN	36.0656	No
434	GVP-GNN	46.8254	No
435	GVP-GNN	50	No
436	GVP-GNN	36.9369	No
437	GVP-GNN	42.9752	No
438	GVP-GNN	49.2537	No
439	GVP-GNN	35.8779	No
440	GVP-GNN	44.3548	No
441	GVP-GNN	43.609	No
442	GVP-GNN	44.7761	No
443	GVP-GNN	47.0085	No
444	GVP-GNN	41.791	No
445	GVP-GNN	25.9259	No
446	GVP-GNN	40.1515	No
447	GVP-GNN	42.5373	No
448	GVP-GNN	44.697	No
449	GVP-GNN	45.9677	No
450	GVP-GNN	51.8519	No
451	GVP-GNN	23	No
452	GVP-GNN	46.6667	No
453	GVP-GNN	43.75	No
454	GVP-GNN	53.7879	No
455	GVP-GNN	49.2537	No
456	GVP-GNN	48.4375	No
457	GVP-GNN	40.678	No
458	GVP-GNN	45.5882	No
459	GVP-GNN	34.188	No
460	GVP-GNN	45.6311	No
461	GVP-GNN	44.4444	No
462	GVP-GNN	48.4375	No
463	GVP-GNN	47.6562	No
464	GVP-GNN	51.8248	No
465	GVP-GNN	48.062	No
466	GVP-GNN	40.6593	No
467	GVP-GNN	42.029	No
468	GVP-GNN	49.2754	No
469	GVP-GNN	36.4341	No
470	GVP-GNN	35.5556	No
471	GVP-GNN	54.7619	No
472	GVP-GNN	42.2222	No
473	GVP-GNN	49.2308	No
474	GVP-GNN	51.1628	No
475	GVP-GNN	41.2214	No
476	GVP-GNN	31.6239	No
477	GVP-GNN	43.0657	No
478	GVP-GNN	42.2764	No
479	GVP-GNN	43.609	No
480	GVP-GNN	36.4963	No
481	GVP-GNN	50.4	No
482	GVP-GNN	45.1852	No
483	GVP-GNN	37.5	No
484	GVP-GNN	46.2687	No
485	GVP-GNN	37.6923	No
486	GVP-GNN	13.5714	No
487	GVP-GNN	44.7154	No
488	GVP-GNN	42.3077	No
489	GVP-GNN	25	No
490	GVP-GNN	48.5714	No
491	GVP-GNN	31.4961	No
492	GVP-GNN	31.6547	No
493	GVP-GNN	45.6522	No
494	GVP-GNN	44.186	No
495	GVP-GNN	48.8189	No
496	GVP-GNN	30.5556	No
497	GVP-GNN	48.2759	No
498	GVP-GNN	40.1575	No
499	GVP-GNN	43.6508	No
500	GVP-GNN	48.5507	No
501	GVP-GNN	28.8889	No
502	GVP-GNN	37.3239	No
503	GVP-GNN	36.9565	No
504	GVP-GNN	34.4538	No
505	GVP-GNN	45.7143	No
506	GVP-GNN	33.0097	No
507	GVP-GNN	34.6154	No
508	GVP-GNN	36.4407	No
509	GVP-GNN	42.2222	No
510	GVP-GNN	46.8531	No
511	GVP-GNN	46.3235	No
512	GVP-GNN	27.2727	No
513	GVP-GNN	50.7246	No
514	GVP-GNN	37.1212	No
515	GVP-GNN	31.8519	No
516	GVP-GNN	27.907	No
517	GVP-GNN	46.6102	No
518	GVP-GNN	42.1053	No
519	GVP-GNN	47.5177	No
520	GVP-GNN	41.5493	No
521	GVP-GNN	40.6015	No
522	GVP-GNN	42.0635	No
523	GVP-GNN	41.4062	No
524	GVP-GNN	47.5862	No
525	GVP-GNN	38.7324	No
526	GVP-GNN	44.7761	No
527	GVP-GNN	55.1724	No
528	GVP-GNN	40.1575	No
529	GVP-GNN	38.7931	No
530	GVP-GNN	37.0629	No
531	GVP-GNN	46.1538	No
532	GVP-GNN	39.8601	No
533	GVP-GNN	37.1429	No
534	GVP-GNN	35.4167	No
535	GVP-GNN	34.5865	No
536	GVP-GNN	44.5455	No
537	GVP-GNN	51.049	No
538	GVP-GNN	39.2857	No
539	GVP-GNN	23.1293	No
540	GVP-GNN	43.5374	No
541	GVP-GNN	41.2587	No
542	GVP-GNN	47.2868	No
543	GVP-GNN	42.7586	No
544	GVP-GNN	39.0244	No
545	GVP-GNN	38.0597	No
546	GVP-GNN	37.2093	No
547	GVP-GNN	51.145	No
548	GVP-GNN	46.8085	No
549	GVP-GNN	42.1769	No
550	GVP-GNN	40.6504	No
551	GVP-GNN	42.5	No
552	GVP-GNN	48.0916	No
553	GVP-GNN	42.069	No
554	GVP-GNN	51.1628	No
555	GVP-GNN	31.7568	No
556	GVP-GNN	43.0769	No
557	GVP-GNN	35.9649	No
558	GVP-GNN	37.5839	No
559	GVP-GNN	51.7241	No
560	GVP-GNN	39.4161	No
561	GVP-GNN	39.3939	No
562	GVP-GNN	39.1304	No
563	GVP-GNN	39.8496	No
564	GVP-GNN	63.3094	No
565	GVP-GNN	45.7746	No
566	GVP-GNN	48.5294	No
567	GVP-GNN	36.1111	No
568	GVP-GNN	31.5436	No
569	GVP-GNN	43.1655	No
570	GVP-GNN	43.0657	No
571	GVP-GNN	56.8345	No
572	GVP-GNN	44.7154	No
573	GVP-GNN	39.8496	No
574	GVP-GNN	33.1081	No
575	GVP-GNN	36.2963	No
576	GVP-GNN	50	No
577	GVP-GNN	35.3535	No
578	GVP-GNN	38.8158	No
579	GVP-GNN	54.6099	No
580	GVP-GNN	43.8356	No
581	GVP-GNN	30.9211	No
582	GVP-GNN	32.8947	No
583	GVP-GNN	53.5714	No
584	GVP-GNN	43.1373	No
585	GVP-GNN	44.2953	No
586	GVP-GNN	47.5862	No
587	GVP-GNN	42	No
588	GVP-GNN	34.5865	No
589	GVP-GNN	45.098	No
590	GVP-GNN	39.2157	No
591	GVP-GNN	45	No
592	GVP-GNN	38.961	No
593	GVP-GNN	42.446	No
594	GVP-GNN	37.3134	No
595	GVP-GNN	29.1667	No
596	GVP-GNN	36.7647	No
597	GVP-GNN	36.4238	No
598	GVP-GNN	57.0423	No
599	GVP-GNN	42.8571	No
600	GVP-GNN	47.651	No
601	GVP-GNN	45.7364	No
602	GVP-GNN	25.8064	No
603	GVP-GNN	40.4255	No
604	GVP-GNN	29.0541	No
605	GVP-GNN	44.8718	No
606	GVP-GNN	40.8451	No
607	GVP-GNN	39.6947	No
608	GVP-GNN	37.931	No
609	GVP-GNN	34.6405	No
610	GVP-GNN	38.3562	No
611	GVP-GNN	51.3889	No
612	GVP-GNN	37.5	No
613	GVP-GNN	39.1304	No
614	GVP-GNN	46.0993	No
615	GVP-GNN	49.3333	No
616	GVP-GNN	31.6456	No
617	GVP-GNN	45.5128	No
618	GVP-GNN	47.3282	No
619	GVP-GNN	49.6644	No
620	GVP-GNN	40.3974	No
621	GVP-GNN	40.2516	No
622	GVP-GNN	29.5652	No
623	GVP-GNN	42.9487	No
624	GVP-GNN	47.2973	No
625	GVP-GNN	40.2516	No
626	GVP-GNN	36.2319	No
627	GVP-GNN	48.1013	No
628	GVP-GNN	49.3507	No
629	GVP-GNN	42.7673	No
630	GVP-GNN	52	No
631	GVP-GNN	48.5507	No
632	GVP-GNN	37.6147	No
633	GVP-GNN	44.1558	No
634	GVP-GNN	43.2099	No
635	GVP-GNN	35.625	No
636	GVP-GNN	46.1538	No
637	GVP-GNN	44.2308	No
638	GVP-GNN	48.9796	No
639	GVP-GNN	47.2393	No
640	GVP-GNN	43.2099	No
641	GVP-GNN	38.6861	No
642	GVP-GNN	57.9618	No
643	GVP-GNN	35.9477	No
644	GVP-GNN	46.2025	No
645	GVP-GNN	44.7761	No
646	GVP-GNN	50.625	No
647	GVP-GNN	21.3415	No
648	GVP-GNN	31.5436	No
649	GVP-GNN	30.5344	No
650	GVP-GNN	48.1203	No
651	GVP-GNN	47.8261	No
652	GVP-GNN	54.5455	No
653	GVP-GNN	47.8788	No
654	GVP-GNN	42.8571	No
655	GVP-GNN	50.3448	No
656	GVP-GNN	54.5455	No
657	GVP-GNN	51.8293	No
658	GVP-GNN	50	No
659	GVP-GNN	29.1667	No
660	GVP-GNN	41.7722	No
661	GVP-GNN	39.5349	No
662	GVP-GNN	42.5	No
663	GVP-GNN	53.6145	No
664	GVP-GNN	51.049	No
665	GVP-GNN	28.8591	No
666	GVP-GNN	37.1681	No
667	GVP-GNN	38.4058	No
668	GVP-GNN	55.7692	No
669	GVP-GNN	44.3662	No
670	GVP-GNN	38.3648	No
671	GVP-GNN	38.9262	No
672	GVP-GNN	44.1176	No
673	GVP-GNN	54.7059	No
674	GVP-GNN	41.9753	No
675	GVP-GNN	49.0909	No
676	GVP-GNN	57.4074	No
677	GVP-GNN	40.1361	No
678	GVP-GNN	31.7365	No
679	GVP-GNN	48.5207	No
680	GVP-GNN	31.5476	No
681	GVP-GNN	39.5349	No
682	GVP-GNN	40.7407	No
683	GVP-GNN	38.3117	No
684	GVP-GNN	42.069	No
685	GVP-GNN	35.7143	No
686	GVP-GNN	38.0117	No
687	GVP-GNN	49.4186	No
688	GVP-GNN	44.0476	No
689	GVP-GNN	44.7674	No
690	GVP-GNN	35.8824	No
691	GVP-GNN	29.8851	No
692	GVP-GNN	46.7105	No
693	GVP-GNN	48.5207	No
694	GVP-GNN	54.6012	No
695	GVP-GNN	51.1494	No
696	GVP-GNN	49.6933	No
697	GVP-GNN	39.4161	No
698	GVP-GNN	49.7143	No
699	GVP-GNN	30.6122	No
700	GVP-GNN	41.0596	No
701	GVP-GNN	36.0248	No
702	GVP-GNN	48.75	No
703	GVP-GNN	17.3913	No
704	GVP-GNN	49.359	No
705	GVP-GNN	43.2749	No
706	GVP-GNN	43.6364	No
707	GVP-GNN	44.0252	No
708	GVP-GNN	45.0617	No
709	GVP-GNN	45.8333	No
710	GVP-GNN	46.2857	No
711	GVP-GNN	43.6464	No
712	GVP-GNN	27.4074	No
713	GVP-GNN	37.6812	No
714	GVP-GNN	49.7238	No
715	GVP-GNN	47.6744	No
716	GVP-GNN	47.486	No
717	GVP-GNN	50.9317	No
718	GVP-GNN	59.2814	No
719	GVP-GNN	38.4181	No
720	GVP-GNN	52.2989	No
721	GVP-GNN	41.3043	No
722	GVP-GNN	43.5028	No
723	GVP-GNN	44.9438	No
724	GVP-GNN	24.2188	No
725	GVP-GNN	28.6486	No
726	GVP-GNN	40.9836	No
727	GVP-GNN	43.8596	No
728	GVP-GNN	33.871	No
729	GVP-GNN	43.75	No
730	GVP-GNN	51.1364	No
731	GVP-GNN	52.1212	No
732	GVP-GNN	50	No
733	GVP-GNN	41.7808	No
734	GVP-GNN	35.5932	No
735	GVP-GNN	48.6034	No
736	GVP-GNN	50.5376	No
737	GVP-GNN	49.0798	No
738	GVP-GNN	61.4973	No
739	GVP-GNN	42.5926	No
740	GVP-GNN	39.521	No
741	GVP-GNN	46.8085	No
742	GVP-GNN	15.873	No
743	GVP-GNN	47.8261	No
744	GVP-GNN	48.6487	No
745	GVP-GNN	42.7746	No
746	GVP-GNN	45.6044	No
747	GVP-GNN	52.5926	No
748	GVP-GNN	37.3684	No
749	GVP-GNN	40.9574	No
750	GVP-GNN	22.043	No
751	GVP-GNN	56.3536	No
752	GVP-GNN	28.6458	No
753	GVP-GNN	49.4118	No
754	GVP-GNN	44.6237	No
755	GVP-GNN	18.0556	No
756	GVP-GNN	51.3661	No
757	GVP-GNN	49.4565	No
758	GVP-GNN	40.2235	No
759	GVP-GNN	50.8021	No
760	GVP-GNN	36.5979	No
761	GVP-GNN	44.5055	No
762	GVP-GNN	38.1443	No
763	GVP-GNN	54.359	No
764	GVP-GNN	48.913	No
765	GVP-GNN	40.2597	No
766	GVP-GNN	32.5843	No
767	GVP-GNN	47.5676	No
768	GVP-GNN	42.3077	No
769	GVP-GNN	27.551	No
770	GVP-GNN	47.4227	No
771	GVP-GNN	46.7742	No
772	GVP-GNN	50	No
773	GVP-GNN	36.2162	No
774	GVP-GNN	56.0606	No
775	GVP-GNN	49.1713	No
776	GVP-GNN	50.7772	No
777	GVP-GNN	46.6667	No
778	GVP-GNN	41.5385	No
779	GVP-GNN	52.3077	No
780	GVP-GNN	44.7514	No
781	GVP-GNN	43.2161	No
782	GVP-GNN	45.9459	No
783	GVP-GNN	50	No
784	GVP-GNN	51.9737	No
785	GVP-GNN	44.8485	No
786	GVP-GNN	49.4737	No
787	GVP-GNN	50.5376	No
788	GVP-GNN	49.4898	No
789	GVP-GNN	37.931	No
790	GVP-GNN	48.9583	No
791	GVP-GNN	48.1675	No
792	GVP-GNN	36.2245	No
793	GVP-GNN	46.0784	No
794	GVP-GNN	41.7476	No
795	GVP-GNN	40.3226	No
796	GVP-GNN	37.3626	No
797	GVP-GNN	42.7835	No
798	GVP-GNN	51.7949	No
799	GVP-GNN	46.1165	No
800	GVP-GNN	50.2645	No
801	GVP-GNN	48.7047	No
802	GVP-GNN	50.7692	No
803	GVP-GNN	48.5149	No
804	GVP-GNN	44.6602	No
805	GVP-GNN	49.7382	No
806	GVP-GNN	46.1165	No
807	GVP-GNN	48.7179	No
808	GVP-GNN	33.4928	No
809	GVP-GNN	49.0476	No
810	GVP-GNN	34.4498	No
811	GVP-GNN	44.878	No
812	GVP-GNN	51.2315	No
813	GVP-GNN	45.641	No
814	GVP-GNN	20.1878	No
815	GVP-GNN	45.5399	No
816	GVP-GNN	37.8641	No
817	GVP-GNN	48.5437	No
818	GVP-GNN	47.8261	No
819	GVP-GNN	51.1628	No
820	GVP-GNN	22.6415	No
821	GVP-GNN	53.2967	No
822	GVP-GNN	41.2322	No
823	GVP-GNN	47.8469	No
824	GVP-GNN	48.6111	No
825	GVP-GNN	33.1707	No
826	GVP-GNN	42.1875	No
827	GVP-GNN	44.0594	No
828	GVP-GNN	51.6129	No
829	GVP-GNN	37.6344	No
830	GVP-GNN	42.0091	No
831	GVP-GNN	45.8937	No
832	GVP-GNN	54.3956	No
833	GVP-GNN	30.5195	No
834	GVP-GNN	45.0704	No
835	GVP-GNN	38.7978	No
836	GVP-GNN	28.2511	No
837	GVP-GNN	38.2775	No
838	GVP-GNN	37.6682	No
839	GVP-GNN	51.2438	No
840	GVP-GNN	48.1818	No
841	GVP-GNN	48.5714	No
842	GVP-GNN	47.7679	No
843	GVP-GNN	59.6413	No
844	GVP-GNN	40.9091	No
845	GVP-GNN	40.2715	No
846	GVP-GNN	46.7337	No
847	GVP-GNN	54.4248	No
848	GVP-GNN	39.196	No
849	GVP-GNN	44.2922	No
850	GVP-GNN	33.1325	No
851	GVP-GNN	14.5374	No
852	GVP-GNN	42.2907	No
853	GVP-GNN	45.2055	No
854	GVP-GNN	41.4097	No
855	GVP-GNN	49.7778	No
856	GVP-GNN	26.3158	No
857	GVP-GNN	41.6667	No
858	GVP-GNN	42.3581	No
859	GVP-GNN	49.7797	No
860	GVP-GNN	52.2321	No
861	GVP-GNN	55.157	No
862	GVP-GNN	43.9655	No
863	GVP-GNN	58.6538	No
864	GVP-GNN	48.6487	No
865	GVP-GNN	52.8139	No
866	GVP-GNN	50.8929	No
867	GVP-GNN	22.2222	No
868	GVP-GNN	45.2489	No
869	GVP-GNN	52.1368	No
870	GVP-GNN	48.4979	No
871	GVP-GNN	43.1193	No
872	GVP-GNN	43.8298	No
873	GVP-GNN	56.6502	No
874	GVP-GNN	50	No
875	GVP-GNN	50.2242	No
876	GVP-GNN	64.9123	No
877	GVP-GNN	53.4653	No
878	GVP-GNN	46.2555	No
879	GVP-GNN	50.8696	No
880	GVP-GNN	40.5172	No
881	GVP-GNN	36.9748	No
882	GVP-GNN	54.9763	No
883	GVP-GNN	44.4444	No
884	GVP-GNN	42.1277	No
885	GVP-GNN	45.5752	No
886	GVP-GNN	48.4694	No
887	GVP-GNN	29.0456	No
888	GVP-GNN	51.0917	No
889	GVP-GNN	38.8186	No
890	GVP-GNN	49.345	No
891	GVP-GNN	48.4472	No
892	GVP-GNN	41.5584	No
893	GVP-GNN	44.1176	No
894	GVP-GNN	45.977	No
895	GVP-GNN	46.9828	No
896	GVP-GNN	47.2222	No
897	GVP-GNN	52.7897	No
898	GVP-GNN	43.9331	No
899	GVP-GNN	37.4486	No
900	GVP-GNN	53.2787	No
901	GVP-GNN	40.4959	No
902	GVP-GNN	47.1429	No
903	GVP-GNN	46.8354	No
904	GVP-GNN	49.3927	No
905	GVP-GNN	42.915	No
906	GVP-GNN	42.0833	No
907	GVP-GNN	44.6281	No
908	GVP-GNN	29.8387	No
909	GVP-GNN	50.2024	No
910	GVP-GNN	50.4032	No
911	GVP-GNN	44.1767	No
912	GVP-GNN	48.5944	No
913	GVP-GNN	49.5798	No
914	GVP-GNN	45	No
915	GVP-GNN	54.2017	No
916	GVP-GNN	48.0519	No
917	GVP-GNN	47.7551	No
918	GVP-GNN	49.8008	No
919	GVP-GNN	45.2586	No
920	GVP-GNN	46.0317	No
921	GVP-GNN	40.3846	No
922	GVP-GNN	51.4286	No
923	GVP-GNN	38.5542	No
924	GVP-GNN	52.4017	No
925	GVP-GNN	36.255	No
926	GVP-GNN	48.4252	No
927	GVP-GNN	48.2353	No
928	GVP-GNN	48.6631	No
929	GVP-GNN	52.0492	No
930	GVP-GNN	46.2185	No
931	GVP-GNN	48.9712	No
932	GVP-GNN	35.3414	No
933	GVP-GNN	47.012	No
934	GVP-GNN	45.8937	No
935	GVP-GNN	36.4	No
936	GVP-GNN	49.3976	No
937	GVP-GNN	39.1473	No
938	GVP-GNN	35.4582	No
939	GVP-GNN	54.0856	No
940	GVP-GNN	46.7433	No
941	GVP-GNN	34.4444	No
942	GVP-GNN	45.1613	No
943	GVP-GNN	45.8498	No
944	GVP-GNN	41.4747	No
945	GVP-GNN	47.8927	No
946	GVP-GNN	37.0518	No
947	GVP-GNN	52.6718	No
948	GVP-GNN	39.5349	No
949	GVP-GNN	38.0228	No
950	GVP-GNN	25.9414	No
951	GVP-GNN	25.6757	No
952	GVP-GNN	38.7755	No
953	GVP-GNN	41.8972	No
954	GVP-GNN	38.8679	No
955	GVP-GNN	41.2451	No
956	GVP-GNN	49.2126	No
957	GVP-GNN	51.8987	No
958	GVP-GNN	18.5484	No
959	GVP-GNN	44.8529	No
960	GVP-GNN	43.6293	No
961	GVP-GNN	40.8088	No
962	GVP-GNN	48.2759	No
963	GVP-GNN	43.0279	No
964	GVP-GNN	40.6375	No
965	GVP-GNN	41.6058	No
966	GVP-GNN	46.6135	No
967	GVP-GNN	38.8	No
968	GVP-GNN	36.6142	No
969	GVP-GNN	46	No
970	GVP-GNN	44.8718	No
971	GVP-GNN	34.7305	No
972	GVP-GNN	44.4867	No
973	GVP-GNN	30.2789	No
974	GVP-GNN	24.3478	No
975	GVP-GNN	40.4494	No
976	GVP-GNN	49.7942	No
977	GVP-GNN	26.5873	No
978	GVP-GNN	33.829	No
979	GVP-GNN	57.554	No
980	GVP-GNN	50.1992	No
981	GVP-GNN	38.6266	No
982	GVP-GNN	53.0249	No
983	GVP-GNN	46.3158	No
984	GVP-GNN	37.8092	No
985	GVP-GNN	33.5878	No
986	GVP-GNN	39.834	No
987	GVP-GNN	44.1176	No
988	GVP-GNN	37.3494	No
989	GVP-GNN	33.2046	No
990	GVP-GNN	45.1389	No
991	GVP-GNN	43.9216	No
992	GVP-GNN	45.8904	No
993	GVP-GNN	41.6667	No
994	GVP-GNN	44.6735	No
995	GVP-GNN	40.4844	No
996	GVP-GNN	51.0791	No
997	GVP-GNN	36.9963	No
998	GVP-GNN	47.7444	No
999	GVP-GNN	38.806	No
1000	GVP-GNN	47.9401	No
1001	GVP-GNN	31.4381	No
1002	GVP-GNN	41.5541	No
1003	GVP-GNN	42.953	No
1004	GVP-GNN	49.1639	No
1005	GVP-GNN	43.1655	No
1006	GVP-GNN	46.5035	No
1007	GVP-GNN	54.485	No
1008	GVP-GNN	46.3235	No
1009	GVP-GNN	43.4028	No
1010	GVP-GNN	39.726	No
1011	GVP-GNN	29.0123	No
1012	GVP-GNN	50.6536	No
1013	GVP-GNN	41.0423	No
1014	GVP-GNN	42.5781	No
1015	GVP-GNN	19.0939	No
1016	GVP-GNN	19.6721	No
1017	GVP-GNN	20.8494	No
1018	GVP-GNN	35.5401	No
1019	GVP-GNN	23.5294	No
1020	GVP-GNN	39.0164	No
1021	GVP-GNN	37.9061	No
1022	GVP-GNN	44.186	No
1023	GVP-GNN	47.4265	No
1024	GVP-GNN	52.1583	No
1025	GVP-GNN	42.8571	No
1026	GVP-GNN	53.5256	No
1027	GVP-GNN	36.6337	No
1028	GVP-GNN	45.1505	No
1029	GVP-GNN	44.1948	No
1030	GVP-GNN	41.3249	No
1031	GVP-GNN	46.5517	No
1032	GVP-GNN	50.4673	No
1033	GVP-GNN	56.6225	No
1034	GVP-GNN	41.1565	No
1035	GVP-GNN	44.7205	No
1036	GVP-GNN	43.8538	No
1037	GVP-GNN	51.3333	No
1038	GVP-GNN	45.6204	No
1039	GVP-GNN	29.375	No
1040	GVP-GNN	47.4194	No
1041	GVP-GNN	50.2994	No
1042	GVP-GNN	44.5652	No
1043	GVP-GNN	50.7463	No
1044	GVP-GNN	44.8171	No
1045	GVP-GNN	43.4132	No
1046	GVP-GNN	50.3185	No
1047	GVP-GNN	47.191	No
1048	GVP-GNN	50.1538	No
1049	GVP-GNN	31.2121	No
1050	GVP-GNN	49.6875	No
1051	GVP-GNN	45.7576	No
1052	GVP-GNN	41.9244	No
1053	GVP-GNN	43.6667	No
1054	GVP-GNN	49.3711	No
1055	GVP-GNN	40.5325	No
1056	GVP-GNN	39.0681	No
1057	GVP-GNN	45.3731	No
1058	GVP-GNN	47.3684	No
1059	GVP-GNN	38.1579	No
1060	GVP-GNN	40.4011	No
1061	GVP-GNN	55.5556	No
1062	GVP-GNN	34.8765	No
1063	GVP-GNN	44.8485	No
1064	GVP-GNN	42.6136	No
1065	GVP-GNN	39.7727	No
1066	GVP-GNN	41.2607	No
1067	GVP-GNN	37.7095	No
1068	GVP-GNN	40.4762	No
1069	GVP-GNN	41.8831	No
1070	GVP-GNN	33.8509	No
1071	GVP-GNN	50.9202	No
1072	GVP-GNN	41.6928	No
1073	GVP-GNN	44.1718	No
1074	GVP-GNN	42.6829	No
1075	GVP-GNN	59.2068	No
1076	GVP-GNN	31.2155	No
1077	GVP-GNN	43.3908	No
1078	GVP-GNN	46.2396	No
1079	GVP-GNN	41.4414	No
1080	GVP-GNN	44.1358	No
1081	GVP-GNN	48.0938	No
1082	GVP-GNN	42.0588	No
1083	GVP-GNN	43.2	No
1084	GVP-GNN	47.9339	No
1085	GVP-GNN	46.7692	No
1086	GVP-GNN	52.5714	No
1087	GVP-GNN	40.5063	No
1088	GVP-GNN	42.638	No
1089	GVP-GNN	41.2141	No
1090	GVP-GNN	37.1951	No
1091	GVP-GNN	36.6102	No
1092	GVP-GNN	34.5455	No
1093	GVP-GNN	47.7987	No
1094	GVP-GNN	45.0262	No
1095	GVP-GNN	39.9417	No
1096	GVP-GNN	44.7368	No
1097	GVP-GNN	64.5833	No
1098	GVP-GNN	44.75	No
1099	GVP-GNN	44.2455	No
1100	GVP-GNN	49.2228	No
1101	GVP-GNN	58.5635	No
1102	GVP-GNN	35.6098	No
1103	GVP-GNN	41.9664	No
1104	GVP-GNN	38.5922	No
1105	GVP-GNN	42.9245	No
1106	GVP-GNN	52.8345	No
1107	GVP-GNN	50.4608	No
1108	GVP-GNN	42.1053	No
1109	GVP-GNN	46.0976	No
1110	GVP-GNN	40	No
1111	GVP-GNN	43.4298	No
1112	GVP-GNN	42.4444	No
1113	GVP-GNN	40.3548	No
1114	GVP-GNN	53.7657	No
1115	GVP-GNN	52.5	No
1116	GVP-GNN	50.3067	No
1117	GVP-GNN	51.0965	No
1118	GVP-GNN	47.4849	No
1119	GVP-GNN	27.4131	No
1120	GVP-GNN	22.5	Yes
1121	GVP-GNN	19.5652	Yes
1122	GVP-GNN	10.8696	Yes
1123	GVP-GNN	32.6087	Yes
1124	GVP-GNN	32.6087	Yes
1125	GVP-GNN	34.0426	Yes
1126	GVP-GNN	40.4255	Yes
1127	GVP-GNN	20.8333	Yes
1128	GVP-GNN	12	Yes
1129	GVP-GNN	38	Yes
1130	GVP-GNN	24.5283	Yes
1131	GVP-GNN	28.2609	Yes
1132	GVP-GNN	39.6226	Yes
1133	GVP-GNN	42.5926	Yes
1134	GVP-GNN	54.5455	Yes
1135	GVP-GNN	45.6522	Yes
1136	GVP-GNN	20	Yes
1137	GVP-GNN	14.2857	Yes
1138	GVP-GNN	33.3333	Yes
1139	GVP-GNN	19.2982	Yes
1140	GVP-GNN	35.0877	Yes
1141	GVP-GNN	37.5	Yes
1142	GVP-GNN	37.2093	Yes
1143	GVP-GNN	20.3704	Yes
1144	GVP-GNN	45.614	Yes
1145	GVP-GNN	25.4237	Yes
1146	GVP-GNN	20.339	Yes
1147	GVP-GNN	21.4286	Yes
1148	GVP-GNN	35.5932	Yes
1149	GVP-GNN	14.5833	Yes
1150	GVP-GNN	45	Yes
1151	GVP-GNN	33.3333	Yes
1152	GVP-GNN	31.6667	Yes
1153	GVP-GNN	6.66667	Yes
1154	GVP-GNN	51.6667	Yes
1155	GVP-GNN	40.9836	Yes
1156	GVP-GNN	52.459	Yes
1157	GVP-GNN	19.6721	Yes
1158	GVP-GNN	40.9836	Yes
1159	GVP-GNN	50.7937	Yes
1160	GVP-GNN	21.5686	Yes
1161	GVP-GNN	27.2727	Yes
1162	GVP-GNN	18.6047	Yes
1163	GVP-GNN	25.8064	Yes
1164	GVP-GNN	50	Yes
1165	GVP-GNN	65.625	Yes
1166	GVP-GNN	27.1186	Yes
1167	GVP-GNN	20.3704	Yes
1168	GVP-GNN	22.2222	Yes
1169	GVP-GNN	32.3077	Yes
1170	GVP-GNN	41.5385	Yes
1171	GVP-GNN	25	Yes
1172	GVP-GNN	25.7576	Yes
1173	GVP-GNN	65.6716	Yes
1174	GVP-GNN	40.3509	Yes
1175	GVP-GNN	33.3333	Yes
1176	GVP-GNN	22.807	Yes
1177	GVP-GNN	34.7826	Yes
1178	GVP-GNN	43.4783	Yes
1179	GVP-GNN	26.087	Yes
1180	GVP-GNN	28.125	Yes
1181	GVP-GNN	29.2308	Yes
1182	GVP-GNN	11.5942	Yes
1183	GVP-GNN	38.5714	Yes
1184	GVP-GNN	47.8873	Yes
1185	GVP-GNN	39.3939	Yes
1186	GVP-GNN	45.0704	Yes
1187	GVP-GNN	52.3077	Yes
1188	GVP-GNN	57.5758	Yes
1189	GVP-GNN	31.3726	Yes
1190	GVP-GNN	40.3226	Yes
1191	GVP-GNN	37.037	Yes
1192	GVP-GNN	28.5714	Yes
1193	GVP-GNN	35.2113	Yes
1194	GVP-GNN	38.3562	Yes
1195	GVP-GNN	25.6757	Yes
1196	GVP-GNN	41.8919	Yes
1197	GVP-GNN	70.6667	Yes
1198	GVP-GNN	50	Yes
1199	GVP-GNN	33.7662	Yes
1200	GVP-GNN	33.7662	Yes
1201	GVP-GNN	21.7949	Yes
1202	GVP-GNN	34.8485	Yes
1203	GVP-GNN	50	Yes
1204	GVP-GNN	30.8824	Yes
1205	GVP-GNN	53.1646	Yes
1206	GVP-GNN	11.9403	Yes
1207	GVP-GNN	39.2405	Yes
1208	GVP-GNN	35.443	Yes
1209	GVP-GNN	43.2836	Yes
1210	GVP-GNN	53.75	Yes
1211	GVP-GNN	37.5	Yes
1212	GVP-GNN	53.3333	Yes
1213	GVP-GNN	30.8642	Yes
1214	GVP-GNN	53.9474	Yes
1215	GVP-GNN	32.2581	Yes
1216	GVP-GNN	29.6296	Yes
1217	GVP-GNN	48.7805	Yes
1218	GVP-GNN	37.8788	Yes
1219	GVP-GNN	26.3889	Yes
1220	GVP-GNN	42.1687	Yes
1221	GVP-GNN	32.7586	Yes
1222	GVP-GNN	40.2439	Yes
1223	GVP-GNN	45.2381	Yes
1224	GVP-GNN	29.6875	Yes
1225	GVP-GNN	19.0476	Yes
1226	GVP-GNN	38.1579	Yes
1227	GVP-GNN	18.75	Yes
1228	GVP-GNN	74.1176	Yes
1229	GVP-GNN	22.3529	Yes
1230	GVP-GNN	42.3529	Yes
1231	GVP-GNN	30.5556	Yes
1232	GVP-GNN	38.8235	Yes
1233	GVP-GNN	30.5882	Yes
1234	GVP-GNN	34.1176	Yes
1235	GVP-GNN	43.0233	Yes
1236	GVP-GNN	32.4675	Yes
1237	GVP-GNN	23.4568	Yes
1238	GVP-GNN	66.2791	Yes
1239	GVP-GNN	57.3333	Yes
1240	GVP-GNN	40.2299	Yes
1241	GVP-GNN	30.7692	Yes
1242	GVP-GNN	57.4713	Yes
1243	GVP-GNN	33.75	Yes
1244	GVP-GNN	42.5287	Yes
1245	GVP-GNN	20.4545	Yes
1246	GVP-GNN	32.3077	Yes
1247	GVP-GNN	43.5294	Yes
1248	GVP-GNN	32.4675	Yes
1249	GVP-GNN	26.9841	Yes
1250	GVP-GNN	22.2222	Yes
1251	GVP-GNN	48.3146	Yes
1252	GVP-GNN	49.3976	Yes
1253	GVP-GNN	78.8889	Yes
1254	GVP-GNN	21.5385	Yes
1255	GVP-GNN	33.7662	Yes
1256	GVP-GNN	29.2135	Yes
1257	GVP-GNN	39.2405	Yes
1258	GVP-GNN	24.1758	Yes
1259	GVP-GNN	42.1053	Yes
1260	GVP-GNN	52.1739	Yes
1261	GVP-GNN	67.3913	Yes
1262	GVP-GNN	28.2609	Yes
1263	GVP-GNN	65.2174	Yes
1264	GVP-GNN	50	Yes
1265	GVP-GNN	39.7727	Yes
1266	GVP-GNN	58.0645	Yes
1267	GVP-GNN	54.023	Yes
1268	GVP-GNN	69.1489	Yes
1269	GVP-GNN	52.5641	Yes
1270	GVP-GNN	50	Yes
1271	GVP-GNN	70.2128	Yes
1272	GVP-GNN	35.8974	Yes
1273	GVP-GNN	34.0659	Yes
1274	GVP-GNN	53.0864	Yes
1275	GVP-GNN	39.7059	Yes
1276	GVP-GNN	29.4872	Yes
1277	GVP-GNN	29.2683	Yes
1278	GVP-GNN	26.087	Yes
1279	GVP-GNN	40.9639	Yes
1280	GVP-GNN	30.5263	Yes
1281	GVP-GNN	37.5	Yes
1282	GVP-GNN	54.1667	Yes
1283	GVP-GNN	32.2917	Yes
1284	GVP-GNN	37.3333	Yes
1285	GVP-GNN	55.6701	Yes
1286	GVP-GNN	54.6392	Yes
1287	GVP-GNN	47.4227	Yes
1288	GVP-GNN	46.5753	Yes
1289	GVP-GNN	31.1111	Yes
1290	GVP-GNN	37.7551	Yes
1291	GVP-GNN	24.4898	Yes
1292	GVP-GNN	28	Yes
1293	GVP-GNN	50	Yes
1294	GVP-GNN	35.5556	Yes
1295	GVP-GNN	69.697	Yes
1296	GVP-GNN	29.5918	Yes
1297	GVP-GNN	28.0899	Yes
1298	GVP-GNN	41.4141	Yes
1299	GVP-GNN	33.6842	Yes
1300	GVP-GNN	34.0426	Yes
1301	GVP-GNN	48.4536	Yes
1302	GVP-GNN	65	Yes
1303	GVP-GNN	53.1915	Yes
1304	GVP-GNN	51.4706	Yes
1305	GVP-GNN	60	Yes
1306	GVP-GNN	45.2381	Yes
1307	GVP-GNN	37.6238	Yes
1308	GVP-GNN	55.6701	Yes
1309	GVP-GNN	25	Yes
1310	GVP-GNN	50.9804	Yes
1311	GVP-GNN	53.1646	Yes
1312	GVP-GNN	23.2323	Yes
1313	GVP-GNN	47.7273	Yes
1314	GVP-GNN	54.902	Yes
1315	GVP-GNN	37.1134	Yes
1316	GVP-GNN	37.6471	Yes
1317	GVP-GNN	28.4314	Yes
1318	GVP-GNN	31.3726	Yes
1319	GVP-GNN	41.1765	Yes
1320	GVP-GNN	35.2273	Yes
1321	GVP-GNN	56.3218	Yes
1322	GVP-GNN	48.3146	Yes
1323	GVP-GNN	42.3529	Yes
1324	GVP-GNN	39.604	Yes
1325	GVP-GNN	35.3659	Yes
1326	GVP-GNN	46.6019	Yes
1327	GVP-GNN	32.2581	Yes
1328	GVP-GNN	46.1538	Yes
1329	GVP-GNN	57.6923	Yes
1330	GVP-GNN	21.9512	Yes
1331	GVP-GNN	53.8462	Yes
1332	GVP-GNN	25	Yes
1333	GVP-GNN	40	Yes
1334	GVP-GNN	50.6329	Yes
1335	GVP-GNN	22.2222	Yes
1336	GVP-GNN	59.0476	Yes
1337	GVP-GNN	41.6667	Yes
1338	GVP-GNN	34.8837	Yes
1339	GVP-GNN	53.4884	Yes
1340	GVP-GNN	30.4762	Yes
1341	GVP-GNN	48.5437	Yes
1342	GVP-GNN	67.0213	Yes
1343	GVP-GNN	55.6604	Yes
1344	GVP-GNN	49.5238	Yes
1345	GVP-GNN	42.3529	Yes
1346	GVP-GNN	41.4634	Yes
1347	GVP-GNN	44.186	Yes
1348	GVP-GNN	55.1402	Yes
1349	GVP-GNN	43.5644	Yes
1350	GVP-GNN	45.7944	Yes
1351	GVP-GNN	32.7103	Yes
1352	GVP-GNN	47.5	Yes
1353	GVP-GNN	23.1481	Yes
1354	GVP-GNN	43.3962	Yes
1355	GVP-GNN	43.5185	Yes
1356	GVP-GNN	20.5607	Yes
1357	GVP-GNN	38.8235	Yes
1358	GVP-GNN	49.505	Yes
1359	GVP-GNN	49.4624	Yes
1360	GVP-GNN	43.1193	Yes
1361	GVP-GNN	42.5743	Yes
1362	GVP-GNN	33.945	Yes
1363	GVP-GNN	52.8846	Yes
1364	GVP-GNN	54.1284	Yes
1365	GVP-GNN	60.3774	Yes
1366	GVP-GNN	41.7582	Yes
1367	GVP-GNN	40	Yes
1368	GVP-GNN	61.1111	Yes
1369	GVP-GNN	30	Yes
1370	GVP-GNN	66.3265	Yes
1371	GVP-GNN	39.4231	Yes
1372	GVP-GNN	55.3398	Yes
1373	GVP-GNN	50.9091	Yes
1374	GVP-GNN	35.5769	Yes
1375	GVP-GNN	51.4563	Yes
1376	GVP-GNN	29.0909	Yes
1377	GVP-GNN	52.7273	Yes
1378	GVP-GNN	34.5794	Yes
1379	GVP-GNN	61.1111	Yes
1380	GVP-GNN	52.2523	Yes
1381	GVP-GNN	41.6667	Yes
1382	GVP-GNN	51.3761	Yes
1383	GVP-GNN	52.8302	Yes
1384	GVP-GNN	45.9459	Yes
1385	GVP-GNN	46.3636	Yes
1386	GVP-GNN	48.5437	Yes
1387	GVP-GNN	37.5	Yes
1388	GVP-GNN	37	Yes
1389	GVP-GNN	34.8214	Yes
1390	GVP-GNN	21.4286	Yes
1391	GVP-GNN	41.9643	Yes
1392	GVP-GNN	43.3962	Yes
1393	GVP-GNN	49.5146	Yes
1394	GVP-GNN	68.75	Yes
1395	GVP-GNN	51.7857	Yes
1396	GVP-GNN	64.8936	Yes
1397	GVP-GNN	47.7064	Yes
1398	GVP-GNN	41.0714	Yes
1399	GVP-GNN	47.7876	Yes
1400	GVP-GNN	43.9252	Yes
1401	GVP-GNN	56.25	Yes
1402	GVP-GNN	73.6842	Yes
1403	GVP-GNN	48.6487	Yes
1404	GVP-GNN	50	Yes
1405	GVP-GNN	30.6306	Yes
1406	GVP-GNN	30.7018	Yes
1407	GVP-GNN	46.7532	Yes
1408	GVP-GNN	42.8571	Yes
1409	GVP-GNN	30.6306	Yes
1410	GVP-GNN	38.5965	Yes
1411	GVP-GNN	39.2857	Yes
1412	GVP-GNN	33.3333	Yes
1413	GVP-GNN	55.5556	Yes
1414	GVP-GNN	53.6364	Yes
1415	GVP-GNN	40.4255	Yes
1416	GVP-GNN	49.505	Yes
1417	GVP-GNN	53.7037	Yes
1418	GVP-GNN	55.2632	Yes
1419	GVP-GNN	50	Yes
1420	GVP-GNN	56.1404	Yes
1421	GVP-GNN	57.4074	Yes
1422	GVP-GNN	25.4386	Yes
1423	GVP-GNN	52.6786	Yes
1424	GVP-GNN	21.3333	Yes
1425	GVP-GNN	47.8261	Yes
1426	GVP-GNN	58.3333	Yes
1427	GVP-GNN	38.8889	Yes
1428	GVP-GNN	38.2609	Yes
1429	GVP-GNN	55.6522	Yes
1430	GVP-GNN	52.6316	Yes
1431	GVP-GNN	56.7568	Yes
1432	GVP-GNN	48.5149	Yes
1433	GVP-GNN	57.2917	Yes
1434	GVP-GNN	30.1205	Yes
1435	GVP-GNN	56.8965	Yes
1436	GVP-GNN	43.8596	Yes
1437	GVP-GNN	47.3214	Yes
1438	GVP-GNN	53.8462	Yes
1439	GVP-GNN	64.9573	Yes
1440	GVP-GNN	58.9744	Yes
1441	GVP-GNN	33.3333	Yes
1442	GVP-GNN	34.9057	Yes
1443	GVP-GNN	39.4495	Yes
1444	GVP-GNN	63.0631	Yes
1445	GVP-GNN	29.661	Yes
1446	GVP-GNN	57.5758	Yes
1447	GVP-GNN	49.1525	Yes
1448	GVP-GNN	44.3478	Yes
1449	GVP-GNN	59.8039	Yes
1450	GVP-GNN	60	Yes
1451	GVP-GNN	50	Yes
1452	GVP-GNN	26.5306	Yes
1453	GVP-GNN	55.2632	Yes
1454	GVP-GNN	39.1667	Yes
1455	GVP-GNN	39.1667	Yes
1456	GVP-GNN	40	Yes
1457	GVP-GNN	37.8378	Yes
1458	GVP-GNN	42.6087	Yes
1459	GVP-GNN	41.1765	Yes
1460	GVP-GNN	63.3333	Yes
1461	GVP-GNN	31.6239	Yes
1462	GVP-GNN	46.6667	Yes
1463	GVP-GNN	56.1983	Yes
1464	GVP-GNN	52.9915	Yes
1465	GVP-GNN	37.1901	Yes
1466	GVP-GNN	67.7686	Yes
1467	GVP-GNN	46.2366	Yes
1468	GVP-GNN	59.8361	Yes
1469	GVP-GNN	35.2459	Yes
1470	GVP-GNN	50.4132	Yes
1471	GVP-GNN	32.7869	Yes
1472	GVP-GNN	50	Yes
1473	GVP-GNN	43.8596	Yes
1474	GVP-GNN	77.5862	Yes
1475	GVP-GNN	33.7209	Yes
1476	GVP-GNN	58.8235	Yes
1477	GVP-GNN	47.9339	Yes
1478	GVP-GNN	48.7805	Yes
1479	GVP-GNN	45.7627	Yes
1480	GVP-GNN	48.7805	Yes
1481	GVP-GNN	43.9252	Yes
1482	GVP-GNN	67.4797	Yes
1483	GVP-GNN	40.6504	Yes
1484	GVP-GNN	25.4902	Yes
1485	GVP-GNN	53.3981	Yes
1486	GVP-GNN	40	Yes
1487	GVP-GNN	51.8519	Yes
1488	GVP-GNN	35.3448	Yes
1489	GVP-GNN	50	Yes
1490	GVP-GNN	46.4	Yes
1491	GVP-GNN	46.9027	Yes
1492	GVP-GNN	32.381	Yes
1493	GVP-GNN	31.2	Yes
1494	GVP-GNN	25.3968	Yes
1495	GVP-GNN	45.2381	Yes
1496	GVP-GNN	53.6842	Yes
1497	GVP-GNN	49.2063	Yes
1498	GVP-GNN	51.6667	Yes
1499	GVP-GNN	54.1284	Yes
1500	GVP-GNN	61.1111	Yes
1501	GVP-GNN	49.5935	Yes
1502	GVP-GNN	34.127	Yes
1503	GVP-GNN	46.8254	Yes
1504	GVP-GNN	62.9032	Yes
1505	GVP-GNN	42.9752	Yes
1506	GVP-GNN	54.4	Yes
1507	GVP-GNN	36	Yes
1508	GVP-GNN	50	Yes
1509	GVP-GNN	21.2598	Yes
1510	GVP-GNN	41.6667	Yes
1511	GVP-GNN	52.2124	Yes
1512	GVP-GNN	50.4065	Yes
1513	GVP-GNN	42.6087	Yes
1514	GVP-GNN	44.5312	Yes
1515	GVP-GNN	46.7742	Yes
1516	GVP-GNN	49.6063	Yes
1517	GVP-GNN	45.3125	Yes
1518	GVP-GNN	59.5238	Yes
1519	GVP-GNN	45	Yes
1520	GVP-GNN	50.4425	Yes
1521	GVP-GNN	53.9062	Yes
1522	GVP-GNN	50.8197	Yes
1523	GVP-GNN	51.938	Yes
1524	GVP-GNN	37.2093	Yes
1525	GVP-GNN	45.4545	Yes
1526	GVP-GNN	40.3101	Yes
1527	GVP-GNN	23.2558	Yes
1528	GVP-GNN	39.2157	Yes
1529	GVP-GNN	37.6923	Yes
1530	GVP-GNN	54.6154	Yes
1531	GVP-GNN	32.2314	Yes
1532	GVP-GNN	38.843	Yes
1533	GVP-GNN	42.1875	Yes
1534	GVP-GNN	66.9231	Yes
1535	GVP-GNN	58.4615	Yes
1536	GVP-GNN	50	Yes
1537	GVP-GNN	42.9752	Yes
1538	GVP-GNN	48.4375	Yes
1539	GVP-GNN	38.2114	Yes
1540	GVP-GNN	49.2063	Yes
1541	GVP-GNN	72.5191	Yes
1542	GVP-GNN	53.3898	Yes
1543	GVP-GNN	62.9032	Yes
1544	GVP-GNN	49.5727	Yes
1545	GVP-GNN	58.7786	Yes
1546	GVP-GNN	43.1818	Yes
1547	GVP-GNN	54.3103	Yes
1548	GVP-GNN	51.2605	Yes
1549	GVP-GNN	29.3233	Yes
1550	GVP-GNN	50.7576	Yes
1551	GVP-GNN	48.8722	Yes
1552	GVP-GNN	53.4351	Yes
1553	GVP-GNN	45.082	Yes
1554	GVP-GNN	49.2063	Yes
1555	GVP-GNN	55.9322	Yes
1556	GVP-GNN	43.2432	Yes
1557	GVP-GNN	46.281	Yes
1558	GVP-GNN	55.9701	Yes
1559	GVP-GNN	41.2214	Yes
1560	GVP-GNN	55.6452	Yes
1561	GVP-GNN	44.3609	Yes
1562	GVP-GNN	58.209	Yes
1563	GVP-GNN	53.8462	Yes
1564	GVP-GNN	51.4925	Yes
1565	GVP-GNN	29.6296	Yes
1566	GVP-GNN	43.9394	Yes
1567	GVP-GNN	51.4925	Yes
1568	GVP-GNN	47.7273	Yes
1569	GVP-GNN	58.871	Yes
1570	GVP-GNN	67.4074	Yes
1571	GVP-GNN	25	Yes
1572	GVP-GNN	56.2963	Yes
1573	GVP-GNN	53.125	Yes
1574	GVP-GNN	62.1212	Yes
1575	GVP-GNN	58.9552	Yes
1576	GVP-GNN	53.9062	Yes
1577	GVP-GNN	54.2373	Yes
1578	GVP-GNN	48.5294	Yes
1579	GVP-GNN	34.188	Yes
1580	GVP-GNN	51.4563	Yes
1581	GVP-GNN	50.3704	Yes
1582	GVP-GNN	54.6875	Yes
1583	GVP-GNN	55.4688	Yes
1584	GVP-GNN	64.2336	Yes
1585	GVP-GNN	54.2636	Yes
1586	GVP-GNN	45.0549	Yes
1587	GVP-GNN	55.7971	Yes
1588	GVP-GNN	55.0725	Yes
1589	GVP-GNN	47.2868	Yes
1590	GVP-GNN	47.4074	Yes
1591	GVP-GNN	57.9365	Yes
1592	GVP-GNN	51.8519	Yes
1593	GVP-GNN	55.3846	Yes
1594	GVP-GNN	61.2403	Yes
1595	GVP-GNN	43.5115	Yes
1596	GVP-GNN	35.0427	Yes
1597	GVP-GNN	49.635	Yes
1598	GVP-GNN	47.1545	Yes
1599	GVP-GNN	48.8722	Yes
1600	GVP-GNN	44.5255	Yes
1601	GVP-GNN	55.2	Yes
1602	GVP-GNN	57.7778	Yes
1603	GVP-GNN	41.6667	Yes
1604	GVP-GNN	55.2239	Yes
1605	GVP-GNN	46.1538	Yes
1606	GVP-GNN	13.5714	Yes
1607	GVP-GNN	46.3415	Yes
1608	GVP-GNN	54.6154	Yes
1609	GVP-GNN	27.8571	Yes
1610	GVP-GNN	53.5714	Yes
1611	GVP-GNN	36.2205	Yes
1612	GVP-GNN	40.2878	Yes
1613	GVP-GNN	51.4493	Yes
1614	GVP-GNN	48.8372	Yes
1615	GVP-GNN	49.6063	Yes
1616	GVP-GNN	34.7222	Yes
1617	GVP-GNN	49.1379	Yes
1618	GVP-GNN	45.6693	Yes
1619	GVP-GNN	52.381	Yes
1620	GVP-GNN	57.2464	Yes
1621	GVP-GNN	38.5185	Yes
1622	GVP-GNN	42.9577	Yes
1623	GVP-GNN	42.7536	Yes
1624	GVP-GNN	34.4538	Yes
1625	GVP-GNN	55.7143	Yes
1626	GVP-GNN	42.7184	Yes
1627	GVP-GNN	43.0769	Yes
1628	GVP-GNN	41.5254	Yes
1629	GVP-GNN	48.1481	Yes
1630	GVP-GNN	54.5455	Yes
1631	GVP-GNN	52.2059	Yes
1632	GVP-GNN	27.2727	Yes
1633	GVP-GNN	55.7971	Yes
1634	GVP-GNN	46.9697	Yes
1635	GVP-GNN	37.037	Yes
1636	GVP-GNN	31.0078	Yes
1637	GVP-GNN	50.8475	Yes
1638	GVP-GNN	42.8571	Yes
1639	GVP-GNN	58.8652	Yes
1640	GVP-GNN	50	Yes
1641	GVP-GNN	46.6165	Yes
1642	GVP-GNN	54.7619	Yes
1643	GVP-GNN	46.0938	Yes
1644	GVP-GNN	60	Yes
1645	GVP-GNN	43.662	Yes
1646	GVP-GNN	47.7612	Yes
1647	GVP-GNN	63.4483	Yes
1648	GVP-GNN	46.4567	Yes
1649	GVP-GNN	47.4138	Yes
1650	GVP-GNN	48.2517	Yes
1651	GVP-GNN	52.4476	Yes
1652	GVP-GNN	52.4476	Yes
1653	GVP-GNN	43.5714	Yes
1654	GVP-GNN	49.3056	Yes
1655	GVP-GNN	42.1053	Yes
1656	GVP-GNN	53.6364	Yes
1657	GVP-GNN	62.9371	Yes
1658	GVP-GNN	47.8571	Yes
1659	GVP-GNN	27.8912	Yes
1660	GVP-GNN	53.0612	Yes
1661	GVP-GNN	48.951	Yes
1662	GVP-GNN	52.7132	Yes
1663	GVP-GNN	51.7241	Yes
1664	GVP-GNN	49.5935	Yes
1665	GVP-GNN	40.2985	Yes
1666	GVP-GNN	44.9612	Yes
1667	GVP-GNN	56.4885	Yes
1668	GVP-GNN	53.1915	Yes
1669	GVP-GNN	46.2585	Yes
1670	GVP-GNN	48.7805	Yes
1671	GVP-GNN	53.3333	Yes
1672	GVP-GNN	54.1985	Yes
1673	GVP-GNN	50.3448	Yes
1674	GVP-GNN	58.9147	Yes
1675	GVP-GNN	46.6216	Yes
1676	GVP-GNN	53.8462	Yes
1677	GVP-GNN	43.8596	Yes
1678	GVP-GNN	38.255	Yes
1679	GVP-GNN	58.6207	Yes
1680	GVP-GNN	49.635	Yes
1681	GVP-GNN	50	Yes
1682	GVP-GNN	44.9275	Yes
1683	GVP-GNN	45.8647	Yes
1684	GVP-GNN	70.5036	Yes
1685	GVP-GNN	54.9296	Yes
1686	GVP-GNN	54.4118	Yes
1687	GVP-GNN	40.9722	Yes
1688	GVP-GNN	36.2416	Yes
1689	GVP-GNN	49.6403	Yes
1690	GVP-GNN	53.2847	Yes
1691	GVP-GNN	57.554	Yes
1692	GVP-GNN	53.6585	Yes
1693	GVP-GNN	51.1278	Yes
1694	GVP-GNN	39.8649	Yes
1695	GVP-GNN	50.3704	Yes
1696	GVP-GNN	56.8493	Yes
1697	GVP-GNN	46.4646	Yes
1698	GVP-GNN	50.6579	Yes
1699	GVP-GNN	53.9007	Yes
1700	GVP-GNN	53.4247	Yes
1701	GVP-GNN	41.4474	Yes
1702	GVP-GNN	45.3947	Yes
1703	GVP-GNN	60.7143	Yes
1704	GVP-GNN	51.634	Yes
1705	GVP-GNN	56.3758	Yes
1706	GVP-GNN	56.5517	Yes
1707	GVP-GNN	50	Yes
1708	GVP-GNN	41.3534	Yes
1709	GVP-GNN	66.6667	Yes
1710	GVP-GNN	43.7909	Yes
1711	GVP-GNN	52.5	Yes
1712	GVP-GNN	44.8052	Yes
1713	GVP-GNN	47.482	Yes
1714	GVP-GNN	42.5373	Yes
1715	GVP-GNN	32.6389	Yes
1716	GVP-GNN	47.7941	Yes
1717	GVP-GNN	50.9934	Yes
1718	GVP-GNN	64.0845	Yes
1719	GVP-GNN	52.5974	Yes
1720	GVP-GNN	53.6913	Yes
1721	GVP-GNN	55.814	Yes
1722	GVP-GNN	43.871	Yes
1723	GVP-GNN	48.9362	Yes
1724	GVP-GNN	33.1081	Yes
1725	GVP-GNN	48.7179	Yes
1726	GVP-GNN	52.8169	Yes
1727	GVP-GNN	47.3282	Yes
1728	GVP-GNN	48.9655	Yes
1729	GVP-GNN	45.098	Yes
1730	GVP-GNN	50.6849	Yes
1731	GVP-GNN	61.8056	Yes
1732	GVP-GNN	40	Yes
1733	GVP-GNN	50.7246	Yes
1734	GVP-GNN	50.3546	Yes
1735	GVP-GNN	54	Yes
1736	GVP-GNN	35.443	Yes
1737	GVP-GNN	55.1282	Yes
1738	GVP-GNN	53.4351	Yes
1739	GVP-GNN	57.7181	Yes
1740	GVP-GNN	47.6821	Yes
1741	GVP-GNN	50.9434	Yes
1742	GVP-GNN	40.8696	Yes
1743	GVP-GNN	49.359	Yes
1744	GVP-GNN	51.3513	Yes
1745	GVP-GNN	52.8302	Yes
1746	GVP-GNN	42.029	Yes
1747	GVP-GNN	56.962	Yes
1748	GVP-GNN	54.5455	Yes
1749	GVP-GNN	51.5723	Yes
1750	GVP-GNN	62.6667	Yes
1751	GVP-GNN	52.8986	Yes
1752	GVP-GNN	45.8716	Yes
1753	GVP-GNN	55.8442	Yes
1754	GVP-GNN	48.1481	Yes
1755	GVP-GNN	47.5	Yes
1756	GVP-GNN	51.2821	Yes
1757	GVP-GNN	57.0513	Yes
1758	GVP-GNN	56.4626	Yes
1759	GVP-GNN	52.1472	Yes
1760	GVP-GNN	50	Yes
1761	GVP-GNN	43.7956	Yes
1762	GVP-GNN	64.3312	Yes
1763	GVP-GNN	42.4837	Yes
1764	GVP-GNN	55.0633	Yes
1765	GVP-GNN	50	Yes
1766	GVP-GNN	56.875	Yes
1767	GVP-GNN	31.7073	Yes
1768	GVP-GNN	42.2819	Yes
1769	GVP-GNN	29.0076	Yes
1770	GVP-GNN	55.6391	Yes
1771	GVP-GNN	57.1429	Yes
1772	GVP-GNN	60	Yes
1773	GVP-GNN	54.5455	Yes
1774	GVP-GNN	48.0519	Yes
1775	GVP-GNN	57.2414	Yes
1776	GVP-GNN	58.7879	Yes
1777	GVP-GNN	53.6585	Yes
1778	GVP-GNN	56.25	Yes
1779	GVP-GNN	36.6667	Yes
1780	GVP-GNN	51.8987	Yes
1781	GVP-GNN	46.5116	Yes
1782	GVP-GNN	50	Yes
1783	GVP-GNN	59.0361	Yes
1784	GVP-GNN	58.042	Yes
1785	GVP-GNN	32.8859	Yes
1786	GVP-GNN	46.0177	Yes
1787	GVP-GNN	50	Yes
1788	GVP-GNN	60.8974	Yes
1789	GVP-GNN	56.338	Yes
1790	GVP-GNN	44.0252	Yes
1791	GVP-GNN	43.6242	Yes
1792	GVP-GNN	54.7059	Yes
1793	GVP-GNN	64.7059	Yes
1794	GVP-GNN	51.8519	Yes
1795	GVP-GNN	61.2121	Yes
1796	GVP-GNN	66.0494	Yes
1797	GVP-GNN	46.2585	Yes
1798	GVP-GNN	34.7305	Yes
1799	GVP-GNN	59.7633	Yes
1800	GVP-GNN	40.4762	Yes
1801	GVP-GNN	57.5581	Yes
1802	GVP-GNN	51.2346	Yes
1803	GVP-GNN	45.4545	Yes
1804	GVP-GNN	49.6552	Yes
1805	GVP-GNN	42.8571	Yes
1806	GVP-GNN	50.2924	Yes
1807	GVP-GNN	58.1395	Yes
1808	GVP-GNN	51.1905	Yes
1809	GVP-GNN	53.4884	Yes
1810	GVP-GNN	41.7647	Yes
1811	GVP-GNN	32.1839	Yes
1812	GVP-GNN	57.2368	Yes
1813	GVP-GNN	53.2544	Yes
1814	GVP-GNN	61.3497	Yes
1815	GVP-GNN	60.9195	Yes
1816	GVP-GNN	63.1902	Yes
1817	GVP-GNN	47.4453	Yes
1818	GVP-GNN	58.2857	Yes
1819	GVP-GNN	38.0952	Yes
1820	GVP-GNN	46.3576	Yes
1821	GVP-GNN	44.0994	Yes
1822	GVP-GNN	60.625	Yes
1823	GVP-GNN	23.913	Yes
1824	GVP-GNN	60.8974	Yes
1825	GVP-GNN	64.3275	Yes
1826	GVP-GNN	51.5152	Yes
1827	GVP-GNN	54.0881	Yes
1828	GVP-GNN	50	Yes
1829	GVP-GNN	49.3056	Yes
1830	GVP-GNN	49.7143	Yes
1831	GVP-GNN	54.1437	Yes
1832	GVP-GNN	36.2963	Yes
1833	GVP-GNN	44.9275	Yes
1834	GVP-GNN	54.6961	Yes
1835	GVP-GNN	57.5581	Yes
1836	GVP-GNN	55.8659	Yes
1837	GVP-GNN	60.2484	Yes
1838	GVP-GNN	64.0719	Yes
1839	GVP-GNN	50.2825	Yes
1840	GVP-GNN	57.4713	Yes
1841	GVP-GNN	48.913	Yes
1842	GVP-GNN	51.4124	Yes
1843	GVP-GNN	54.4944	Yes
1844	GVP-GNN	34.375	Yes
1845	GVP-GNN	38.3784	Yes
1846	GVP-GNN	48.0874	Yes
1847	GVP-GNN	54.9708	Yes
1848	GVP-GNN	45.1613	Yes
1849	GVP-GNN	53.75	Yes
1850	GVP-GNN	57.9545	Yes
1851	GVP-GNN	57.5758	Yes
1852	GVP-GNN	56.9892	Yes
1853	GVP-GNN	45.8904	Yes
1854	GVP-GNN	44.0678	Yes
1855	GVP-GNN	59.2179	Yes
1856	GVP-GNN	62.3656	Yes
1857	GVP-GNN	57.6687	Yes
1858	GVP-GNN	68.984	Yes
1859	GVP-GNN	43.8272	Yes
1860	GVP-GNN	49.1018	Yes
1861	GVP-GNN	57.4468	Yes
1862	GVP-GNN	23.2804	Yes
1863	GVP-GNN	51.087	Yes
1864	GVP-GNN	54.0541	Yes
1865	GVP-GNN	53.7572	Yes
1866	GVP-GNN	54.9451	Yes
1867	GVP-GNN	64.4444	Yes
1868	GVP-GNN	46.3158	Yes
1869	GVP-GNN	51.0638	Yes
1870	GVP-GNN	26.8817	Yes
1871	GVP-GNN	61.326	Yes
1872	GVP-GNN	33.8542	Yes
1873	GVP-GNN	52.9412	Yes
1874	GVP-GNN	54.3011	Yes
1875	GVP-GNN	20.8333	Yes
1876	GVP-GNN	59.0164	Yes
1877	GVP-GNN	61.413	Yes
1878	GVP-GNN	45.8101	Yes
1879	GVP-GNN	60.9626	Yes
1880	GVP-GNN	45.8763	Yes
1881	GVP-GNN	49.4506	Yes
1882	GVP-GNN	50.5155	Yes
1883	GVP-GNN	62.0513	Yes
1884	GVP-GNN	55.9783	Yes
1885	GVP-GNN	42.2078	Yes
1886	GVP-GNN	47.7528	Yes
1887	GVP-GNN	54.5946	Yes
1888	GVP-GNN	50.5495	Yes
1889	GVP-GNN	37.7551	Yes
1890	GVP-GNN	50	Yes
1891	GVP-GNN	51.0753	Yes
1892	GVP-GNN	54.4944	Yes
1893	GVP-GNN	44.8649	Yes
1894	GVP-GNN	64.1414	Yes
1895	GVP-GNN	55.2486	Yes
1896	GVP-GNN	58.0311	Yes
1897	GVP-GNN	54.359	Yes
1898	GVP-GNN	51.7949	Yes
1899	GVP-GNN	63.5897	Yes
1900	GVP-GNN	51.9337	Yes
1901	GVP-GNN	48.2412	Yes
1902	GVP-GNN	59.4595	Yes
1903	GVP-GNN	57.4468	Yes
1904	GVP-GNN	57.8947	Yes
1905	GVP-GNN	54.5455	Yes
1906	GVP-GNN	58.9474	Yes
1907	GVP-GNN	55.914	Yes
1908	GVP-GNN	55.102	Yes
1909	GVP-GNN	45.3202	Yes
1910	GVP-GNN	54.1667	Yes
1911	GVP-GNN	56.0209	Yes
1912	GVP-GNN	42.3469	Yes
1913	GVP-GNN	52.451	Yes
1914	GVP-GNN	48.0583	Yes
1915	GVP-GNN	48.9247	Yes
1916	GVP-GNN	47.8022	Yes
1917	GVP-GNN	50	Yes
1918	GVP-GNN	60	Yes
1919	GVP-GNN	52.4272	Yes
1920	GVP-GNN	60.8466	Yes
1921	GVP-GNN	53.3679	Yes
1922	GVP-GNN	57.9487	Yes
1923	GVP-GNN	57.9208	Yes
1924	GVP-GNN	50	Yes
1925	GVP-GNN	54.9738	Yes
1926	GVP-GNN	55.3398	Yes
1927	GVP-GNN	56.9231	Yes
1928	GVP-GNN	42.5837	Yes
1929	GVP-GNN	53.8095	Yes
1930	GVP-GNN	42.5837	Yes
1931	GVP-GNN	53.6585	Yes
1932	GVP-GNN	58.1281	Yes
1933	GVP-GNN	53.8462	Yes
1934	GVP-GNN	23.4742	Yes
1935	GVP-GNN	52.1127	Yes
1936	GVP-GNN	47.0874	Yes
1937	GVP-GNN	58.2524	Yes
1938	GVP-GNN	53.6232	Yes
1939	GVP-GNN	59.5349	Yes
1940	GVP-GNN	33.9623	Yes
1941	GVP-GNN	56.044	Yes
1942	GVP-GNN	50.7109	Yes
1943	GVP-GNN	54.067	Yes
1944	GVP-GNN	56.4815	Yes
1945	GVP-GNN	40.9756	Yes
1946	GVP-GNN	48.9583	Yes
1947	GVP-GNN	50	Yes
1948	GVP-GNN	58.9862	Yes
1949	GVP-GNN	47.3118	Yes
1950	GVP-GNN	52.0548	Yes
1951	GVP-GNN	52.657	Yes
1952	GVP-GNN	57.6923	Yes
1953	GVP-GNN	40.2597	Yes
1954	GVP-GNN	56.338	Yes
1955	GVP-GNN	46.4481	Yes
1956	GVP-GNN	33.1839	Yes
1957	GVP-GNN	48.3254	Yes
1958	GVP-GNN	50.6726	Yes
1959	GVP-GNN	59.7015	Yes
1960	GVP-GNN	57.2727	Yes
1961	GVP-GNN	54.8571	Yes
1962	GVP-GNN	50.4464	Yes
1963	GVP-GNN	65.0224	Yes
1964	GVP-GNN	46.3636	Yes
1965	GVP-GNN	46.6063	Yes
1966	GVP-GNN	55.7789	Yes
1967	GVP-GNN	53.9823	Yes
1968	GVP-GNN	48.7437	Yes
1969	GVP-GNN	53.8813	Yes
1970	GVP-GNN	41.5663	Yes
1971	GVP-GNN	19.3833	Yes
1972	GVP-GNN	51.9824	Yes
1973	GVP-GNN	51.5982	Yes
1974	GVP-GNN	55.5066	Yes
1975	GVP-GNN	56.8889	Yes
1976	GVP-GNN	29.386	Yes
1977	GVP-GNN	52.193	Yes
1978	GVP-GNN	48.9083	Yes
1979	GVP-GNN	51.9824	Yes
1980	GVP-GNN	65.625	Yes
1981	GVP-GNN	61.435	Yes
1982	GVP-GNN	52.1552	Yes
1983	GVP-GNN	64.4231	Yes
1984	GVP-GNN	56.7568	Yes
1985	GVP-GNN	63.2035	Yes
1986	GVP-GNN	57.5893	Yes
1987	GVP-GNN	28.2051	Yes
1988	GVP-GNN	55.2036	Yes
1989	GVP-GNN	59.8291	Yes
1990	GVP-GNN	57.0815	Yes
1991	GVP-GNN	51.3761	Yes
1992	GVP-GNN	55.7447	Yes
1993	GVP-GNN	62.069	Yes
1994	GVP-GNN	61.7647	Yes
1995	GVP-GNN	60.0897	Yes
1996	GVP-GNN	74.1228	Yes
1997	GVP-GNN	60.8911	Yes
1998	GVP-GNN	58.1498	Yes
[truncated: 6,961 more rows]

## Sheet: Figure 3b
	A	C	D	E	F	G	H	I	K	L	M	N	P	Q	R	S	T	V	W	Y
A	8760	66	386	1284	74	154	73	53	729	430	73	117	114	64	367	764	204	265	16	59
C	151	1417	48	81	32	17	12	19	53	123	23	38	4	24	49	83	93	130	5	11
D	522	16	5839	1812	34	122	77	25	608	159	14	740	77	34	206	436	175	70	12	38
E	840	9	855	6835	52	111	76	112	1525	371	50	282	93	184	585	447	398	263	17	91
F	153	8	79	205	5189	33	96	71	116	527	46	62	22	9	90	94	81	112	74	1059
G	221	13	106	171	11	10988	14	5	69	54	26	79	22	14	53	156	27	8	2	12
H	169	6	259	435	155	64	1503	20	350	166	19	219	23	32	226	145	80	82	40	278
I	175	10	41	346	75	16	34	6311	281	943	51	31	16	20	120	43	248	1869	8	39
K	632	10	385	1915	43	85	74	91	4815	414	46	264	69	166	1066	343	354	249	6	91			MantelResult(0.6662462255075767, 0.0001, 7.711848252810257)
L	393	20	130	721	256	54	85	475	654	12243	153	106	20	76	335	127	135	403	35	134
M	214	17	41	280	113	56	44	156	230	788	1337	49	13	84	169	84	81	149	11	50
N	265	20	1370	854	42	142	133	38	585	184	31	2958	42	59	239	317	160	103	9	81
P	49	2	24	50	2	17	7	3	20	13	8	10	7597	0	7	34	3	4	1	5
Q	523	10	300	1824	28	68	57	67	1080	338	72	225	35	1050	588	265	245	160	7	58
R	518	7	274	1243	49	81	76	96	1516	416	63	232	43	146	3505	262	320	250	20	67
S	1175	63	526	1163	39	160	86	27	695	208	39	268	75	48	291	4838	665	111	9	67
T	415	41	243	938	56	57	57	168	596	266	39	129	40	65	309	659	5091	667	11	56
V	335	22	82	578	95	20	51	1257	385	572	48	33	27	25	200	100	508	8787	11	44
W	75	7	42	88	189	14	59	15	47	154	12	21	9	6	52	32	29	57	1288	227
Y	146	4	108	269	966	26	135	50	195	328	20	91	21	21	130	83	82	105	80	3628

## Sheet: Figure 3c
	Recovery	Model	Hydrophobicity
0	5.88235	GVP-GNN	hydrophobic
1	15.7895	GVP-GNN	hydrophobic
2	7.69231	GVP-GNN	hydrophobic
3	25	GVP-GNN	hydrophobic
4	27.7778	GVP-GNN	hydrophobic
5	12.5	GVP-GNN	hydrophobic
6	50	GVP-GNN	hydrophobic
7	10.5263	GVP-GNN	hydrophobic
8	0	GVP-GNN	hydrophobic
9	42.8571	GVP-GNN	hydrophobic
10	11.1111	GVP-GNN	hydrophobic
11	31.25	GVP-GNN	hydrophobic
12	37.037	GVP-GNN	hydrophobic
13	14.2857	GVP-GNN	hydrophobic
14	35	GVP-GNN	hydrophobic
15	55.5556	GVP-GNN	hydrophobic
16	5	GVP-GNN	hydrophobic
17	31.8182	GVP-GNN	hydrophobic
18	25	GVP-GNN	hydrophobic
19	13.6364	GVP-GNN	hydrophobic
20	26.6667	GVP-GNN	hydrophobic
21	17.8571	GVP-GNN	hydrophobic
22	27.7778	GVP-GNN	hydrophobic
23	15	GVP-GNN	hydrophobic
24	33.3333	GVP-GNN	hydrophobic
25	27.7778	GVP-GNN	hydrophobic
26	0	GVP-GNN	hydrophobic
27	14.2857	GVP-GNN	hydrophobic
28	41.6667	GVP-GNN	hydrophobic
29	11.7647	GVP-GNN	hydrophobic
30	39.1304	GVP-GNN	hydrophobic
31	10	GVP-GNN	hydrophobic
32	28.5714	GVP-GNN	hydrophobic
33	4.7619	GVP-GNN	hydrophobic
34	52.9412	GVP-GNN	hydrophobic
35	27.7778	GVP-GNN	hydrophobic
36	56.6667	GVP-GNN	hydrophobic
37	20.5882	GVP-GNN	hydrophobic
38	36	GVP-GNN	hydrophobic
39	60	GVP-GNN	hydrophobic
40	16	GVP-GNN	hydrophobic
41	33.3333	GVP-GNN	hydrophobic
42	10	GVP-GNN	hydrophobic
43	7.69231	GVP-GNN	hydrophobic
44	55	GVP-GNN	hydrophobic
45	37.5	GVP-GNN	hydrophobic
46	38.0952	GVP-GNN	hydrophobic
47	31.8182	GVP-GNN	hydrophobic
48	23.8095	GVP-GNN	hydrophobic
49	23.0769	GVP-GNN	hydrophobic
50	57.1429	GVP-GNN	hydrophobic
51	25	GVP-GNN	hydrophobic
52	13.6364	GVP-GNN	hydrophobic
53	50	GVP-GNN	hydrophobic
54	30	GVP-GNN	hydrophobic
55	30.4348	GVP-GNN	hydrophobic
56	20	GVP-GNN	hydrophobic
57	5.26316	GVP-GNN	hydrophobic
58	36	GVP-GNN	hydrophobic
59	5.26316	GVP-GNN	hydrophobic
60	24	GVP-GNN	hydrophobic
61	30	GVP-GNN	hydrophobic
62	10.8108	GVP-GNN	hydrophobic
63	29.1667	GVP-GNN	hydrophobic
64	41.6667	GVP-GNN	hydrophobic
65	26.4706	GVP-GNN	hydrophobic
66	33.3333	GVP-GNN	hydrophobic
67	54.1667	GVP-GNN	hydrophobic
68	68.4211	GVP-GNN	hydrophobic
69	26.3158	GVP-GNN	hydrophobic
70	38.4615	GVP-GNN	hydrophobic
71	23.8095	GVP-GNN	hydrophobic
72	30.7692	GVP-GNN	hydrophobic
73	26.6667	GVP-GNN	hydrophobic
74	33.3333	GVP-GNN	hydrophobic
75	13.7931	GVP-GNN	hydrophobic
76	47.8261	GVP-GNN	hydrophobic
77	42.8571	GVP-GNN	hydrophobic
78	35	GVP-GNN	hydrophobic
79	22.8571	GVP-GNN	hydrophobic
80	17.3913	GVP-GNN	hydrophobic
81	20.5128	GVP-GNN	hydrophobic
82	36	GVP-GNN	hydrophobic
83	50	GVP-GNN	hydrophobic
84	30.4348	GVP-GNN	hydrophobic
85	40	GVP-GNN	hydrophobic
86	13.6364	GVP-GNN	hydrophobic
87	42.3077	GVP-GNN	hydrophobic
88	40.7407	GVP-GNN	hydrophobic
89	50	GVP-GNN	hydrophobic
90	41.0256	GVP-GNN	hydrophobic
91	18.9189	GVP-GNN	hydrophobic
92	53.5714	GVP-GNN	hydrophobic
93	25.8064	GVP-GNN	hydrophobic
94	40.625	GVP-GNN	hydrophobic
95	10.5263	GVP-GNN	hydrophobic
96	30.4348	GVP-GNN	hydrophobic
97	25.5814	GVP-GNN	hydrophobic
98	22.7273	GVP-GNN	hydrophobic
99	18.5185	GVP-GNN	hydrophobic
100	18.5185	GVP-GNN	hydrophobic
101	28.5714	GVP-GNN	hydrophobic
102	41.3793	GVP-GNN	hydrophobic
103	30.7692	GVP-GNN	hydrophobic
104	37.5	GVP-GNN	hydrophobic
105	29.4118	GVP-GNN	hydrophobic
106	68.4211	GVP-GNN	hydrophobic
107	37.5	GVP-GNN	hydrophobic
108	34.6154	GVP-GNN	hydrophobic
109	14.6341	GVP-GNN	hydrophobic
110	31.0345	GVP-GNN	hydrophobic
111	26.087	GVP-GNN	hydrophobic
112	48.2759	GVP-GNN	hydrophobic
113	17.0732	GVP-GNN	hydrophobic
114	10.5263	GVP-GNN	hydrophobic
115	59.375	GVP-GNN	hydrophobic
116	26.087	GVP-GNN	hydrophilic
117	25.9259	GVP-GNN	hydrophilic
118	5	GVP-GNN	hydrophilic
119	30	GVP-GNN	hydrophilic
120	25	GVP-GNN	hydrophilic
121	25.8064	GVP-GNN	hydrophilic
122	36	GVP-GNN	hydrophilic
123	27.5862	GVP-GNN	hydrophilic
124	13.8889	GVP-GNN	hydrophilic
125	33.3333	GVP-GNN	hydrophilic
126	22.8571	GVP-GNN	hydrophilic
127	20	GVP-GNN	hydrophilic
128	42.3077	GVP-GNN	hydrophilic
129	27.2727	GVP-GNN	hydrophilic
130	51.4286	GVP-GNN	hydrophilic
131	28.5714	GVP-GNN	hydrophilic
132	22.8571	GVP-GNN	hydrophilic
133	17.6471	GVP-GNN	hydrophilic
134	30.303	GVP-GNN	hydrophilic
135	20	GVP-GNN	hydrophilic
136	29.6296	GVP-GNN	hydrophilic
137	50	GVP-GNN	hydrophilic
138	32	GVP-GNN	hydrophilic
139	17.6471	GVP-GNN	hydrophilic
140	47.2222	GVP-GNN	hydrophilic
141	26.8293	GVP-GNN	hydrophilic
142	22.7273	GVP-GNN	hydrophilic
143	25.7143	GVP-GNN	hydrophilic
144	25.7143	GVP-GNN	hydrophilic
145	12.9032	GVP-GNN	hydrophilic
146	43.2432	GVP-GNN	hydrophilic
147	35	GVP-GNN	hydrophilic
148	25	GVP-GNN	hydrophilic
149	5.12821	GVP-GNN	hydrophilic
150	34.8837	GVP-GNN	hydrophilic
151	37.2093	GVP-GNN	hydrophilic
152	22.5806	GVP-GNN	hydrophilic
153	11.1111	GVP-GNN	hydrophilic
154	22.2222	GVP-GNN	hydrophilic
155	37.2093	GVP-GNN	hydrophilic
156	23.0769	GVP-GNN	hydrophilic
157	23.5294	GVP-GNN	hydrophilic
158	9.09091	GVP-GNN	hydrophilic
159	21.7391	GVP-GNN	hydrophilic
160	35.7143	GVP-GNN	hydrophilic
161	58.3333	GVP-GNN	hydrophilic
162	21.0526	GVP-GNN	hydrophilic
163	15.625	GVP-GNN	hydrophilic
164	21.4286	GVP-GNN	hydrophilic
165	21.1538	GVP-GNN	hydrophilic
166	34.0909	GVP-GNN	hydrophilic
167	18.75	GVP-GNN	hydrophilic
168	22.7273	GVP-GNN	hydrophilic
169	48.9796	GVP-GNN	hydrophilic
170	40.5405	GVP-GNN	hydrophilic
171	24.3243	GVP-GNN	hydrophilic
172	18.9189	GVP-GNN	hydrophilic
173	54	GVP-GNN	hydrophilic
174	40.9091	GVP-GNN	hydrophilic
175	30	GVP-GNN	hydrophilic
176	28.2051	GVP-GNN	hydrophilic
177	11.4286	GVP-GNN	hydrophilic
178	12.5	GVP-GNN	hydrophilic
179	34.7826	GVP-GNN	hydrophilic
180	40.4255	GVP-GNN	hydrophilic
181	18.75	GVP-GNN	hydrophilic
182	34.0426	GVP-GNN	hydrophilic
183	36.5854	GVP-GNN	hydrophilic
184	42.5532	GVP-GNN	hydrophilic
185	21.875	GVP-GNN	hydrophilic
186	27.7778	GVP-GNN	hydrophilic
187	27.2727	GVP-GNN	hydrophilic
188	15.9091	GVP-GNN	hydrophilic
189	21.9512	GVP-GNN	hydrophilic
190	32.6531	GVP-GNN	hydrophilic
191	24.4444	GVP-GNN	hydrophilic
192	29.4118	GVP-GNN	hydrophilic
193	48.1481	GVP-GNN	hydrophilic
194	36.9565	GVP-GNN	hydrophilic
195	42.8571	GVP-GNN	hydrophilic
196	37.037	GVP-GNN	hydrophilic
197	20.5128	GVP-GNN	hydrophilic
198	21.9512	GVP-GNN	hydrophilic
199	39.1304	GVP-GNN	hydrophilic
200	13.3333	GVP-GNN	hydrophilic
201	40.8163	GVP-GNN	hydrophilic
202	8.88889	GVP-GNN	hydrophilic
203	33.9623	GVP-GNN	hydrophilic
204	30.7692	GVP-GNN	hydrophilic
205	27.6596	GVP-GNN	hydrophilic
206	41.4634	GVP-GNN	hydrophilic
207	6.97674	GVP-GNN	hydrophilic
208	40.4255	GVP-GNN	hydrophilic
209	22	GVP-GNN	hydrophilic
210	40.9091	GVP-GNN	hydrophilic
211	27.907	GVP-GNN	hydrophilic
212	22.4138	GVP-GNN	hydrophilic
213	46.1538	GVP-GNN	hydrophilic
214	40.9091	GVP-GNN	hydrophilic
215	17.7778	GVP-GNN	hydrophilic
216	39.2857	GVP-GNN	hydrophilic
217	18.9189	GVP-GNN	hydrophilic
218	32.0755	GVP-GNN	hydrophilic
219	27.5862	GVP-GNN	hydrophilic
220	25	GVP-GNN	hydrophilic
221	4	GVP-GNN	hydrophilic
222	24.5614	GVP-GNN	hydrophilic
223	6.25	GVP-GNN	hydrophilic
224	54.2373	GVP-GNN	hydrophilic
225	18.1818	GVP-GNN	hydrophilic
226	33.9286	GVP-GNN	hydrophilic
227	26.5306	GVP-GNN	hydrophilic
228	30.3571	GVP-GNN	hydrophilic
229	34.0909	GVP-GNN	hydrophilic
230	34.0426	GVP-GNN	hydrophilic
231	31.4815	GVP-GNN	hydrophilic
232	34.6154	GVP-GNN	hydrophobic
233	27.2727	GVP-GNN	hydrophobic
234	25.9259	GVP-GNN	hydrophobic
235	52.7778	GVP-GNN	hydrophobic
236	27.5862	GVP-GNN	hydrophobic
237	34.4828	GVP-GNN	hydrophobic
238	42.4242	GVP-GNN	hydrophobic
239	37.931	GVP-GNN	hydrophobic
240	23.0769	GVP-GNN	hydrophobic
241	33.3333	GVP-GNN	hydrophobic
242	7.14286	GVP-GNN	hydrophobic
243	35.7143	GVP-GNN	hydrophobic
244	30.7692	GVP-GNN	hydrophobic
245	35	GVP-GNN	hydrophobic
246	40.9091	GVP-GNN	hydrophobic
247	31.25	GVP-GNN	hydrophobic
248	44.8276	GVP-GNN	hydrophobic
249	56.6667	GVP-GNN	hydrophobic
250	12.5	GVP-GNN	hydrophobic
251	32.2581	GVP-GNN	hydrophobic
252	50	GVP-GNN	hydrophobic
253	34.2857	GVP-GNN	hydrophobic
254	17.8571	GVP-GNN	hydrophobic
255	35.7143	GVP-GNN	hydrophobic
256	47.0588	GVP-GNN	hydrophobic
257	36	GVP-GNN	hydrophobic
258	19.2308	GVP-GNN	hydrophobic
259	56.25	GVP-GNN	hydrophobic
260	65	GVP-GNN	hydrophobic
261	22.2222	GVP-GNN	hydrophobic
262	58.0645	GVP-GNN	hydrophobic
263	61.1111	GVP-GNN	hydrophobic
264	22.2222	GVP-GNN	hydrophobic
265	41.3793	GVP-GNN	hydrophobic
266	26.4706	GVP-GNN	hydrophobic
267	55.814	GVP-GNN	hydrophobic
268	48.3871	GVP-GNN	hydrophobic
269	34.2857	GVP-GNN	hydrophobic
270	59.0909	GVP-GNN	hydrophobic
271	50	GVP-GNN	hydrophobic
272	27.2727	GVP-GNN	hydrophobic
273	23.6842	GVP-GNN	hydrophobic
274	28	GVP-GNN	hydrophobic
275	26.4706	GVP-GNN	hydrophobic
276	21.9512	GVP-GNN	hydrophobic
277	19.4444	GVP-GNN	hydrophobic
278	31.5789	GVP-GNN	hydrophobic
279	22.8571	GVP-GNN	hydrophobic
280	35.2941	GVP-GNN	hydrophobic
281	21.1538	GVP-GNN	hydrophobic
282	38.4615	GVP-GNN	hydrophobic
283	23.0769	GVP-GNN	hydrophobic
284	54.5455	GVP-GNN	hydrophobic
285	7.69231	GVP-GNN	hydrophobic
286	25.8064	GVP-GNN	hydrophobic
287	16.6667	GVP-GNN	hydrophobic
288	25	GVP-GNN	hydrophobic
289	47.5	GVP-GNN	hydrophobic
290	43.75	GVP-GNN	hydrophobic
291	60.7143	GVP-GNN	hydrophobic
292	35.2941	GVP-GNN	hydrophobic
293	22.8571	GVP-GNN	hydrophobic
294	37.1429	GVP-GNN	hydrophobic
295	20	GVP-GNN	hydrophobic
296	40	GVP-GNN	hydrophobic
297	33.3333	GVP-GNN	hydrophobic
298	38.2353	GVP-GNN	hydrophobic
299	61.7647	GVP-GNN	hydrophobic
300	51.7241	GVP-GNN	hydrophobic
301	66.6667	GVP-GNN	hydrophobic
302	40.5405	GVP-GNN	hydrophobic
303	40.625	GVP-GNN	hydrophobic
304	53.8462	GVP-GNN	hydrophobic
305	20.4545	GVP-GNN	hydrophobic
306	45	GVP-GNN	hydrophobic
307	46.6667	GVP-GNN	hydrophobic
308	38.7097	GVP-GNN	hydrophobic
309	47.2222	GVP-GNN	hydrophobic
310	45.2381	GVP-GNN	hydrophobic
311	25.8064	GVP-GNN	hydrophobic
312	22.5806	GVP-GNN	hydrophobic
313	25	GVP-GNN	hydrophobic
314	34.375	GVP-GNN	hydrophobic
315	26.6667	GVP-GNN	hydrophobic
316	35.4839	GVP-GNN	hydrophobic
317	70.8333	GVP-GNN	hydrophobic
318	38.4615	GVP-GNN	hydrophobic
319	41.3793	GVP-GNN	hydrophobic
320	33.3333	GVP-GNN	hydrophobic
321	34.375	GVP-GNN	hydrophobic
322	47.2222	GVP-GNN	hydrophobic
323	35.7143	GVP-GNN	hydrophobic
324	35	GVP-GNN	hydrophobic
325	67.8571	GVP-GNN	hydrophobic
326	12.9032	GVP-GNN	hydrophobic
327	48.7805	GVP-GNN	hydrophobic
328	21.5686	GVP-GNN	hydrophilic
329	18.75	GVP-GNN	hydrophilic
330	50.8475	GVP-GNN	hydrophilic
331	51.2821	GVP-GNN	hydrophilic
332	17.2414	GVP-GNN	hydrophilic
333	22.449	GVP-GNN	hydrophilic
334	51.8519	GVP-GNN	hydrophilic
335	15.6863	GVP-GNN	hydrophilic
336	47.541	GVP-GNN	hydrophilic
337	16.3934	GVP-GNN	hydrophilic
338	24.3243	GVP-GNN	hydrophilic
339	28.0702	GVP-GNN	hydrophilic
340	31.3726	GVP-GNN	hydrophilic
341	25.5814	GVP-GNN	hydrophilic
342	9.7561	GVP-GNN	hydrophilic
343	45.614	GVP-GNN	hydrophilic
344	40.7407	GVP-GNN	hydrophilic
345	60	GVP-GNN	hydrophilic
346	17.0732	GVP-GNN	hydrophilic
347	19.5652	GVP-GNN	hydrophilic
348	16.9811	GVP-GNN	hydrophilic
349	22.7273	GVP-GNN	hydrophilic
350	23.8095	GVP-GNN	hydrophilic
351	39.5833	GVP-GNN	hydrophilic
352	43.1034	GVP-GNN	hydrophilic
353	53.7313	GVP-GNN	hydrophilic
354	28.7879	GVP-GNN	hydrophilic
355	50	GVP-GNN	hydrophilic
356	33.3333	GVP-GNN	hydrophilic
357	23.0769	GVP-GNN	hydrophilic
358	43.5484	GVP-GNN	hydrophilic
359	35.2941	GVP-GNN	hydrophilic
360	52.2388	GVP-GNN	hydrophilic
361	51.0204	GVP-GNN	hydrophilic
362	35	GVP-GNN	hydrophilic
363	70.5882	GVP-GNN	hydrophilic
364	21.2766	GVP-GNN	hydrophilic
365	19.6429	GVP-GNN	hydrophilic
366	44.0678	GVP-GNN	hydrophilic
367	23.8095	GVP-GNN	hydrophilic
368	17.7778	GVP-GNN	hydrophilic
369	29.5455	GVP-GNN	hydrophilic
370	18.1818	GVP-GNN	hydrophilic
371	38.7755	GVP-GNN	hydrophilic
372	35.1852	GVP-GNN	hydrophilic
373	32.6923	GVP-GNN	hydrophilic
374	37.931	GVP-GNN	hydrophilic
375	29.5082	GVP-GNN	hydrophilic
376	29.3103	GVP-GNN	hydrophilic
377	26.6667	GVP-GNN	hydrophilic
378	36.2069	GVP-GNN	hydrophilic
379	29.3103	GVP-GNN	hydrophilic
380	27.5	GVP-GNN	hydrophilic
381	34.375	GVP-GNN	hydrophilic
382	28.3582	GVP-GNN	hydrophilic
383	25	GVP-GNN	hydrophilic
384	27.451	GVP-GNN	hydrophilic
385	43.1034	GVP-GNN	hydrophilic
386	15.5172	GVP-GNN	hydrophilic
387	47.8873	GVP-GNN	hydrophilic
388	18.75	GVP-GNN	hydrophilic
389	7.40741	GVP-GNN	hydrophilic
390	20.3125	GVP-GNN	hydrophilic
391	25	GVP-GNN	hydrophilic
392	16.9492	GVP-GNN	hydrophilic
393	37.3134	GVP-GNN	hydrophilic
394	54.5455	GVP-GNN	hydrophilic
395	40	GVP-GNN	hydrophilic
396	28.2051	GVP-GNN	hydrophilic
397	45.4545	GVP-GNN	hydrophilic
398	29.7872	GVP-GNN	hydrophilic
399	31.8841	GVP-GNN	hydrophilic
400	40.8451	GVP-GNN	hydrophilic
401	19.2308	GVP-GNN	hydrophilic
402	43.5484	GVP-GNN	hydrophilic
403	48.9796	GVP-GNN	hydrophilic
404	5.88235	GVP-GNN	hydrophilic
405	40.3846	GVP-GNN	hydrophilic
406	46.6667	GVP-GNN	hydrophilic
407	36.3636	GVP-GNN	hydrophilic
408	33.3333	GVP-GNN	hydrophilic
409	20	GVP-GNN	hydrophilic
410	24.2857	GVP-GNN	hydrophilic
411	40.2778	GVP-GNN	hydrophilic
412	15.7895	GVP-GNN	hydrophilic
413	42.8571	GVP-GNN	hydrophilic
414	36.5079	GVP-GNN	hydrophilic
415	30.3571	GVP-GNN	hydrophilic
416	35.4839	GVP-GNN	hydrophilic
417	22	GVP-GNN	hydrophilic
418	34.3284	GVP-GNN	hydrophilic
419	29.2308	GVP-GNN	hydrophilic
420	42.1875	GVP-GNN	hydrophilic
421	43.4211	GVP-GNN	hydrophilic
422	17.6471	GVP-GNN	hydrophilic
423	44.4444	GVP-GNN	hydrophilic
424	35.1351	GVP-GNN	hydrophobic
425	35.8974	GVP-GNN	hydrophobic
426	39.2857	GVP-GNN	hydrophobic
427	20.5882	GVP-GNN	hydrophobic
428	50	GVP-GNN	hydrophobic
429	37.1429	GVP-GNN	hydrophobic
430	34.2105	GVP-GNN	hydrophobic
431	53.3333	GVP-GNN	hydrophobic
432	23.4043	GVP-GNN	hydrophobic
433	29.0323	GVP-GNN	hydrophobic
434	55.8824	GVP-GNN	hydrophobic
435	48.7805	GVP-GNN	hydrophobic
436	60	GVP-GNN	hydrophobic
437	28.5714	GVP-GNN	hydrophobic
438	43.5897	GVP-GNN	hydrophobic
439	56.25	GVP-GNN	hydrophobic
440	48.1481	GVP-GNN	hydrophobic
441	43.5897	GVP-GNN	hydrophobic
442	40.4762	GVP-GNN	hydrophobic
443	30.9524	GVP-GNN	hydrophobic
444	40	GVP-GNN	hydrophobic
445	27.2727	GVP-GNN	hydrophobic
446	29.7297	GVP-GNN	hydrophobic
447	34.2857	GVP-GNN	hydrophobic
448	17.9487	GVP-GNN	hydrophobic
449	32.2581	GVP-GNN	hydrophobic
450	30.5556	GVP-GNN	hydrophobic
451	52.6316	GVP-GNN	hydrophobic
452	30.2326	GVP-GNN	hydrophobic
453	50	GVP-GNN	hydrophobic
454	41.0256	GVP-GNN	hydrophobic
455	57.7778	GVP-GNN	hydrophobic
456	53.3333	GVP-GNN	hydrophobic
457	46.5116	GVP-GNN	hydrophobic
458	26.8293	GVP-GNN	hydrophobic
459	25.8064	GVP-GNN	hydrophobic
460	69.0476	GVP-GNN	hydrophobic
461	14.2857	GVP-GNN	hydrophobic
462	61.3636	GVP-GNN	hydrophobic
463	33.3333	GVP-GNN	hydrophobic
464	45	GVP-GNN	hydrophobic
465	63.1579	GVP-GNN	hydrophobic
466	25.9259	GVP-GNN	hydrophobic
467	47.619	GVP-GNN	hydrophobic
468	28.8889	GVP-GNN	hydrophobic
469	44.6809	GVP-GNN	hydrophobic
470	41.8605	GVP-GNN	hydrophobic
471	73.3333	GVP-GNN	hydrophobic
472	57.4468	GVP-GNN	hydrophobic
473	48.7805	GVP-GNN	hydrophobic
474	44.898	GVP-GNN	hydrophobic
475	69.0476	GVP-GNN	hydrophobic
476	40.4762	GVP-GNN	hydrophobic
477	46.5116	GVP-GNN	hydrophobic
478	70.9677	GVP-GNN	hydrophobic
479	41.4634	GVP-GNN	hydrophobic
480	31.0345	GVP-GNN	hydrophobic
481	24.4444	GVP-GNN	hydrophobic
482	11.1111	GVP-GNN	hydrophobic
483	55	GVP-GNN	hydrophobic
484	45.6522	GVP-GNN	hydrophobic
485	47.619	GVP-GNN	hydrophobic
486	41.9355	GVP-GNN	hydrophobic
487	51.3513	GVP-GNN	hydrophobic
488	71.4286	GVP-GNN	hydrophobic
489	45.7143	GVP-GNN	hydrophobic
490	33.3333	GVP-GNN	hydrophobic
491	60	GVP-GNN	hydrophobic
492	42.8571	GVP-GNN	hydrophobic
493	54.3478	GVP-GNN	hydrophobic
494	37.7778	GVP-GNN	hydrophobic
495	47.5	GVP-GNN	hydrophobic
496	50	GVP-GNN	hydrophobic
497	21.6216	GVP-GNN	hydrophobic
498	25	GVP-GNN	hydrophobic
499	35.1351	GVP-GNN	hydrophobic
500	34.1463	GVP-GNN	hydrophobic
501	25.5814	GVP-GNN	hydrophobic
502	32.3529	GVP-GNN	hydrophobic
503	38.7097	GVP-GNN	hydrophobic
504	38.6364	GVP-GNN	hydrophobic
505	52.6316	GVP-GNN	hydrophobic
506	61.2903	GVP-GNN	hydrophobic
507	31.25	GVP-GNN	hydrophobic
508	51.4286	GVP-GNN	hydrophobic
509	41.4634	GVP-GNN	hydrophobic
510	63.0435	GVP-GNN	hydrophobic
511	26.8657	GVP-GNN	hydrophilic
512	25.7576	GVP-GNN	hydrophilic
513	50.9804	GVP-GNN	hydrophilic
514	21.5385	GVP-GNN	hydrophilic
515	52.5424	GVP-GNN	hydrophilic
516	20.4082	GVP-GNN	hydrophilic
517	29.1667	GVP-GNN	hydrophilic
518	41.0714	GVP-GNN	hydrophilic
519	25.8621	GVP-GNN	hydrophilic
520	38.8889	GVP-GNN	hydrophilic
521	56.6667	GVP-GNN	hydrophilic
522	49.2308	GVP-GNN	hydrophilic
523	35.7143	GVP-GNN	hydrophilic
524	32	GVP-GNN	hydrophilic
525	27.907	GVP-GNN	hydrophilic
526	33.3333	GVP-GNN	hydrophilic
527	46.25	GVP-GNN	hydrophilic
528	32.2581	GVP-GNN	hydrophilic
529	36.9231	GVP-GNN	hydrophilic
530	26.1538	GVP-GNN	hydrophilic
531	36	GVP-GNN	hydrophilic
532	18.6667	GVP-GNN	hydrophilic
533	30.4348	GVP-GNN	hydrophilic
534	35.6164	GVP-GNN	hydrophilic
535	16.1765	GVP-GNN	hydrophilic
536	20.3704	GVP-GNN	hydrophilic
537	40	GVP-GNN	hydrophilic
538	41.8182	GVP-GNN	hydrophilic
539	31.8182	GVP-GNN	hydrophilic
540	39.1304	GVP-GNN	hydrophilic
541	25.7143	GVP-GNN	hydrophilic
542	33.8983	GVP-GNN	hydrophilic
543	39.0625	GVP-GNN	hydrophilic
544	49.2063	GVP-GNN	hydrophilic
545	26	GVP-GNN	hydrophilic
546	31.4815	GVP-GNN	hydrophilic
547	45.4545	GVP-GNN	hydrophilic
548	36	GVP-GNN	hydrophilic
549	51.8519	GVP-GNN	hydrophilic
550	33.9286	GVP-GNN	hydrophilic
551	52.381	GVP-GNN	hydrophilic
552	34.7222	GVP-GNN	hydrophilic
553	34	GVP-GNN	hydrophilic
554	39.3443	GVP-GNN	hydrophilic
555	27.6923	GVP-GNN	hydrophilic
556	33.3333	GVP-GNN	hydrophilic
557	25	GVP-GNN	hydrophilic
558	53.8462	GVP-GNN	hydrophilic
559	40.625	GVP-GNN	hydrophilic
560	26.8657	GVP-GNN	hydrophilic
561	31.6667	GVP-GNN	hydrophilic
562	29.6875	GVP-GNN	hydrophilic
563	31.8841	GVP-GNN	hydrophilic
564	40.2985	GVP-GNN	hydrophilic
565	33.3333	GVP-GNN	hydrophilic
566	17.0213	GVP-GNN	hydrophilic
567	36.6197	GVP-GNN	hydrophilic
568	31.3433	GVP-GNN	hydrophilic
569	25	GVP-GNN	hydrophilic
570	25	GVP-GNN	hydrophilic
571	28.3333	GVP-GNN	hydrophilic
572	37.7049	GVP-GNN	hydrophilic
573	44.4444	GVP-GNN	hydrophilic
574	36	GVP-GNN	hydrophilic
575	53.0303	GVP-GNN	hydrophilic
576	32.4324	GVP-GNN	hydrophilic
577	35.5263	GVP-GNN	hydrophilic
578	36.9863	GVP-GNN	hydrophilic
579	35.3846	GVP-GNN	hydrophilic
580	46.9697	GVP-GNN	hydrophilic
581	50.7246	GVP-GNN	hydrophilic
582	39.4366	GVP-GNN	hydrophilic
583	31.8182	GVP-GNN	hydrophilic
584	20.2703	GVP-GNN	hydrophilic
585	31.7073	GVP-GNN	hydrophilic
586	40	GVP-GNN	hydrophilic
587	33.8028	GVP-GNN	hydrophilic
588	25	GVP-GNN	hydrophilic
589	27.5	GVP-GNN	hydrophilic
590	37.7359	GVP-GNN	hydrophilic
591	21.3115	GVP-GNN	hydrophilic
592	41.4286	GVP-GNN	hydrophilic
593	36.7089	GVP-GNN	hydrophilic
594	32.2581	GVP-GNN	hydrophilic
595	36.3636	GVP-GNN	hydrophilic
596	34.3284	GVP-GNN	hydrophilic
597	36.7647	GVP-GNN	hydrophilic
598	47.619	GVP-GNN	hydrophobic
599	63.3333	GVP-GNN	hydrophobic
600	52.7778	GVP-GNN	hydrophobic
601	33.3333	GVP-GNN	hydrophobic
602	45.4545	GVP-GNN	hydrophobic
603	8.88889	GVP-GNN	hydrophobic
604	43.2432	GVP-GNN	hydrophobic
605	62.7907	GVP-GNN	hydrophobic
606	24.1379	GVP-GNN	hydrophobic
607	43.9024	GVP-GNN	hydrophobic
608	60.5263	GVP-GNN	hydrophobic
609	52.5	GVP-GNN	hydrophobic
610	46.6667	GVP-GNN	hydrophobic
611	35.2941	GVP-GNN	hydrophobic
612	45	GVP-GNN	hydrophobic
613	9.375	GVP-GNN	hydrophobic
614	54.5455	GVP-GNN	hydrophobic
615	34.0426	GVP-GNN	hydrophobic
616	36.7347	GVP-GNN	hydrophobic
617	50	GVP-GNN	hydrophobic
618	17.5	GVP-GNN	hydrophobic
619	68.0851	GVP-GNN	hydrophobic
620	14.6341	GVP-GNN	hydrophobic
621	42.1053	GVP-GNN	hydrophobic
622	26.8293	GVP-GNN	hydrophobic
623	62.5	GVP-GNN	hydrophobic
624	22.2222	GVP-GNN	hydrophobic
625	58.3333	GVP-GNN	hydrophobic
626	41.3043	GVP-GNN	hydrophobic
627	58.3333	GVP-GNN	hydrophobic
628	28.9474	GVP-GNN	hydrophobic
629	52.5	GVP-GNN	hydrophobic
630	53.3333	GVP-GNN	hydrophobic
631	24.3243	GVP-GNN	hydrophobic
632	44.898	GVP-GNN	hydrophobic
633	37.5	GVP-GNN	hydrophobic
634	43.9024	GVP-GNN	hydrophobic
635	23.8095	GVP-GNN	hydrophobic
636	41.8605	GVP-GNN	hydrophobic
637	43.5897	GVP-GNN	hydrophobic
638	38.4615	GVP-GNN	hydrophobic
639	27.5	GVP-GNN	hydrophobic
640	20	GVP-GNN	hydrophobic
641	47.9167	GVP-GNN	hydrophobic
642	53.8462	GVP-GNN	hydrophobic
643	42.5	GVP-GNN	hydrophobic
644	23.6842	GVP-GNN	hydrophobic
645	47.619	GVP-GNN	hydrophobic
646	38.7097	GVP-GNN	hydrophobic
647	62.5	GVP-GNN	hydrophobic
648	28.5714	GVP-GNN	hydrophobic
649	51.7241	GVP-GNN	hydrophobic
650	26.3158	GVP-GNN	hydrophobic
651	48	GVP-GNN	hydrophobic
652	44.186	GVP-GNN	hydrophobic
653	31.5789	GVP-GNN	hydrophobic
654	33.3333	GVP-GNN	hydrophobic
655	35.2941	GVP-GNN	hydrophobic
656	45	GVP-GNN	hydrophobic
657	42.3077	GVP-GNN	hydrophobic
658	51.8519	GVP-GNN	hydrophobic
659	60	GVP-GNN	hydrophobic
660	45.9459	GVP-GNN	hydrophobic
661	33.3333	GVP-GNN	hydrophobic
662	32	GVP-GNN	hydrophobic
663	30.303	GVP-GNN	hydrophobic
664	32.6923	GVP-GNN	hydrophobic
665	38.2979	GVP-GNN	hydrophobic
666	52.1739	GVP-GNN	hydrophobic
667	25.7143	GVP-GNN	hydrophobic
668	43.6364	GVP-GNN	hydrophobic
669	44	GVP-GNN	hydrophobic
670	46.9388	GVP-GNN	hydrophobic
671	41.1765	GVP-GNN	hydrophobic
672	25	GVP-GNN	hydrophobic
673	27.907	GVP-GNN	hydrophobic
674	41.8605	GVP-GNN	hydrophobic
675	48.7805	GVP-GNN	hydrophobic
676	33.3333	GVP-GNN	hydrophobic
677	37.5	GVP-GNN	hydrophilic
678	42.8571	GVP-GNN	hydrophilic
679	45.8333	GVP-GNN	hydrophilic
680	16.6667	GVP-GNN	hydrophilic
681	39.7059	GVP-GNN	hydrophilic
682	23.3333	GVP-GNN	hydrophilic
683	32.7273	GVP-GNN	hydrophilic
684	46.1538	GVP-GNN	hydrophilic
685	26.5823	GVP-GNN	hydrophilic
686	39.1892	GVP-GNN	hydrophilic
687	40.2597	GVP-GNN	hydrophilic
688	31.0811	GVP-GNN	hydrophilic
689	50	GVP-GNN	hydrophilic
690	40.2985	GVP-GNN	hydrophilic
691	53.5714	GVP-GNN	hydrophilic
692	39.2157	GVP-GNN	hydrophilic
693	44.4444	GVP-GNN	hydrophilic
694	38.806	GVP-GNN	hydrophilic
695	34.9206	GVP-GNN	hydrophilic
696	43.8356	GVP-GNN	hydrophilic
697	55.8442	GVP-GNN	hydrophilic
698	31.4286	GVP-GNN	hydrophilic
699	34.2105	GVP-GNN	hydrophilic
700	26.4706	GVP-GNN	hydrophilic
701	35.2941	GVP-GNN	hydrophilic
702	47.619	GVP-GNN	hydrophilic
703	18.2927	GVP-GNN	hydrophilic
704	41.2698	GVP-GNN	hydrophilic
705	37.5	GVP-GNN	hydrophilic
706	25.3731	GVP-GNN	hydrophilic
707	39.0625	GVP-GNN	hydrophilic
708	41.4286	GVP-GNN	hydrophilic
709	38.4615	GVP-GNN	hydrophilic
710	32.7869	GVP-GNN	hydrophilic
711	44.6154	GVP-GNN	hydrophilic
712	32.5	GVP-GNN	hydrophilic
713	27.8481	GVP-GNN	hydrophilic
714	29.4872	GVP-GNN	hydrophilic
715	30.8824	GVP-GNN	hydrophilic
716	40.7895	GVP-GNN	hydrophilic
717	29.8507	GVP-GNN	hydrophilic
718	35	GVP-GNN	hydrophilic
719	23.1707	GVP-GNN	hydrophilic
720	37.5	GVP-GNN	hydrophilic
721	52.439	GVP-GNN	hydrophilic
722	45.4545	GVP-GNN	hydrophilic
723	28.9157	GVP-GNN	hydrophilic
724	53.1646	GVP-GNN	hydrophilic
725	41.9355	GVP-GNN	hydrophilic
726	51.3513	GVP-GNN	hydrophilic
727	25	GVP-GNN	hydrophilic
728	33.3333	GVP-GNN	hydrophilic
729	32.1429	GVP-GNN	hydrophilic
730	32.3529	GVP-GNN	hydrophilic
731	36.6197	GVP-GNN	hydrophilic
732	42.3077	GVP-GNN	hydrophilic
733	30.6452	GVP-GNN	hydrophilic
734	52.9412	GVP-GNN	hydrophilic
735	39.5062	GVP-GNN	hydrophilic
736	45.0704	GVP-GNN	hydrophilic
737	34.0659	GVP-GNN	hydrophilic
738	35.2273	GVP-GNN	hydrophilic
739	31.4286	GVP-GNN	hydrophilic
740	49.4253	GVP-GNN	hydrophilic
741	28.7671	GVP-GNN	hydrophilic
742	18.8406	GVP-GNN	hydrophilic
743	43.1373	GVP-GNN	hydrophilic
744	23.5294	GVP-GNN	hydrophilic
745	37.0968	GVP-GNN	hydrophilic
746	30.8642	GVP-GNN	hydrophilic
747	34.7826	GVP-GNN	hydrophilic
748	49.3333	GVP-GNN	hydrophilic
749	37.5	GVP-GNN	hydrophilic
750	25.3521	GVP-GNN	hydrophilic
751	29.2308	GVP-GNN	hydrophilic
752	25.3012	GVP-GNN	hydrophilic
753	36.1446	GVP-GNN	hydrophilic
754	40.7407	GVP-GNN	hydrophilic
755	44.8718	GVP-GNN	hydrophilic
756	50	GVP-GNN	hydrophobic
757	55.814	GVP-GNN	hydrophobic
758	40.5405	GVP-GNN	hydrophobic
759	37.7778	GVP-GNN	hydrophobic
760	23.8095	GVP-GNN	hydrophobic
761	38.7755	GVP-GNN	hydrophobic
762	60	GVP-GNN	hydrophobic
763	52.8302	GVP-GNN	hydrophobic
764	58	GVP-GNN	hydrophobic
765	28.5714	GVP-GNN	hydrophobic
766	48.7805	GVP-GNN	hydrophobic
767	13.9535	GVP-GNN	hydrophobic
768	38.6364	GVP-GNN	hydrophobic
769	63.8889	GVP-GNN	hydrophobic
770	52.7778	GVP-GNN	hydrophobic
771	46.1538	GVP-GNN	hydrophobic
772	35.8974	GVP-GNN	hydrophobic
773	46.8085	GVP-GNN	hydrophobic
774	47.2727	GVP-GNN	hydrophobic
775	24.3902	GVP-GNN	hydrophobic
776	55.102	GVP-GNN	hydrophobic
777	32.5	GVP-GNN	hydrophobic
778	47.8261	GVP-GNN	hydrophobic
779	46.8085	GVP-GNN	hydrophobic
780	47.9167	GVP-GNN	hydrophobic
781	38.4615	GVP-GNN	hydrophobic
782	35.7143	GVP-GNN	hydrophobic
783	43.5897	GVP-GNN	hydrophobic
784	26.1905	GVP-GNN	hydrophobic
785	22.5	GVP-GNN	hydrophobic
786	35.2941	GVP-GNN	hydrophobic
787	31.7073	GVP-GNN	hydrophobic
788	41.1765	GVP-GNN	hydrophobic
789	35.4167	GVP-GNN	hydrophobic
790	41.0256	GVP-GNN	hydrophobic
791	39.2157	GVP-GNN	hydrophobic
792	30.4348	GVP-GNN	hydrophobic
793	46.9388	GVP-GNN	hydrophobic
794	32.6087	GVP-GNN	hydrophobic
795	33.3333	GVP-GNN	hydrophobic
796	51.0204	GVP-GNN	hydrophobic
797	33.9623	GVP-GNN	hydrophobic
798	47.7273	GVP-GNN	hydrophobic
799	45.6522	GVP-GNN	hydrophobic
800	53.4884	GVP-GNN	hydrophobic
801	57.4468	GVP-GNN	hydrophobic
802	51.1111	GVP-GNN	hydrophobic
803	62.7451	GVP-GNN	hydrophobic
804	38.7755	GVP-GNN	hydrophobic
805	58.6956	GVP-GNN	hydrophobic
806	54.7619	GVP-GNN	hydrophobic
807	22.0339	GVP-GNN	hydrophobic
808	32.0755	GVP-GNN	hydrophobic
809	20.9302	GVP-GNN	hydrophobic
810	58	GVP-GNN	hydrophobic
811	46.5116	GVP-GNN	hydrophobic
812	50	GVP-GNN	hydrophobic
813	54	GVP-GNN	hydrophobic
814	38.2979	GVP-GNN	hydrophobic
815	48.0769	GVP-GNN	hydrophobic
816	50	GVP-GNN	hydrophobic
817	38.2979	GVP-GNN	hydrophobic
818	58.1395	GVP-GNN	hydrophobic
819	43.4783	GVP-GNN	hydrophobic
820	57.1429	GVP-GNN	hydrophobic
821	54.3478	GVP-GNN	hydrophobic
822	46.6667	GVP-GNN	hydrophobic
823	30.6122	GVP-GNN	hydrophobic
824	40.3509	GVP-GNN	hydrophobic
825	57.8947	GVP-GNN	hydrophobic
826	47.9167	GVP-GNN	hydrophobic
827	58	GVP-GNN	hydrophobic
828	36.7347	GVP-GNN	hydrophobic
829	28.5714	GVP-GNN	hydrophobic
830	44.4444	GVP-GNN	hydrophilic
831	46.9697	GVP-GNN	hydrophilic
832	49.4382	GVP-GNN	hydrophilic
833	44.8718	GVP-GNN	hydrophilic
834	33.3333	GVP-GNN	hydrophilic
835	31.1688	GVP-GNN	hydrophilic
836	52.7027	GVP-GNN	hydrophilic
837	35.2941	GVP-GNN	hydrophilic
838	30.6667	GVP-GNN	hydrophilic
839	30.2632	GVP-GNN	hydrophilic
840	37.6471	GVP-GNN	hydrophilic
841	19.0476	GVP-GNN	hydrophilic
842	31.5789	GVP-GNN	hydrophilic
843	36.3636	GVP-GNN	hydrophilic
844	40.2299	GVP-GNN	hydrophilic
845	36.8421	GVP-GNN	hydrophilic
846	31.4607	GVP-GNN	hydrophilic
847	35.0649	GVP-GNN	hydrophilic
848	41.6667	GVP-GNN	hydrophilic
849	31.0345	GVP-GNN	hydrophilic
850	37.6623	GVP-GNN	hydrophilic
851	33.75	GVP-GNN	hydrophilic
852	34.3284	GVP-GNN	hydrophilic
853	51.8519	GVP-GNN	hydrophilic
854	40.5405	GVP-GNN	hydrophilic
855	42.8571	GVP-GNN	hydrophilic
856	24.1379	GVP-GNN	hydrophilic
857	34.1463	GVP-GNN	hydrophilic
858	37.931	GVP-GNN	hydrophilic
859	19.1011	GVP-GNN	hydrophilic
860	25.4902	GVP-GNN	hydrophilic
861	31.4607	GVP-GNN	hydrophilic
862	43.038	GVP-GNN	hydrophilic
863	19.1781	GVP-GNN	hydrophilic
864	30.4878	GVP-GNN	hydrophilic
865	37.6623	GVP-GNN	hydrophilic
866	46.4286	GVP-GNN	hydrophilic
867	40.7407	GVP-GNN	hydrophilic
868	42.6829	GVP-GNN	hydrophilic
869	40	GVP-GNN	hydrophilic
870	37.9747	GVP-GNN	hydrophilic
871	35.7143	GVP-GNN	hydrophilic
872	30.4878	GVP-GNN	hydrophilic
873	41.1765	GVP-GNN	hydrophilic
874	46.6667	GVP-GNN	hydrophilic
875	48.0519	GVP-GNN	hydrophilic
876	36.1111	GVP-GNN	hydrophilic
877	41.25	GVP-GNN	hydrophilic
878	33.7349	GVP-GNN	hydrophilic
879	32.8571	GVP-GNN	hydrophilic
880	37.6623	GVP-GNN	hydrophilic
881	31.0811	GVP-GNN	hydrophilic
882	45.5696	GVP-GNN	hydrophilic
883	33.3333	GVP-GNN	hydrophilic
884	38.2716	GVP-GNN	hydrophilic
885	29.1139	GVP-GNN	hydrophilic
886	45.1219	GVP-GNN	hydrophilic
887	45.5882	GVP-GNN	hydrophilic
888	35.9375	GVP-GNN	hydrophilic
889	39.1304	GVP-GNN	hydrophilic
890	48.6111	GVP-GNN	hydrophilic
891	34.5238	GVP-GNN	hydrophilic
892	32.0988	GVP-GNN	hydrophilic
893	43.6782	GVP-GNN	hydrophilic
894	36.4706	GVP-GNN	hydrophilic
895	42.2535	GVP-GNN	hydrophilic
896	39.3258	GVP-GNN	hydrophilic
897	23.2558	GVP-GNN	hydrophilic
898	38.6667	GVP-GNN	hydrophilic
899	29.8701	GVP-GNN	hydrophilic
900	42.8571	GVP-GNN	hydrophilic
901	37.8378	GVP-GNN	hydrophilic
902	53.4884	GVP-GNN	hydrophilic
903	17.2414	GVP-GNN	hydrophilic
904	51.7857	GVP-GNN	hydrophobic
905	48.8889	GVP-GNN	hydrophobic
906	60.7843	GVP-GNN	hydrophobic
907	51.7241	GVP-GNN	hydrophobic
908	62.7907	GVP-GNN	hydrophobic
909	36.8421	GVP-GNN	hydrophobic
910	34.6154	GVP-GNN	hydrophobic
911	35.7143	GVP-GNN	hydrophobic
912	55.8824	GVP-GNN	hydrophobic
913	51.0204	GVP-GNN	hydrophobic
914	48.9796	GVP-GNN	hydrophobic
915	59.4595	GVP-GNN	hydrophobic
916	43.9024	GVP-GNN	hydrophobic
917	53.0612	GVP-GNN	hydrophobic
918	47.5	GVP-GNN	hydrophobic
919	42.1053	GVP-GNN	hydrophobic
920	48.8372	GVP-GNN	hydrophobic
921	45.9459	GVP-GNN	hydrophobic
922	40.5405	GVP-GNN	hydrophobic
923	55.5556	GVP-GNN	hydrophobic
924	46.1538	GVP-GNN	hydrophobic
925	50.9434	GVP-GNN	hydrophobic
926	57.1429	GVP-GNN	hydrophobic
927	46.4286	GVP-GNN	hydrophobic
928	36	GVP-GNN	hydrophobic
929	47.8261	GVP-GNN	hydrophobic
930	51.1111	GVP-GNN	hydrophobic
931	44	GVP-GNN	hydrophobic
932	34.5455	GVP-GNN	hydrophobic
933	62.5	GVP-GNN	hydrophobic
934	48	GVP-GNN	hydrophobic
935	40	GVP-GNN	hydrophobic
936	49.1228	GVP-GNN	hydrophobic
937	46	GVP-GNN	hydrophobic
938	6	GVP-GNN	hydrophobic
939	71.7391	GVP-GNN	hydrophobic
940	47.0588	GVP-GNN	hydrophobic
941	22	GVP-GNN	hydrophobic
942	57.1429	GVP-GNN	hydrophobic
943	36.5854	GVP-GNN	hydrophobic
944	42.5926	GVP-GNN	hydrophobic
945	46.3415	GVP-GNN	hydrophobic
946	53.4483	GVP-GNN	hydrophobic
947	68.75	GVP-GNN	hydrophobic
948	46.6667	GVP-GNN	hydrophobic
949	46.6667	GVP-GNN	hydrophobic
950	39.2157	GVP-GNN	hydrophobic
951	56.25	GVP-GNN	hydrophobic
952	49.0566	GVP-GNN	hydrophobic
953	25	GVP-GNN	hydrophobic
954	33.8983	GVP-GNN	hydrophobic
955	45.283	GVP-GNN	hydrophobic
956	35.2941	GVP-GNN	hydrophobic
957	57.6923	GVP-GNN	hydrophobic
958	36.3636	GVP-GNN	hydrophobic
959	47.1698	GVP-GNN	hydrophobic
960	35.7143	GVP-GNN	hydrophobic
961	45.098	GVP-GNN	hydrophobic
962	59.6154	GVP-GNN	hydrophobic
963	45.098	GVP-GNN	hydrophobic
964	26.7857	GVP-GNN	hydrophobic
965	55.9322	GVP-GNN	hydrophobic
966	44.898	GVP-GNN	hydrophobic
967	39.6552	GVP-GNN	hydrophobic
968	22.7273	GVP-GNN	hydrophobic
969	54.1667	GVP-GNN	hydrophobic
970	51.1111	GVP-GNN	hydrophobic
971	63.0435	GVP-GNN	hydrophobic
972	55.814	GVP-GNN	hydrophobic
973	40.5063	GVP-GNN	hydrophilic
974	40.9639	GVP-GNN	hydrophilic
975	49.3827	GVP-GNN	hydrophilic
976	47.3684	GVP-GNN	hydrophilic
977	41.1765	GVP-GNN	hydrophilic
978	41.25	GVP-GNN	hydrophilic
979	48.8095	GVP-GNN	hydrophilic
980	33.3333	GVP-GNN	hydrophilic
981	37.6812	GVP-GNN	hydrophilic
982	40.6977	GVP-GNN	hydrophilic
983	45.5696	GVP-GNN	hydrophilic
984	40.6593	GVP-GNN	hydrophilic
985	42.7083	GVP-GNN	hydrophilic
986	42.5	GVP-GNN	hydrophilic
987	33.3333	GVP-GNN	hydrophilic
988	40.7407	GVP-GNN	hydrophilic
989	49.4737	GVP-GNN	hydrophilic
990	32.6087	GVP-GNN	hydrophilic
991	32.6531	GVP-GNN	hydrophilic
992	54.4444	GVP-GNN	hydrophilic
993	39.5833	GVP-GNN	hydrophilic
994	48.0519	GVP-GNN	hydrophilic
995	46.25	GVP-GNN	hydrophilic
996	36	GVP-GNN	hydrophilic
997	28.3582	GVP-GNN	hydrophilic
998	40.6593	GVP-GNN	hydrophilic
999	34.6154	GVP-GNN	hydrophilic
1000	42.1687	GVP-GNN	hydrophilic
1001	37.8049	GVP-GNN	hydrophilic
1002	42.8571	GVP-GNN	hydrophilic
1003	41.1765	GVP-GNN	hydrophilic
1004	36.25	GVP-GNN	hydrophilic
1005	42.8571	GVP-GNN	hydrophilic
1006	32.5	GVP-GNN	hydrophilic
1007	17.7778	GVP-GNN	hydrophilic
1008	28.5714	GVP-GNN	hydrophilic
1009	37.9747	GVP-GNN	hydrophilic
1010	25.5556	GVP-GNN	hydrophilic
1011	41.6667	GVP-GNN	hydrophilic
1012	29.0698	GVP-GNN	hydrophilic
1013	24.7059	GVP-GNN	hydrophilic
1014	45.3608	GVP-GNN	hydrophilic
1015	35.2113	GVP-GNN	hydrophilic
1016	35.443	GVP-GNN	hydrophilic
1017	19.0476	GVP-GNN	hydrophilic
1018	49.2958	GVP-GNN	hydrophilic
1019	39.4737	GVP-GNN	hydrophilic
1020	35.8974	GVP-GNN	hydrophilic
1021	48.2353	GVP-GNN	hydrophilic
1022	31.0345	GVP-GNN	hydrophilic
1023	38.5542	GVP-GNN	hydrophilic
1024	31.7647	GVP-GNN	hydrophilic
1025	33.8235	GVP-GNN	hydrophilic
1026	38.6364	GVP-GNN	hydrophilic
1027	30.5085	GVP-GNN	hydrophilic
1028	25.974	GVP-GNN	hydrophilic
1029	36.8421	GVP-GNN	hydrophilic
1030	39.2857	GVP-GNN	hydrophilic
1031	39.5604	GVP-GNN	hydrophilic
1032	47.0588	GVP-GNN	hydrophilic
1033	27.5862	GVP-GNN	hydrophilic
1034	46.8354	GVP-GNN	hydrophilic
1035	32.5301	GVP-GNN	hydrophilic
1036	25.974	GVP-GNN	hydrophilic
1037	29.4118	GVP-GNN	hydrophilic
1038	41.4286	GVP-GNN	hydrophilic
1039	37.5	GVP-GNN	hydrophilic
1040	40	GVP-GNN	hydrophilic
1041	35.3535	GVP-GNN	hydrophilic
1042	44.4444	GVP-GNN	hydrophobic
1043	50.8475	GVP-GNN	hydrophobic
1044	44	GVP-GNN	hydrophobic
1045	55	GVP-GNN	hydrophobic
1046	47.5	GVP-GNN	hydrophobic
1047	47.9167	GVP-GNN	hydrophobic
1048	61.7021	GVP-GNN	hydrophobic
1049	36.3636	GVP-GNN	hydrophobic
1050	40.8163	GVP-GNN	hydrophobic
1051	40.4255	GVP-GNN	hydrophobic
1052	45.4545	GVP-GNN	hydrophobic
1053	52.5424	GVP-GNN	hydrophobic
1054	51.0204	GVP-GNN	hydrophobic
1055	38.9831	GVP-GNN	hydrophobic
1056	50	GVP-GNN	hydrophobic
1057	44.186	GVP-GNN	hydrophobic
1058	41.1765	GVP-GNN	hydrophobic
1059	40.8163	GVP-GNN	hydrophobic
1060	18.1818	GVP-GNN	hydrophobic
1061	56.4516	GVP-GNN	hydrophobic
1062	57.6923	GVP-GNN	hydrophobic
1063	48.0769	GVP-GNN	hydrophobic
1064	47.1698	GVP-GNN	hydrophobic
1065	54.2857	GVP-GNN	hydrophobic
1066	40	GVP-GNN	hydrophobic
1067	43.1373	GVP-GNN	hydrophobic
1068	56.8965	GVP-GNN	hydrophobic
1069	56	GVP-GNN	hydrophobic
1070	47.9167	GVP-GNN	hydrophobic
1071	44.898	GVP-GNN	hydrophobic
1072	46.5116	GVP-GNN	hydrophobic
1073	46.4286	GVP-GNN	hydrophobic
1074	45.9016	GVP-GNN	hydrophobic
1075	56	GVP-GNN	hydrophobic
1076	23.0769	GVP-GNN	hydrophobic
1077	39.1304	GVP-GNN	hydrophobic
1078	38.0952	GVP-GNN	hydrophobic
1079	29.5455	GVP-GNN	hydrophobic
1080	63.1579	GVP-GNN	hydrophobic
1081	44.4444	GVP-GNN	hydrophobic
1082	47.4576	GVP-GNN	hydrophobic
1083	40.9091	GVP-GNN	hydrophobic
1084	42.8571	GVP-GNN	hydrophobic
1085	50	GVP-GNN	hydrophobic
1086	54.2857	GVP-GNN	hydrophobic
1087	47.8261	GVP-GNN	hydrophobic
1088	40	GVP-GNN	hydrophobic
1089	35.8491	GVP-GNN	hydrophobic
1090	45.8333	GVP-GNN	hydrophobic
1091	39.6825	GVP-GNN	hydrophobic
1092	67.7419	GVP-GNN	hydrophobic
1093	59.0909	GVP-GNN	hydrophobic
1094	40.678	GVP-GNN	hydrophobic
1095	32.2034	GVP-GNN	hydrophobic
1096	40	GVP-GNN	hydrophobic
1097	54.717	GVP-GNN	hydrophobic
1098	33.3333	GVP-GNN	hydrophobic
1099	35.0877	GVP-GNN	hydrophobic
1100	52.6316	GVP-GNN	hydrophobic
1101	40	GVP-GNN	hydrophobic
1102	21.1538	GVP-GNN	hydrophobic
1103	30.9091	GVP-GNN	hydrophobic
1104	62	GVP-GNN	hydrophobic
1105	50.9804	GVP-GNN	hydrophobic
1106	43.75	GVP-GNN	hydrophobic
1107	37.9747	GVP-GNN	hydrophilic
1108	34.3284	GVP-GNN	hydrophilic
1109	37.1795	GVP-GNN	hydrophilic
1110	42.3529	GVP-GNN	hydrophilic
1111	35.2941	GVP-GNN	hydrophilic
1112	41.8605	GVP-GNN	hydrophilic
1113	52.0408	GVP-GNN	hydrophilic
1114	42.1687	GVP-GNN	hydrophilic
1115	37.3134	GVP-GNN	hydrophilic
1116	34.375	GVP-GNN	hydrophilic
1117	45.4545	GVP-GNN	hydrophilic
1118	30.9524	GVP-GNN	hydrophilic
1119	29.6703	GVP-GNN	hydrophilic
1120	32.9412	GVP-GNN	hydrophilic
1121	27.4725	GVP-GNN	hydrophilic
1122	44.7761	GVP-GNN	hydrophilic
1123	56.5217	GVP-GNN	hydrophilic
1124	36.2637	GVP-GNN	hydrophilic
1125	25.2427	GVP-GNN	hydrophilic
1126	34.1176	GVP-GNN	hydrophilic
1127	31.8681	GVP-GNN	hydrophilic
1128	46.7532	GVP-GNN	hydrophilic
1129	38.0435	GVP-GNN	hydrophilic
1130	31.8182	GVP-GNN	hydrophilic
1131	36.9048	GVP-GNN	hydrophilic
1132	33.3333	GVP-GNN	hydrophilic
1133	46.5753	GVP-GNN	hydrophilic
1134	41.7582	GVP-GNN	hydrophilic
1135	39.3939	GVP-GNN	hydrophilic
1136	37.8378	GVP-GNN	hydrophilic
1137	40.2597	GVP-GNN	hydrophilic
1138	46.6667	GVP-GNN	hydrophilic
1139	39.2857	GVP-GNN	hydrophilic
1140	46.8354	GVP-GNN	hydrophilic
1141	35.4167	GVP-GNN	hydrophilic
1142	44.0476	GVP-GNN	hydrophilic
1143	33.3333	GVP-GNN	hydrophilic
1144	40.9524	GVP-GNN	hydrophilic
1145	44.3182	GVP-GNN	hydrophilic
1146	34.9398	GVP-GNN	hydrophilic
1147	32.8767	GVP-GNN	hydrophilic
1148	37.5	GVP-GNN	hydrophilic
1149	37.6623	GVP-GNN	hydrophilic
1150	69.6629	GVP-GNN	hydrophilic
1151	41.1215	GVP-GNN	hydrophilic
1152	45.5556	GVP-GNN	hydrophilic
1153	33.3333	GVP-GNN	hydrophilic
1154	29.1667	GVP-GNN	hydrophilic
1155	41.7582	GVP-GNN	hydrophilic
1156	43.2432	GVP-GNN	hydrophilic
1157	48.0519	GVP-GNN	hydrophilic
1158	34.1772	GVP-GNN	hydrophilic
1159	39.1892	GVP-GNN	hydrophilic
1160	32.5843	GVP-GNN	hydrophilic
1161	34.4444	GVP-GNN	hydrophilic
1162	46.2366	GVP-GNN	hydrophilic
1163	33.3333	GVP-GNN	hydrophilic
1164	41.0526	GVP-GNN	hydrophilic
1165	55.9524	GVP-GNN	hydrophilic
1166	45.3488	GVP-GNN	hydrophilic
1167	35	GVP-GNN	hydrophilic
1168	32.9897	GVP-GNN	hydrophilic
1169	47.7778	GVP-GNN	hydrophilic
1170	38.2353	GVP-GNN	hydrophilic
1171	44.7059	GVP-GNN	hydrophilic
1172	55.3846	GVP-GNN	hydrophobic
1173	37.2549	GVP-GNN	hydrophobic
1174	38.2979	GVP-GNN	hydrophobic
1175	36	GVP-GNN	hydrophobic
1176	40.3509	GVP-GNN	hydrophobic
1177	54.902	GVP-GNN	hydrophobic
1178	42.623	GVP-GNN	hydrophobic
1179	41.6667	GVP-GNN	hydrophobic
1180	42	GVP-GNN	hydrophobic
1181	27.451	GVP-GNN	hydrophobic
1182	31.1111	GVP-GNN	hydrophobic
1183	24.6377	GVP-GNN	hydrophobic
1184	64.5161	GVP-GNN	hydrophobic
1185	45.5882	GVP-GNN	hydrophobic
1186	54.7945	GVP-GNN	hydrophobic
1187	40.678	GVP-GNN	hydrophobic
1188	23.913	GVP-GNN	hydrophobic
1189	40	GVP-GNN	hydrophobic
1190	27.451	GVP-GNN	hydrophobic
1191	54.6875	GVP-GNN	hydrophobic
1192	48.0769	GVP-GNN	hydrophobic
1193	44.186	GVP-GNN	hydrophobic
1194	40	GVP-GNN	hydrophobic
1195	30.9091	GVP-GNN	hydrophobic
1196	41.0714	GVP-GNN	hydrophobic
1197	53.5714	GVP-GNN	hydrophobic
1198	34.6154	GVP-GNN	hydrophobic
1199	32.6087	GVP-GNN	hydrophobic
1200	52.7273	GVP-GNN	hydrophobic
1201	66.0714	GVP-GNN	hydrophobic
1202	36.3636	GVP-GNN	hydrophobic
1203	46.5753	GVP-GNN	hydrophobic
1204	62.5	GVP-GNN	hydrophobic
1205	50	GVP-GNN	hydrophobic
1206	46.2963	GVP-GNN	hydrophobic
1207	50	GVP-GNN	hydrophobic
1208	22.2222	GVP-GNN	hydrophobic
1209	53.7037	GVP-GNN	hydrophobic
1210	51.7241	GVP-GNN	hydrophobic
1211	35.9375	GVP-GNN	hydrophobic
1212	30.7692	GVP-GNN	hydrophobic
1213	49.2063	GVP-GNN	hydrophobic
1214	42.3077	GVP-GNN	hydrophobic
1215	43.3333	GVP-GNN	hydrophobic
1216	58.4906	GVP-GNN	hydrophobic
1217	62.963	GVP-GNN	hydrophobic
1218	64.2857	GVP-GNN	hydrophobic
1219	49.2308	GVP-GNN	hydrophobic
1220	42.3077	GVP-GNN	hydrophobic
1221	35.1852	GVP-GNN	hydrophobic
1222	54.6875	GVP-GNN	hydrophobic
1223	45.3125	GVP-GNN	hydrophobic
1224	53.2258	GVP-GNN	hydrophobic
1225	48.1481	GVP-GNN	hydrophobic
1226	28.5714	GVP-GNN	hydrophobic
1227	48.8372	GVP-GNN	hydrophobic
1228	64.6154	GVP-GNN	hydrophobic
1229	33.8462	GVP-GNN	hydrophobic
1230	66.6667	GVP-GNN	hydrophobic
1231	56.5217	GVP-GNN	hydrophobic
1232	41.25	GVP-GNN	hydrophilic
1233	42.4242	GVP-GNN	hydrophilic
1234	32.5581	GVP-GNN	hydrophilic
1235	41.7476	GVP-GNN	hydrophilic
1236	38.5417	GVP-GNN	hydrophilic
1237	36.2319	GVP-GNN	hydrophilic
1238	36.5591	GVP-GNN	hydrophilic
1239	43.038	GVP-GNN	hydrophilic
1240	34.5238	GVP-GNN	hydrophilic
1241	30.1075	GVP-GNN	hydrophilic
1242	38.4615	GVP-GNN	hydrophilic
1243	46.3415	GVP-GNN	hydrophilic
1244	51.25	GVP-GNN	hydrophilic
1245	40.6977	GVP-GNN	hydrophilic
1246	40.7895	GVP-GNN	hydrophilic
1247	48.5714	GVP-GNN	hydrophilic
1248	24.7706	GVP-GNN	hydrophilic
1249	40.7407	GVP-GNN	hydrophilic
1250	28.866	GVP-GNN	hydrophilic
1251	38.0435	GVP-GNN	hydrophilic
1252	36.6667	GVP-GNN	hydrophilic
1253	36.3636	GVP-GNN	hydrophilic
1254	36.4706	GVP-GNN	hydrophilic
1255	33.6735	GVP-GNN	hydrophilic
1256	35.5556	GVP-GNN	hydrophilic
1257	50	GVP-GNN	hydrophilic
1258	38.8889	GVP-GNN	hydrophilic
1259	42.3913	GVP-GNN	hydrophilic
1260	41.8605	GVP-GNN	hydrophilic
1261	39.3617	GVP-GNN	hydrophilic
1262	29.1262	GVP-GNN	hydrophilic
1263	44.5783	GVP-GNN	hydrophilic
1264	38.5542	GVP-GNN	hydrophilic
1265	49.4624	GVP-GNN	hydrophilic
1266	37.1134	GVP-GNN	hydrophilic
1267	34.5794	GVP-GNN	hydrophilic
1268	34.2857	GVP-GNN	hydrophilic
1269	37.2549	GVP-GNN	hydrophilic
1270	44.4444	GVP-GNN	hydrophilic
1271	42.1053	GVP-GNN	hydrophilic
1272	38.3721	GVP-GNN	hydrophilic
1273	44.2105	GVP-GNN	hydrophilic
1274	51.9608	GVP-GNN	hydrophilic
1275	42.4242	GVP-GNN	hydrophilic
1276	48.4536	GVP-GNN	hydrophilic
1277	39.2857	GVP-GNN	hydrophilic
1278	28.3951	GVP-GNN	hydrophilic
1279	40.4494	GVP-GNN	hydrophilic
1280	43.6364	GVP-GNN	hydrophilic
1281	35.8491	GVP-GNN	hydrophilic
1282	39.1304	GVP-GNN	hydrophilic
1283	43.4783	GVP-GNN	hydrophilic
1284	45.8824	GVP-GNN	hydrophilic
1285	45.8716	GVP-GNN	hydrophilic
1286	48.1132	GVP-GNN	hydrophilic
1287	32.9787	GVP-GNN	hydrophilic
1288	48.913	GVP-GNN	hydrophilic
1289	37.5	GVP-GNN	hydrophilic
1290	31.5217	GVP-GNN	hydrophilic
1291	38.6364	GVP-GNN	hydrophilic
1292	50	GVP-GNN	hydrophobic
1293	11.2676	GVP-GNN	hydrophobic
1294	34.6154	GVP-GNN	hydrophobic
1295	18.8679	GVP-GNN	hydrophobic
1296	50	GVP-GNN	hydrophobic
1297	47.7612	GVP-GNN	hydrophobic
1298	65.5738	GVP-GNN	hydrophobic
1299	47.1698	GVP-GNN	hydrophobic
1300	51.0204	GVP-GNN	hydrophobic
1301	57.6271	GVP-GNN	hydrophobic
1302	61.9048	GVP-GNN	hydrophobic
1303	64	GVP-GNN	hydrophobic
1304	54.717	GVP-GNN	hydrophobic
1305	31.1111	GVP-GNN	hydrophobic
1306	35.4167	GVP-GNN	hydrophobic
1307	43.5897	GVP-GNN	hydrophobic
1308	46.4286	GVP-GNN	hydrophobic
1309	64.557	GVP-GNN	hydrophobic
1310	56.1404	GVP-GNN	hydrophobic
1311	28.3333	GVP-GNN	hydrophobic
1312	38.6364	GVP-GNN	hydrophobic
1313	32.1429	GVP-GNN	hydrophobic
1314	65.5738	GVP-GNN	hydrophobic
1315	48.3871	GVP-GNN	hydrophobic
1316	42.4242	GVP-GNN	hydrophobic
1317	40.3846	GVP-GNN	hydrophobic
1318	47.541	GVP-GNN	hydrophobic
1319	52.7778	GVP-GNN	hydrophobic
1320	46.6667	GVP-GNN	hydrophobic
1321	59.1549	GVP-GNN	hydrophobic
1322	66.6667	GVP-GNN	hydrophobic
1323	39.1304	GVP-GNN	hydrophobic
1324	32.8125	GVP-GNN	hydrophobic
1325	52.1739	GVP-GNN	hydrophobic
1326	38.3333	GVP-GNN	hydrophobic
1327	46.3768	GVP-GNN	hydrophobic
1328	42.1875	GVP-GNN	hydrophobic
1329	38.9831	GVP-GNN	hydrophobic
1330	48.9362	GVP-GNN	hydrophobic
1331	43.3333	GVP-GNN	hydrophobic
1332	54.386	GVP-GNN	hydrophobic
1333	57.3333	GVP-GNN	hydrophobic
1334	46.5517	GVP-GNN	hydrophobic
1335	50	GVP-GNN	hydrophobic
1336	43.8596	GVP-GNN	hydrophobic
1337	30	GVP-GNN	hydrophobic
1338	61.2245	GVP-GNN	hydrophobic
1339	59.6774	GVP-GNN	hydrophobic
1340	64.2857	GVP-GNN	hydrophobic
1341	65.7534	GVP-GNN	hydrophobic
1342	55.3846	GVP-GNN	hydrophobic
1343	32.6923	GVP-GNN	hydrophobic
1344	55.7377	GVP-GNN	hydrophobic
1345	36.2069	GVP-GNN	hydrophobic
1346	39.2857	GVP-GNN	hydrophobic
1347	47.2727	GVP-GNN	hydrophobic
1348	48.913	GVP-GNN	hydrophilic
1349	29.0323	GVP-GNN	hydrophilic
1350	29.8969	GVP-GNN	hydrophilic
1351	35.8974	GVP-GNN	hydrophilic
1352	46.0674	GVP-GNN	hydrophilic
1353	45.7447	GVP-GNN	hydrophilic
1354	48.0769	GVP-GNN	hydrophilic
1355	43.75	GVP-GNN	hydrophilic
1356	39.0476	GVP-GNN	hydrophilic
1357	45.3488	GVP-GNN	hydrophilic
1358	47.0588	GVP-GNN	hydrophilic
1359	41.573	GVP-GNN	hydrophilic
1360	46.729	GVP-GNN	hydrophilic
1361	28	GVP-GNN	hydrophilic
1362	43.6364	GVP-GNN	hydrophilic
1363	37.7778	GVP-GNN	hydrophilic
1364	37.5	GVP-GNN	hydrophilic
1365	43.6782	GVP-GNN	hydrophilic
1366	46.5116	GVP-GNN	hydrophilic
1367	29.2135	GVP-GNN	hydrophilic
1368	34.7826	GVP-GNN	hydrophilic
1369	42.6829	GVP-GNN	hydrophilic
1370	49.4737	GVP-GNN	hydrophilic
1371	41.25	GVP-GNN	hydrophilic
1372	35.4839	GVP-GNN	hydrophilic
1373	38.1443	GVP-GNN	hydrophilic
1374	40.367	GVP-GNN	hydrophilic
1375	56.1224	GVP-GNN	hydrophilic
1376	36.2745	GVP-GNN	hydrophilic
1377	40.4255	GVP-GNN	hydrophilic
1378	47.3118	GVP-GNN	hydrophilic
1379	40.5941	GVP-GNN	hydrophilic
1380	31.068	GVP-GNN	hydrophilic
1381	45	GVP-GNN	hydrophilic
1382	27.7778	GVP-GNN	hydrophilic
1383	30.0971	GVP-GNN	hydrophilic
1384	39.7959	GVP-GNN	hydrophilic
1385	37.8947	GVP-GNN	hydrophilic
1386	38.7755	GVP-GNN	hydrophilic
1387	31.4815	GVP-GNN	hydrophilic
1388	29.8246	GVP-GNN	hydrophilic
1389	41.2371	GVP-GNN	hydrophilic
1390	42.7273	GVP-GNN	hydrophilic
1391	41.0714	GVP-GNN	hydrophilic
1392	30.9735	GVP-GNN	hydrophilic
1393	28.0702	GVP-GNN	hydrophilic
1394	39.8058	GVP-GNN	hydrophilic
1395	41.1215	GVP-GNN	hydrophilic
1396	49.5327	GVP-GNN	hydrophilic
1397	39.604	GVP-GNN	hydrophilic
1398	44.898	GVP-GNN	hydrophilic
1399	42.3529	GVP-GNN	hydrophilic
1400	44.7368	GVP-GNN	hydrophilic
1401	26.9663	GVP-GNN	hydrophilic
1402	42.1053	GVP-GNN	hydrophilic
1403	29.2453	GVP-GNN	hydrophilic
1404	52.9412	GVP-GNN	hydrophobic
1405	22	GVP-GNN	hydrophobic
1406	65	GVP-GNN	hydrophobic
1407	40	GVP-GNN	hydrophobic
1408	52.5424	GVP-GNN	hydrophobic
1409	48.6111	GVP-GNN	hydrophobic
1410	61.3636	GVP-GNN	hydrophobic
1411	51.1628	GVP-GNN	hydrophobic
1412	53.4483	GVP-GNN	hydrophobic
1413	51.4706	GVP-GNN	hydrophobic
1414	39.5349	GVP-GNN	hydrophobic
1415	52.8302	GVP-GNN	hydrophobic
1416	52.0548	GVP-GNN	hydrophobic
1417	56.4516	GVP-GNN	hydrophobic
1418	56.1644	GVP-GNN	hydrophobic
1419	56.9231	GVP-GNN	hydrophobic
1420	69.3548	GVP-GNN	hydrophobic
1421	40.3226	GVP-GNN	hydrophobic
1422	53.7313	GVP-GNN	hydrophobic
1423	52.7027	GVP-GNN	hydrophobic
1424	42.029	GVP-GNN	hydrophobic
1425	43.2432	GVP-GNN	hydrophobic
1426	25.9259	GVP-GNN	hydrophobic
1427	28.125	GVP-GNN	hydrophobic
1428	51.4706	GVP-GNN	hydrophobic
1429	44.6154	GVP-GNN	hydrophobic
1430	35.5932	GVP-GNN	hydrophobic
1431	47.1698	GVP-GNN	hydrophobic
1432	57.8947	GVP-GNN	hydrophobic
1433	59.6154	GVP-GNN	hydrophobic
1434	50.7246	GVP-GNN	hydrophobic
1435	50	GVP-GNN	hydrophobic
1436	43.5484	GVP-GNN	hydrophobic
1437	52.9412	GVP-GNN	hydrophobic
1438	56.7164	GVP-GNN	hydrophobic
1439	56.25	GVP-GNN	hydrophobic
1440	70	GVP-GNN	hydrophobic
1441	46	GVP-GNN	hydrophobic
1442	37.6812	GVP-GNN	hydrophobic
1443	54.6667	GVP-GNN	hydrophobic
1444	21.0526	GVP-GNN	hydrophobic
1445	52.0548	GVP-GNN	hydrophobic
1446	62.8571	GVP-GNN	hydrophobic
1447	46.0317	GVP-GNN	hydrophobic
1448	59.7403	GVP-GNN	hydrophobic
1449	58.6956	GVP-GNN	hydrophobic
1450	31.0811	GVP-GNN	hydrophobic
1451	50.7937	GVP-GNN	hydrophobic
1452	20.6897	GVP-GNN	hydrophobic
1453	64.3836	GVP-GNN	hydrophobic
1454	32.4324	GVP-GNN	hydrophobic
1455	59.4203	GVP-GNN	hydrophobic
1456	44.5652	GVP-GNN	hydrophilic
1457	14.7727	GVP-GNN	hydrophilic
1458	39.5833	GVP-GNN	hydrophilic
1459	34.375	GVP-GNN	hydrophilic
1460	38.6792	GVP-GNN	hydrophilic
1461	40.2299	GVP-GNN	hydrophilic
1462	38.9831	GVP-GNN	hydrophilic
1463	43.5644	GVP-GNN	hydrophilic
1464	41.8803	GVP-GNN	hydrophilic
1465	37.1681	GVP-GNN	hydrophilic
1466	21.7391	GVP-GNN	hydrophilic
1467	28.2353	GVP-GNN	hydrophilic
1468	46.2963	GVP-GNN	hydrophilic
1469	42.7273	GVP-GNN	hydrophilic
1470	40.566	GVP-GNN	hydrophilic
1471	46.875	GVP-GNN	hydrophilic
1472	53.3333	GVP-GNN	hydrophilic
1473	37.3913	GVP-GNN	hydrophilic
1474	51.4019	GVP-GNN	hydrophilic
1475	33.6364	GVP-GNN	hydrophilic
1476	44.4444	GVP-GNN	hydrophilic
1477	46.1538	GVP-GNN	hydrophilic
1478	22.973	GVP-GNN	hydrophilic
1479	25.6198	GVP-GNN	hydrophilic
1480	34.7826	GVP-GNN	hydrophilic
1481	43.3962	GVP-GNN	hydrophilic
1482	32.2835	GVP-GNN	hydrophilic
1483	42.0561	GVP-GNN	hydrophilic
1484	45	GVP-GNN	hydrophilic
1485	48.6726	GVP-GNN	hydrophilic
1486	48.7179	GVP-GNN	hydrophilic
1487	36.1702	GVP-GNN	hydrophilic
1488	30.4348	GVP-GNN	hydrophilic
1489	43.2432	GVP-GNN	hydrophilic
1490	46.2185	GVP-GNN	hydrophilic
1491	44.4444	GVP-GNN	hydrophilic
1492	56.4103	GVP-GNN	hydrophilic
1493	41.0714	GVP-GNN	hydrophilic
1494	38.7755	GVP-GNN	hydrophilic
1495	39.823	GVP-GNN	hydrophilic
1496	12.3894	GVP-GNN	hydrophilic
1497	45.045	GVP-GNN	hydrophilic
1498	38.2609	GVP-GNN	hydrophilic
1499	40	GVP-GNN	hydrophilic
1500	34.2857	GVP-GNN	hydrophilic
1501	49.4382	GVP-GNN	hydrophilic
1502	39.6552	GVP-GNN	hydrophilic
1503	34.4	GVP-GNN	hydrophilic
1504	21.875	GVP-GNN	hydrophilic
1505	50.9259	GVP-GNN	hydrophilic
1506	24.5763	GVP-GNN	hydrophilic
1507	40.5941	GVP-GNN	hydrophilic
1508	53.125	GVP-GNN	hydrophobic
1509	19.3548	GVP-GNN	hydrophobic
1510	61.194	GVP-GNN	hydrophobic
1511	56.0606	GVP-GNN	hydrophobic
1512	51.5625	GVP-GNN	hydrophobic
1513	55.6962	GVP-GNN	hydrophobic
1514	47.8261	GVP-GNN	hydrophobic
1515	52.5	GVP-GNN	hydrophobic
1516	42.1053	GVP-GNN	hydrophobic
1517	61.5385	GVP-GNN	hydrophobic
1518	57.3529	GVP-GNN	hydrophobic
1519	48.2759	GVP-GNN	hydrophobic
1520	36.6197	GVP-GNN	hydrophobic
1521	52.7027	GVP-GNN	hydrophobic
1522	44.5946	GVP-GNN	hydrophobic
1523	25	GVP-GNN	hydrophobic
1524	55.1282	GVP-GNN	hydrophobic
1525	54.0541	GVP-GNN	hydrophobic
1526	46.8354	GVP-GNN	hydrophobic
1527	40.3226	GVP-GNN	hydrophobic
1528	69.7674	GVP-GNN	hydrophobic
1529	56.5789	GVP-GNN	hydrophobic
1530	57.7778	GVP-GNN	hydrophobic
1531	51.2195	GVP-GNN	hydrophobic
1532	52.9412	GVP-GNN	hydrophobic
1533	56.4706	GVP-GNN	hydrophobic
1534	47.619	GVP-GNN	hydrophobic
1535	57.4713	GVP-GNN	hydrophobic
1536	54.2857	GVP-GNN	hydrophobic
1537	61.5385	GVP-GNN	hydrophobic
1538	62.2222	GVP-GNN	hydrophobic
1539	56.6038	GVP-GNN	hydrophobic
1540	51.25	GVP-GNN	hydrophobic
1541	71.6667	GVP-GNN	hydrophobic
1542	56.5789	GVP-GNN	hydrophobic
1543	37.6471	GVP-GNN	hydrophobic
1544	57.1429	GVP-GNN	hydrophobic
1545	48.1013	GVP-GNN	hydrophobic
1546	41.0959	GVP-GNN	hydrophobic
1547	52.381	GVP-GNN	hydrophobic
1548	43.956	GVP-GNN	hydrophobic
1549	41.3793	GVP-GNN	hydrophobic
1550	41.791	GVP-GNN	hydrophobic
1551	58.7302	GVP-GNN	hydrophobic
1552	65.4321	GVP-GNN	hydrophobic
1553	49.3507	GVP-GNN	hydrophobic
1554	45.8333	GVP-GNN	hydrophobic
1555	56.4103	GVP-GNN	hydrophobic
1556	38.5246	GVP-GNN	hydrophilic
1557	17.0732	GVP-GNN	hydrophilic
1558	43.9655	GVP-GNN	hydrophilic
1559	45.7627	GVP-GNN	hydrophilic
1560	33.913	GVP-GNN	hydrophilic
1561	46.2963	GVP-GNN	hydrophilic
1562	30.4	GVP-GNN	hydrophilic
1563	37.2549	GVP-GNN	hydrophilic
1564	33.8983	GVP-GNN	hydrophilic
1565	49.5727	GVP-GNN	hydrophilic
1566	43.1034	GVP-GNN	hydrophilic
1567	35.4167	GVP-GNN	hydrophilic
1568	29.9065	GVP-GNN	hydrophilic
1569	42.3423	GVP-GNN	hydrophilic
1570	39.8148	GVP-GNN	hydrophilic
1571	29.3103	GVP-GNN	hydrophilic
1572	42.2414	GVP-GNN	hydrophilic
1573	41.9643	GVP-GNN	hydrophilic
1574	52.5253	GVP-GNN	hydrophilic
1575	34.1463	GVP-GNN	hydrophilic
1576	44.6429	GVP-GNN	hydrophilic
1577	43.8095	GVP-GNN	hydrophilic
1578	44.6602	GVP-GNN	hydrophilic
1579	42.4779	GVP-GNN	hydrophilic
1580	32.7273	GVP-GNN	hydrophilic
1581	49.0909	GVP-GNN	hydrophilic
1582	43.2203	GVP-GNN	hydrophilic
1583	32.1429	GVP-GNN	hydrophilic
1584	40.8696	GVP-GNN	hydrophilic
1585	40	GVP-GNN	hydrophilic
1586	46.729	GVP-GNN	hydrophilic
1587	39.2857	GVP-GNN	hydrophilic
1588	46.3636	GVP-GNN	hydrophilic
1589	40.4762	GVP-GNN	hydrophilic
1590	44.1667	GVP-GNN	hydrophilic
1591	38.1356	GVP-GNN	hydrophilic
1592	43.4783	GVP-GNN	hydrophilic
1593	47.3214	GVP-GNN	hydrophilic
1594	31.7073	GVP-GNN	hydrophilic
1595	40.8333	GVP-GNN	hydrophilic
1596	40	GVP-GNN	hydrophilic
1597	36.7188	GVP-GNN	hydrophilic
1598	33.913	GVP-GNN	hydrophilic
1599	35.1145	GVP-GNN	hydrophilic
1600	41.2281	GVP-GNN	hydrophilic
1601	43.4109	GVP-GNN	hydrophilic
1602	52.1368	GVP-GNN	hydrophilic
1603	43.4783	GVP-GNN	hydrophilic
1604	64.2857	GVP-GNN	hydrophobic
1605	61.7647	GVP-GNN	hydrophobic
1606	66.2338	GVP-GNN	hydrophobic
1607	56.962	GVP-GNN	hydrophobic
1608	47.7778	GVP-GNN	hydrophobic
1609	55.2941	GVP-GNN	hydrophobic
1610	40.5405	GVP-GNN	hydrophobic
1611	58.5366	GVP-GNN	hydrophobic
1612	34.1772	GVP-GNN	hydrophobic
1613	44.6429	GVP-GNN	hydrophobic
1614	60	GVP-GNN	hydrophobic
1615	52	GVP-GNN	hydrophobic
1616	21.6867	GVP-GNN	hydrophobic
1617	61.2903	GVP-GNN	hydrophobic
1618	38.8889	GVP-GNN	hydrophobic
1619	55.8824	GVP-GNN	hydrophobic
1620	58.6667	GVP-GNN	hydrophobic
1621	51.3513	GVP-GNN	hydrophobic
1622	13.7255	GVP-GNN	hydrophobic
1623	68.5714	GVP-GNN	hydrophobic
1624	47.3684	GVP-GNN	hydrophobic
1625	56.1798	GVP-GNN	hydrophobic
1626	50.5882	GVP-GNN	hydrophobic
1627	40.5797	GVP-GNN	hydrophobic
1628	47.2222	GVP-GNN	hydrophobic
1629	43.2099	GVP-GNN	hydrophobic
1630	56.25	GVP-GNN	hydrophobic
1631	43.75	GVP-GNN	hydrophobic
1632	48.1013	GVP-GNN	hydrophobic
1633	48.1481	GVP-GNN	hydrophobic
1634	57.1429	GVP-GNN	hydrophobic
1635	33.9623	GVP-GNN	hydrophobic
1636	53.6585	GVP-GNN	hydrophobic
1637	45.9016	GVP-GNN	hydrophobic
1638	25	GVP-GNN	hydrophobic
1639	44.1176	GVP-GNN	hydrophobic
1640	45.3333	GVP-GNN	hydrophobic
1641	51.1364	GVP-GNN	hydrophobic
1642	49.4118	GVP-GNN	hydrophobic
1643	55.8824	GVP-GNN	hydrophobic
1644	48.75	GVP-GNN	hydrophobic
1645	58.5366	GVP-GNN	hydrophobic
1646	51.3513	GVP-GNN	hydrophobic
1647	47.191	GVP-GNN	hydrophobic
1648	38.7387	GVP-GNN	hydrophilic
1649	41.0448	GVP-GNN	hydrophilic
1650	31.7829	GVP-GNN	hydrophilic
1651	44.6429	GVP-GNN	hydrophilic
1652	42.2414	GVP-GNN	hydrophilic
1653	43.6364	GVP-GNN	hydrophilic
1654	28.8889	GVP-GNN	hydrophilic
1655	42.9688	GVP-GNN	hydrophilic
1656	33.8462	GVP-GNN	hydrophilic
1657	44.2953	GVP-GNN	hydrophilic
1658	45.5285	GVP-GNN	hydrophilic
1659	41.6667	GVP-GNN	hydrophilic
1660	19.2308	GVP-GNN	hydrophilic
1661	33.3333	GVP-GNN	hydrophilic
1662	35.8209	GVP-GNN	hydrophilic
1663	43.4783	GVP-GNN	hydrophilic
1664	40.1515	GVP-GNN	hydrophilic
1665	51.0638	GVP-GNN	hydrophilic
1666	30	GVP-GNN	hydrophilic
1667	43.75	GVP-GNN	hydrophilic
1668	37.037	GVP-GNN	hydrophilic
1669	40.8333	GVP-GNN	hydrophilic
1670	47.3282	GVP-GNN	hydrophilic
1671	29.4118	GVP-GNN	hydrophilic
1672	38.3333	GVP-GNN	hydrophilic
1673	44.6281	GVP-GNN	hydrophilic
1674	48.9051	GVP-GNN	hydrophilic
1675	34.4262	GVP-GNN	hydrophilic
1676	38.5714	GVP-GNN	hydrophilic
1677	43.6508	GVP-GNN	hydrophilic
1678	52.6786	GVP-GNN	hydrophilic
1679	28.7129	GVP-GNN	hydrophilic
1680	38.9313	GVP-GNN	hydrophilic
1681	33.6066	GVP-GNN	hydrophilic
1682	30.0971	GVP-GNN	hydrophilic
1683	35.461	GVP-GNN	hydrophilic
1684	33.1081	GVP-GNN	hydrophilic
1685	50.4425	GVP-GNN	hydrophilic
1686	45.9259	GVP-GNN	hydrophilic
1687	42.9907	GVP-GNN	hydrophilic
1688	47.2222	GVP-GNN	hydrophilic
1689	59.5745	GVP-GNN	hydrophilic
1690	34.9315	GVP-GNN	hydrophilic
1691	35.6061	GVP-GNN	hydrophilic
1692	54.4304	GVP-GNN	hydrophobic
1693	64.5161	GVP-GNN	hydrophobic
1694	50	GVP-GNN	hydrophobic
1695	55.3191	GVP-GNN	hydrophobic
1696	35.9375	GVP-GNN	hydrophobic
1697	14.8515	GVP-GNN	hydrophobic
1698	53.0121	GVP-GNN	hydrophobic
1699	56.3218	GVP-GNN	hydrophobic
1700	51.6129	GVP-GNN	hydrophobic
1701	54.9451	GVP-GNN	hydrophobic
1702	17.0455	GVP-GNN	hydrophobic
1703	46.1538	GVP-GNN	hydrophobic
1704	51.2195	GVP-GNN	hydrophobic
1705	48.1928	GVP-GNN	hydrophobic
1706	58.5106	GVP-GNN	hydrophobic
1707	65.4762	GVP-GNN	hydrophobic
1708	61.7977	GVP-GNN	hydrophobic
1709	66.2791	GVP-GNN	hydrophobic
1710	53.125	GVP-GNN	hydrophobic
1711	59.0476	GVP-GNN	hydrophobic
1712	58.5714	GVP-GNN	hydrophobic
1713	19.2308	GVP-GNN	hydrophobic
1714	51.1364	GVP-GNN	hydrophobic
1715	69.6629	GVP-GNN	hydrophobic
1716	55.814	GVP-GNN	hydrophobic
1717	51.087	GVP-GNN	hydrophobic
1718	51.4706	GVP-GNN	hydrophobic
1719	64.3564	GVP-GNN	hydrophobic
1720	55.7895	GVP-GNN	hydrophobic
1721	60.6742	GVP-GNN	hydrophobic
1722	69.3878	GVP-GNN	hydrophobic
1723	60.6742	GVP-GNN	hydrophobic
1724	59.3023	GVP-GNN	hydrophobic
1725	58.7629	GVP-GNN	hydrophobic
1726	40.9091	GVP-GNN	hydrophobic
1727	39.5349	GVP-GNN	hydrophobic
1728	65.1163	GVP-GNN	hydrophobic
1729	53.6082	GVP-GNN	hydrophobic
1730	48.2759	GVP-GNN	hydrophobic
1731	57.6471	GVP-GNN	hydrophobic
1732	53.4884	GVP-GNN	hydrophobic
1733	41.6667	GVP-GNN	hydrophilic
1734	45.8647	GVP-GNN	hydrophilic
1735	31.405	GVP-GNN	hydrophilic
1736	33.6	GVP-GNN	hydrophilic
1737	31.3726	GVP-GNN	hydrophilic
1738	14.2857	GVP-GNN	hydrophilic
1739	36.1111	GVP-GNN	hydrophilic
1740	37.8788	GVP-GNN	hydrophilic
1741	36.9697	GVP-GNN	hydrophilic
1742	45.5224	GVP-GNN	hydrophilic
1743	31.4286	GVP-GNN	hydrophilic
1744	37.9562	GVP-GNN	hydrophilic
1745	37.415	GVP-GNN	hydrophilic
1746	48.6111	GVP-GNN	hydrophilic
1747	46.1538	GVP-GNN	hydrophilic
1748	48.2014	GVP-GNN	hydrophilic
1749	32.8671	GVP-GNN	hydrophilic
1750	51.6393	GVP-GNN	hydrophilic
1751	45.2381	GVP-GNN	hydrophilic
1752	44.4444	GVP-GNN	hydrophilic
1753	47.4026	GVP-GNN	hydrophilic
1754	23.8462	GVP-GNN	hydrophilic
1755	39.8496	GVP-GNN	hydrophilic
1756	39.3103	GVP-GNN	hydrophilic
1757	44.2177	GVP-GNN	hydrophilic
1758	37.3016	GVP-GNN	hydrophilic
1759	38.9222	GVP-GNN	hydrophilic
1760	48.0392	GVP-GNN	hydrophilic
1761	44.0367	GVP-GNN	hydrophilic
1762	41.791	GVP-GNN	hydrophilic
1763	56.9231	GVP-GNN	hydrophilic
1764	43.3628	GVP-GNN	hydrophilic
1765	38.2979	GVP-GNN	hydrophilic
1766	44.3609	GVP-GNN	hydrophilic
1767	36.1111	GVP-GNN	hydrophilic
1768	35.5263	GVP-GNN	hydrophilic
1769	47.2	GVP-GNN	hydrophilic
1770	37.9562	GVP-GNN	hydrophilic
1771	37.1622	GVP-GNN	hydrophilic
1772	37.5887	GVP-GNN	hydrophilic
1773	43.6364	GVP-GNN	hydrophilic
1774	41.573	GVP-GNN	hydrophobic
1775	54.8781	GVP-GNN	hydrophobic
1776	32.1429	GVP-GNN	hydrophobic
1777	56.0976	GVP-GNN	hydrophobic
1778	63.2653	GVP-GNN	hydrophobic
1779	46.0674	GVP-GNN	hydrophobic
1780	53.2258	GVP-GNN	hydrophobic
1781	49.2537	GVP-GNN	hydrophobic
1782	53.8462	GVP-GNN	hydrophobic
1783	48.7805	GVP-GNN	hydrophobic
1784	60.7843	GVP-GNN	hydrophobic
1785	46.8085	GVP-GNN	hydrophobic
1786	42.7083	GVP-GNN	hydrophobic
1787	57.4074	GVP-GNN	hydrophobic
1788	49.5146	GVP-GNN	hydrophobic
1789	50	GVP-GNN	hydrophobic
1790	51.5789	GVP-GNN	hydrophobic
1791	60	GVP-GNN	hydrophobic
1792	50.9615	GVP-GNN	hydrophobic
1793	48.5714	GVP-GNN	hydrophobic
1794	47.9167	GVP-GNN	hydrophobic
1795	25	GVP-GNN	hydrophobic
1796	56.1224	GVP-GNN	hydrophobic
1797	58.9474	GVP-GNN	hydrophobic
1798	44.7059	GVP-GNN	hydrophobic
1799	47.9167	GVP-GNN	hydrophobic
1800	58.5859	GVP-GNN	hydrophobic
1801	56.1644	GVP-GNN	hydrophobic
1802	62.1359	GVP-GNN	hydrophobic
1803	58.8235	GVP-GNN	hydrophobic
1804	57.5758	GVP-GNN	hydrophobic
1805	52.1739	GVP-GNN	hydrophobic
1806	55.4217	GVP-GNN	hydrophobic
1807	50.5376	GVP-GNN	hydrophobic
1808	46.7532	GVP-GNN	hydrophobic
1809	60.2273	GVP-GNN	hydrophobic
1810	42.8571	GVP-GNN	hydrophobic
1811	59.7701	GVP-GNN	hydrophobic
1812	45.7447	GVP-GNN	hydrophobic
1813	21.7105	GVP-GNN	hydrophilic
1814	48.2993	GVP-GNN	hydrophilic
1815	40.5229	GVP-GNN	hydrophilic
1816	44.898	GVP-GNN	hydrophilic
1817	41.9643	GVP-GNN	hydrophilic
1818	38.7324	GVP-GNN	hydrophilic
1819	39.4366	GVP-GNN	hydrophilic
1820	42.9907	GVP-GNN	hydrophilic
1821	41.844	GVP-GNN	hydrophilic
1822	46.2687	GVP-GNN	hydrophilic
1823	44.2748	GVP-GNN	hydrophilic
1824	40.6897	GVP-GNN	hydrophilic
1825	34.0136	GVP-GNN	hydrophilic
1826	48.5294	GVP-GNN	hydrophilic
1827	33.813	GVP-GNN	hydrophilic
1828	43.3824	GVP-GNN	hydrophilic
1829	42.2535	GVP-GNN	hydrophilic
1830	42.1769	GVP-GNN	hydrophilic
1831	36.3636	GVP-GNN	hydrophilic
1832	36.2963	GVP-GNN	hydrophilic
1833	41.7808	GVP-GNN	hydrophilic
1834	32.0513	GVP-GNN	hydrophilic
1835	44.2953	GVP-GNN	hydrophilic
1836	44.4444	GVP-GNN	hydrophilic
1837	42.6829	GVP-GNN	hydrophilic
1838	48.366	GVP-GNN	hydrophilic
1839	42.446	GVP-GNN	hydrophilic
1840	37.3832	GVP-GNN	hydrophilic
1841	44.4444	GVP-GNN	hydrophilic
1842	41.0959	GVP-GNN	hydrophilic
1843	40.411	GVP-GNN	hydrophilic
1844	48.4277	GVP-GNN	hydrophilic
1845	38.9262	GVP-GNN	hydrophilic
1846	42.7673	GVP-GNN	hydrophilic
1847	36.6412	GVP-GNN	hydrophilic
1848	45.2229	GVP-GNN	hydrophilic
1849	35.443	GVP-GNN	hydrophilic
1850	45.7746	GVP-GNN	hydrophilic
1851	29.2994	GVP-GNN	hydrophilic
1852	56.1224	GVP-GNN	hydrophobic
1853	55.5556	GVP-GNN	hydrophobic
1854	54.6875	GVP-GNN	hydrophobic
1855	55.5556	GVP-GNN	hydrophobic
1856	55.9524	GVP-GNN	hydrophobic
1857	56.701	GVP-GNN	hydrophobic
1858	37.3737	GVP-GNN	hydrophobic
1859	55.2083	GVP-GNN	hydrophobic
1860	41.1765	GVP-GNN	hydrophobic
1861	45.9184	GVP-GNN	hydrophobic
1862	55.6604	GVP-GNN	hydrophobic
1863	47.7064	GVP-GNN	hydrophobic
1864	35.4167	GVP-GNN	hydrophobic
1865	64.7059	GVP-GNN	hydrophobic
1866	61.9565	GVP-GNN	hydrophobic
1867	42.1875	GVP-GNN	hydrophobic
1868	56.4706	GVP-GNN	hydrophobic
1869	60	GVP-GNN	hydrophobic
1870	46.5116	GVP-GNN	hydrophobic
1871	57.4713	GVP-GNN	hydrophobic
1872	39.6226	GVP-GNN	hydrophobic
1873	65.0602	GVP-GNN	hydrophobic
1874	47	GVP-GNN	hydrophobic
1875	45.7944	GVP-GNN	hydrophobic
1876	35.1064	GVP-GNN	hydrophobic
1877	29.3478	GVP-GNN	hydrophobic
1878	35.9649	GVP-GNN	hydrophobic
1879	45.2632	GVP-GNN	hydrophobic
1880	39.3443	GVP-GNN	hydrophobic
1881	53	GVP-GNN	hydrophobic
1882	54.8077	GVP-GNN	hydrophobic
1883	61.9565	GVP-GNN	hydrophobic
1884	18	GVP-GNN	hydrophobic
1885	51.9231	GVP-GNN	hydrophobic
1886	45.2632	GVP-GNN	hydrophobic
1887	54.8077	GVP-GNN	hydrophobic
1888	43.5897	GVP-GNN	hydrophilic
1889	42.9487	GVP-GNN	hydrophilic
1890	43.0894	GVP-GNN	hydrophilic
1891	48.7013	GVP-GNN	hydrophilic
1892	40.9091	GVP-GNN	hydrophilic
1893	43.8356	GVP-GNN	hydrophilic
1894	32	GVP-GNN	hydrophilic
1895	41.9355	GVP-GNN	hydrophilic
1896	46.7626	GVP-GNN	hydrophilic
1897	29.6053	GVP-GNN	hydrophilic
1898	43.3566	GVP-GNN	hydrophilic
1899	30.8725	GVP-GNN	hydrophilic
1900	35.4839	GVP-GNN	hydrophilic
1901	45.1613	GVP-GNN	hydrophilic
1902	38.4615	GVP-GNN	hydrophilic
1903	29.3103	GVP-GNN	hydrophilic
1904	39.2638	GVP-GNN	hydrophilic
1905	38.6905	GVP-GNN	hydrophilic
1906	38.1679	GVP-GNN	hydrophilic
1907	43.1034	GVP-GNN	hydrophilic
1908	35.1724	GVP-GNN	hydrophilic
1909	46.9274	GVP-GNN	hydrophilic
1910	34.8101	GVP-GNN	hydrophilic
1911	32.0513	GVP-GNN	hydrophilic
1912	19.3103	GVP-GNN	hydrophilic
1913	23.0769	GVP-GNN	hydrophilic
1914	40.458	GVP-GNN	hydrophilic
1915	39.2405	GVP-GNN	hydrophilic
1916	34.965	GVP-GNN	hydrophilic
1917	33.121	GVP-GNN	hydrophilic
1918	44.6667	GVP-GNN	hydrophilic
1919	45.5172	GVP-GNN	hydrophilic
1920	18.9189	GVP-GNN	hydrophilic
1921	39.881	GVP-GNN	hydrophilic
1922	41.4634	GVP-GNN	hydrophilic
1923	31.5476	GVP-GNN	hydrophilic
1924	57.9545	GVP-GNN	hydrophobic
1925	52.9412	GVP-GNN	hydrophobic
1926	47.0588	GVP-GNN	hydrophobic
1927	45.3704	GVP-GNN	hydrophobic
1928	53.7634	GVP-GNN	hydrophobic
1929	32	GVP-GNN	hydrophobic
1930	42.4242	GVP-GNN	hydrophobic
1931	53.7634	GVP-GNN	hydrophobic
1932	51.6854	GVP-GNN	hydrophobic
1933	33.3333	GVP-GNN	hydrophobic
1934	52.6316	GVP-GNN	hydrophobic
1935	25	GVP-GNN	hydrophobic
1936	29.1667	GVP-GNN	hydrophobic
1937	52.809	GVP-GNN	hydrophobic
1938	50.4951	GVP-GNN	hydrophobic
1939	27.4194	GVP-GNN	hydrophobic
1940	39.3162	GVP-GNN	hydrophobic
1941	63.0631	GVP-GNN	hydrophobic
1942	51.4563	GVP-GNN	hydrophobic
1943	39.4958	GVP-GNN	hydrophobic
1944	47.7876	GVP-GNN	hydrophobic
1945	50.9091	GVP-GNN	hydrophobic
1946	45.9459	GVP-GNN	hydrophobic
1947	40.7767	GVP-GNN	hydrophobic
1948	45.5556	GVP-GNN	hydrophobic
1949	41.8367	GVP-GNN	hydrophobic
1950	43.1373	GVP-GNN	hydrophobic
1951	33.871	GVP-GNN	hydrophobic
1952	49.1803	GVP-GNN	hydrophobic
1953	41	GVP-GNN	hydrophobic
1954	62.037	GVP-GNN	hydrophobic
1955	50	GVP-GNN	hydrophobic
1956	51.9608	GVP-GNN	hydrophobic
1957	42.6357	GVP-GNN	hydrophobic
1958	42.3611	GVP-GNN	hydrophilic
1959	34.8993	GVP-GNN	hydrophilic
1960	36.1446	GVP-GNN	hydrophilic
1961	38.5542	GVP-GNN	hydrophilic
1962	39.8734	GVP-GNN	hydrophilic
1963	40	GVP-GNN	hydrophilic
1964	32.2581	GVP-GNN	hydrophilic
1965	39.4904	GVP-GNN	hydrophilic
1966	40	GVP-GNN	hydrophilic
1967	34.7368	GVP-GNN	hydrophilic
1968	37.5	GVP-GNN	hydrophilic
1969	31.8436	GVP-GNN	hydrophilic
1970	19.403	GVP-GNN	hydrophilic
1971	33.7079	GVP-GNN	hydrophilic
1972	47.8873	GVP-GNN	hydrophilic
1973	25	GVP-GNN	hydrophilic
1974	29.6053	GVP-GNN	hydrophilic
1975	52.6946	GVP-GNN	hydrophilic
1976	47.973	GVP-GNN	hydrophilic
1977	35.0877	GVP-GNN	hydrophilic
1978	55.3571	GVP-GNN	hydrophilic
1979	41.7143	GVP-GNN	hydrophilic
1980	31.9767	GVP-GNN	hydrophilic
1981	28.9308	GVP-GNN	hydrophilic
1982	35.7616	GVP-GNN	hydrophilic
1983	43.6782	GVP-GNN	hydrophilic
1984	33.3333	GVP-GNN	hydrophilic
1985	30.3704	GVP-GNN	hydrophilic
1986	42.1687	GVP-GNN	hydrophilic
1987	44.5161	GVP-GNN	hydrophilic
1988	35.8696	GVP-GNN	hydrophilic
1989	36.6279	GVP-GNN	hydrophilic
1990	40.7407	GVP-GNN	hydrophilic
1991	38.125	GVP-GNN	hydrophilic
1992	60	GVP-GNN	hydrophobic
1993	43.3735	GVP-GNN	hydrophobic
1994	56.5217	GVP-GNN	hydrophobic
1995	49.0385	GVP-GNN	hydrophobic
1996	57.6087	GVP-GNN	hydrophobic
1997	16.1616	GVP-GNN	hydrophobic
1998	46.5517	GVP-GNN	hydrophobic
[truncated: 9,201 more rows]

## Sheet: Figure 3d
	Recovery	Model	Secondary Structure
0	15.7895	GVP-GNN	H
1	23.0769	GVP-GNN	H
2	6.45161	GVP-GNN	H
3	25	GVP-GNN	H
4	33.3333	GVP-GNN	H
5	24.1379	GVP-GNN	H
6	43.9024	GVP-GNN	H
7	23.5294	GVP-GNN	H
8	15.3846	GVP-GNN	H
9	36.9565	GVP-GNN	H
10	17.2414	GVP-GNN	H
12	44.4444	GVP-GNN	H
13	19.4444	GVP-GNN	H
14	20	GVP-GNN	H
15	41.9355	GVP-GNN	H
16	6.45161	GVP-GNN	H
17	17.0732	GVP-GNN	H
18	31.5789	GVP-GNN	H
19	12.2449	GVP-GNN	H
20	20	GVP-GNN	H
21	26.9231	GVP-GNN	H
23	13.6364	GVP-GNN	H
24	33.3333	GVP-GNN	H
25	13.7931	GVP-GNN	H
27	15.1515	GVP-GNN	H
28	38.4615	GVP-GNN	H
29	11.7647	GVP-GNN	H
30	53.8462	GVP-GNN	H
31	14.2857	GVP-GNN	H
32	28.2051	GVP-GNN	H
33	2.5	GVP-GNN	H
34	28.5714	GVP-GNN	H
35	36.3636	GVP-GNN	H
36	39.6226	GVP-GNN	H
37	18.1818	GVP-GNN	H
39	66.6667	GVP-GNN	H
40	18.9189	GVP-GNN	H
41	25	GVP-GNN	H
42	9.7561	GVP-GNN	H
43	8.88889	GVP-GNN	H
44	38.2353	GVP-GNN	H
46	28.2609	GVP-GNN	H
47	24.3243	GVP-GNN	H
48	27.2727	GVP-GNN	H
49	14.2857	GVP-GNN	H
50	32.6531	GVP-GNN	H
51	19.0476	GVP-GNN	H
52	5	GVP-GNN	H
53	40	GVP-GNN	H
55	24.4444	GVP-GNN	H
56	17.6471	GVP-GNN	H
57	40.7407	GVP-GNN	H
58	57.1429	GVP-GNN	H
59	25.9259	GVP-GNN	H
60	23.2143	GVP-GNN	H
61	22.6415	GVP-GNN	H
62	10.3448	GVP-GNN	H
63	41.6667	GVP-GNN	H
64	30.9524	GVP-GNN	H
65	26.5306	GVP-GNN	H
66	28.5714	GVP-GNN	H
67	44	GVP-GNN	H
68	35.7143	GVP-GNN	H
69	19.0476	GVP-GNN	H
70	32.5581	GVP-GNN	H
72	18.6441	GVP-GNN	H
73	14.2857	GVP-GNN	H
74	39.0244	GVP-GNN	H
75	18.0328	GVP-GNN	H
76	36.5385	GVP-GNN	H
77	66.6667	GVP-GNN	H
79	25.9259	GVP-GNN	H
80	18.75	GVP-GNN	H
81	16.6667	GVP-GNN	H
82	29.1667	GVP-GNN	H
83	41.3793	GVP-GNN	H
84	18.6047	GVP-GNN	H
85	30	GVP-GNN	H
86	7.89474	GVP-GNN	H
87	34.2466	GVP-GNN	H
88	30.6122	GVP-GNN	H
89	33.3333	GVP-GNN	H
90	25	GVP-GNN	H
91	14.7541	GVP-GNN	H
92	50	GVP-GNN	H
93	19.3548	GVP-GNN	H
94	28.5714	GVP-GNN	H
95	12.5	GVP-GNN	H
96	24.5283	GVP-GNN	H
97	35.9375	GVP-GNN	H
98	18.1818	GVP-GNN	H
99	5	GVP-GNN	H
100	38.4615	GVP-GNN	H
101	18.3673	GVP-GNN	H
102	41.1765	GVP-GNN	H
103	24.0741	GVP-GNN	H
104	31.4286	GVP-GNN	H
105	15.1515	GVP-GNN	H
106	36.8421	GVP-GNN	H
107	14.8148	GVP-GNN	H
108	33.3333	GVP-GNN	H
109	17.8571	GVP-GNN	H
110	9.09091	GVP-GNN	H
111	21.7391	GVP-GNN	H
112	29.2683	GVP-GNN	H
114	23.3333	GVP-GNN	H
115	34.3284	GVP-GNN	H
116	0	GVP-GNN	E
119	12.5	GVP-GNN	E
130	53.8462	GVP-GNN	E
131	66.6667	GVP-GNN	E
140	46.6667	GVP-GNN	E
141	44.4444	GVP-GNN	E
142	25	GVP-GNN	E
144	22.7273	GVP-GNN	E
146	46.6667	GVP-GNN	E
147	13.3333	GVP-GNN	E
149	20	GVP-GNN	E
150	41.6667	GVP-GNN	E
151	20	GVP-GNN	E
155	25	GVP-GNN	E
161	0	GVP-GNN	E
164	5.88235	GVP-GNN	E
165	23.0769	GVP-GNN	E
168	26.4706	GVP-GNN	E
169	50	GVP-GNN	E
174	32	GVP-GNN	E
179	33.3333	GVP-GNN	E
184	47.3684	GVP-GNN	E
193	50	GVP-GNN	E
195	21.0526	GVP-GNN	E
196	25	GVP-GNN	E
199	41.1765	GVP-GNN	E
201	43.1818	GVP-GNN	E
205	31.25	GVP-GNN	E
206	38.7097	GVP-GNN	E
208	50	GVP-GNN	E
210	47.0588	GVP-GNN	E
211	25.8064	GVP-GNN	E
214	34.2857	GVP-GNN	E
215	25	GVP-GNN	E
216	26.6667	GVP-GNN	E
218	35.4839	GVP-GNN	E
222	34.8837	GVP-GNN	E
224	16.6667	GVP-GNN	E
225	12.5	GVP-GNN	E
226	23.3333	GVP-GNN	E
228	38.8889	GVP-GNN	E
229	23.5294	GVP-GNN	E
230	0	GVP-GNN	E
232	22.2222	GVP-GNN	C
233	14.2857	GVP-GNN	C
234	6.66667	GVP-GNN	C
235	32.3529	GVP-GNN	C
236	15.7895	GVP-GNN	C
237	16.6667	GVP-GNN	C
238	33.3333	GVP-GNN	C
239	19.3548	GVP-GNN	C
240	4.16667	GVP-GNN	C
241	25	GVP-GNN	C
242	20.8333	GVP-GNN	C
244	29.4118	GVP-GNN	C
245	27.7778	GVP-GNN	C
246	45.9459	GVP-GNN	C
247	25	GVP-GNN	C
248	29.1667	GVP-GNN	C
249	40	GVP-GNN	C
250	26.3158	GVP-GNN	C
251	50	GVP-GNN	C
252	47.0588	GVP-GNN	C
253	36.3636	GVP-GNN	C
255	30	GVP-GNN	C
256	43.3333	GVP-GNN	C
257	38.0952	GVP-GNN	C
258	14.8936	GVP-GNN	C
259	30.4348	GVP-GNN	C
260	37.5	GVP-GNN	C
261	14.2857	GVP-GNN	C
262	34.375	GVP-GNN	C
263	34.2105	GVP-GNN	C
264	23.8095	GVP-GNN	C
265	6.66667	GVP-GNN	C
266	44.1176	GVP-GNN	C
267	40	GVP-GNN	C
268	37.5	GVP-GNN	C
269	0	GVP-GNN	C
271	40	GVP-GNN	C
272	21.4286	GVP-GNN	C
273	42.8571	GVP-GNN	C
274	0	GVP-GNN	C
275	23.5294	GVP-GNN	C
276	57.1429	GVP-GNN	C
277	56.6667	GVP-GNN	C
278	23.0769	GVP-GNN	C
279	17.6471	GVP-GNN	C
280	28.5714	GVP-GNN	C
281	22.2222	GVP-GNN	C
282	68.75	GVP-GNN	C
283	30	GVP-GNN	C
284	25	GVP-GNN	C
285	50.9091	GVP-GNN	C
287	33.3333	GVP-GNN	C
288	33.3333	GVP-GNN	C
289	40.4762	GVP-GNN	C
290	36.6667	GVP-GNN	C
291	21.4286	GVP-GNN	C
292	50	GVP-GNN	C
293	8.33333	GVP-GNN	C
294	18.1818	GVP-GNN	C
295	29.4118	GVP-GNN	C
296	55.1724	GVP-GNN	C
297	11.7647	GVP-GNN	C
298	53.3333	GVP-GNN	C
299	40	GVP-GNN	C
300	57.5758	GVP-GNN	C
301	44.4444	GVP-GNN	C
302	31.5789	GVP-GNN	C
304	36.3636	GVP-GNN	C
305	33.3333	GVP-GNN	C
306	25	GVP-GNN	C
307	30.7692	GVP-GNN	C
308	31.8182	GVP-GNN	C
309	45.5882	GVP-GNN	C
311	48.3871	GVP-GNN	C
312	42.4242	GVP-GNN	C
313	25	GVP-GNN	C
314	22.2222	GVP-GNN	C
315	46.6667	GVP-GNN	C
316	20	GVP-GNN	C
317	46.6667	GVP-GNN	C
318	13.7931	GVP-GNN	C
319	66.6667	GVP-GNN	C
320	40	GVP-GNN	C
321	36.6667	GVP-GNN	C
322	60	GVP-GNN	C
323	5.26316	GVP-GNN	C
324	40.5405	GVP-GNN	C
325	36.8421	GVP-GNN	C
326	48.3871	GVP-GNN	C
327	26.6667	GVP-GNN	C
328	25	GVP-GNN	C
329	33.3333	GVP-GNN	C
330	45	GVP-GNN	C
331	21.875	GVP-GNN	C
332	35	GVP-GNN	C
333	44.4444	GVP-GNN	C
334	32.3529	GVP-GNN	C
335	36.6667	GVP-GNN	C
336	24.1379	GVP-GNN	C
337	11.1111	GVP-GNN	C
338	35.7143	GVP-GNN	C
339	10	GVP-GNN	C
340	51.3158	GVP-GNN	C
341	17.0732	GVP-GNN	C
342	45.4545	GVP-GNN	C
343	34.6154	GVP-GNN	C
344	46.1538	GVP-GNN	C
345	26.4706	GVP-GNN	C
346	27.0833	GVP-GNN	C
347	68.4211	GVP-GNN	C
348	28.125	GVP-GNN	H
349	21.7391	GVP-GNN	H
350	16.6667	GVP-GNN	H
351	50	GVP-GNN	H
352	25	GVP-GNN	H
353	27.4194	GVP-GNN	H
354	33.3333	GVP-GNN	H
355	23.5294	GVP-GNN	H
356	30.7692	GVP-GNN	H
357	15.9091	GVP-GNN	H
358	11.3636	GVP-GNN	H
359	27.6923	GVP-GNN	H
360	33.3333	GVP-GNN	H
361	27.0833	GVP-GNN	H
362	19.2982	GVP-GNN	H
363	27.027	GVP-GNN	H
364	39.1304	GVP-GNN	H
365	41.1765	GVP-GNN	H
366	6.66667	GVP-GNN	H
367	20.9677	GVP-GNN	H
368	32.0755	GVP-GNN	H
369	27.4194	GVP-GNN	H
370	38.4615	GVP-GNN	H
371	33.3333	GVP-GNN	H
372	40.625	GVP-GNN	H
373	34.6154	GVP-GNN	H
374	29.8246	GVP-GNN	H
375	55	GVP-GNN	H
377	25	GVP-GNN	H
378	41.0256	GVP-GNN	H
379	40.5797	GVP-GNN	H
380	30.2326	GVP-GNN	H
381	45.4545	GVP-GNN	H
382	33.3333	GVP-GNN	H
383	63.2653	GVP-GNN	H
384	28.5714	GVP-GNN	H
385	20.2899	GVP-GNN	H
386	46.3415	GVP-GNN	H
387	30.6452	GVP-GNN	H
388	20	GVP-GNN	H
389	24	GVP-GNN	H
390	25	GVP-GNN	H
391	34.2857	GVP-GNN	H
392	46.1538	GVP-GNN	H
393	27.2727	GVP-GNN	H
394	31.5789	GVP-GNN	H
395	20.8333	GVP-GNN	H
396	28.2051	GVP-GNN	H
397	20.3704	GVP-GNN	H
398	37.037	GVP-GNN	H
399	27.907	GVP-GNN	H
400	38.9831	GVP-GNN	H
401	18.75	GVP-GNN	H
402	29.4118	GVP-GNN	H
403	0	GVP-GNN	H
404	20	GVP-GNN	H
405	28.3333	GVP-GNN	H
406	25	GVP-GNN	H
407	38.7755	GVP-GNN	H
408	23.1707	GVP-GNN	H
409	15.2778	GVP-GNN	H
410	28	GVP-GNN	H
412	22.5352	GVP-GNN	H
413	33.3333	GVP-GNN	H
414	50	GVP-GNN	H
415	42.1053	GVP-GNN	H
416	32.0755	GVP-GNN	H
417	55	GVP-GNN	H
418	33.3333	GVP-GNN	H
419	20	GVP-GNN	H
420	44.1176	GVP-GNN	H
421	17.8571	GVP-GNN	H
422	40	GVP-GNN	H
423	32	GVP-GNN	H
424	15.9574	GVP-GNN	H
425	37.5	GVP-GNN	H
426	32	GVP-GNN	H
427	34.4828	GVP-GNN	H
428	38.7097	GVP-GNN	H
429	16.6667	GVP-GNN	H
430	0	GVP-GNN	H
431	16.6667	GVP-GNN	H
433	38.4615	GVP-GNN	H
434	28.125	GVP-GNN	H
435	35	GVP-GNN	H
436	36.6667	GVP-GNN	H
437	26.3889	GVP-GNN	H
438	35.1351	GVP-GNN	H
439	31.4286	GVP-GNN	H
440	26.4706	GVP-GNN	H
441	43.75	GVP-GNN	H
442	12.8571	GVP-GNN	H
443	37.7778	GVP-GNN	H
446	37.5	GVP-GNN	E
447	56.25	GVP-GNN	E
448	23.0769	GVP-GNN	E
450	55.5556	GVP-GNN	E
452	33.3333	GVP-GNN	E
459	52.9412	GVP-GNN	E
466	17.8571	GVP-GNN	E
471	62.5	GVP-GNN	E
473	6.25	GVP-GNN	E
474	55.5556	GVP-GNN	E
477	62.5	GVP-GNN	E
478	26.3158	GVP-GNN	E
479	87.5	GVP-GNN	E
482	70	GVP-GNN	E
488	23.0769	GVP-GNN	E
489	19.0476	GVP-GNN	E
490	32.1429	GVP-GNN	E
491	20	GVP-GNN	E
492	16.6667	GVP-GNN	E
495	23.5294	GVP-GNN	E
497	18.5185	GVP-GNN	E
498	36	GVP-GNN	E
499	18.75	GVP-GNN	E
500	28.5714	GVP-GNN	E
501	66.6667	GVP-GNN	E
504	100	GVP-GNN	E
508	30	GVP-GNN	E
509	33.3333	GVP-GNN	E
510	50	GVP-GNN	E
511	55.5556	GVP-GNN	E
512	0	GVP-GNN	E
513	58.3333	GVP-GNN	E
515	31.0345	GVP-GNN	E
516	41.3793	GVP-GNN	E
518	54.5455	GVP-GNN	E
519	56	GVP-GNN	E
522	38.7097	GVP-GNN	E
523	34.0909	GVP-GNN	E
524	18.1818	GVP-GNN	E
526	25	GVP-GNN	E
527	35.2941	GVP-GNN	E
529	51.7241	GVP-GNN	E
530	40	GVP-GNN	E
532	33.3333	GVP-GNN	E
534	31.0345	GVP-GNN	E
536	23.0769	GVP-GNN	E
537	50	GVP-GNN	E
539	53.5714	GVP-GNN	E
540	15.3846	GVP-GNN	C
541	25	GVP-GNN	C
542	45.8333	GVP-GNN	C
543	51.6129	GVP-GNN	C
544	17.5	GVP-GNN	C
545	25	GVP-GNN	C
546	56.4103	GVP-GNN	C
547	25	GVP-GNN	C
548	50	GVP-GNN	C
549	27.2727	GVP-GNN	C
550	28.5714	GVP-GNN	C
551	40	GVP-GNN	C
552	26.9231	GVP-GNN	C
553	33.3333	GVP-GNN	C
554	33.3333	GVP-GNN	C
555	48.5714	GVP-GNN	C
556	57.1429	GVP-GNN	C
557	82.0513	GVP-GNN	C
558	35	GVP-GNN	C
559	40	GVP-GNN	C
560	27.7778	GVP-GNN	C
561	29.4118	GVP-GNN	C
562	20	GVP-GNN	C
563	70	GVP-GNN	C
564	53.5714	GVP-GNN	C
565	67.5	GVP-GNN	C
566	20	GVP-GNN	C
567	44.4444	GVP-GNN	C
569	27.5	GVP-GNN	C
570	52.7778	GVP-GNN	C
571	66.6667	GVP-GNN	C
572	54.902	GVP-GNN	C
573	45.8333	GVP-GNN	C
574	33.3333	GVP-GNN	C
575	59.4595	GVP-GNN	C
576	62.5	GVP-GNN	C
577	40.9091	GVP-GNN	C
578	43.3333	GVP-GNN	C
579	66.6667	GVP-GNN	C
580	27.7778	GVP-GNN	C
581	23.0769	GVP-GNN	C
582	11.7647	GVP-GNN	C
583	30.7692	GVP-GNN	C
584	30.2326	GVP-GNN	C
585	32.3529	GVP-GNN	C
586	43.3333	GVP-GNN	C
587	31.5789	GVP-GNN	C
588	36.6667	GVP-GNN	C
589	27.907	GVP-GNN	C
590	37.2093	GVP-GNN	C
591	27.027	GVP-GNN	C
592	42.8571	GVP-GNN	C
593	41.9355	GVP-GNN	C
594	23.2143	GVP-GNN	C
595	27.1186	GVP-GNN	C
596	30	GVP-GNN	C
597	71.875	GVP-GNN	C
598	33.3333	GVP-GNN	C
599	64	GVP-GNN	C
600	26.6667	GVP-GNN	C
601	5.88235	GVP-GNN	C
602	20.8333	GVP-GNN	C
604	38.4615	GVP-GNN	C
605	37.7049	GVP-GNN	C
606	48.2143	GVP-GNN	C
607	50	GVP-GNN	C
608	64.2857	GVP-GNN	C
609	44.8276	GVP-GNN	C
610	38.8889	GVP-GNN	C
611	45.4545	GVP-GNN	C
612	47.0588	GVP-GNN	C
613	33.3333	GVP-GNN	C
614	41.6667	GVP-GNN	C
615	55.1724	GVP-GNN	C
616	20	GVP-GNN	C
617	58.3333	GVP-GNN	C
618	58.6956	GVP-GNN	C
619	29.1667	GVP-GNN	C
620	28.125	GVP-GNN	C
621	37.5	GVP-GNN	C
622	32.5581	GVP-GNN	C
623	39.726	GVP-GNN	C
625	59.375	GVP-GNN	C
626	43.75	GVP-GNN	C
627	32	GVP-GNN	C
628	34.375	GVP-GNN	C
629	30	GVP-GNN	C
630	48.6487	GVP-GNN	C
631	30.4348	GVP-GNN	C
632	59.0909	GVP-GNN	C
633	51.7241	GVP-GNN	C
634	33.3333	GVP-GNN	C
635	51.6129	GVP-GNN	C
637	20.4082	GVP-GNN	H
638	39.2857	GVP-GNN	H
639	18.75	GVP-GNN	H
640	44.1176	GVP-GNN	H
641	28.7879	GVP-GNN	H
642	37.5	GVP-GNN	H
643	32.3529	GVP-GNN	H
644	23.0769	GVP-GNN	H
645	45.4545	GVP-GNN	H
646	50	GVP-GNN	H
647	47.3684	GVP-GNN	H
648	38.2353	GVP-GNN	H
649	27.5862	GVP-GNN	H
650	34.7826	GVP-GNN	H
651	42.1875	GVP-GNN	H
652	41.0256	GVP-GNN	H
653	31.8182	GVP-GNN	H
654	38.6364	GVP-GNN	H
655	30	GVP-GNN	H
656	25	GVP-GNN	H
657	30	GVP-GNN	H
658	25	GVP-GNN	H
659	22.2222	GVP-GNN	H
660	11.1111	GVP-GNN	H
661	26.1538	GVP-GNN	H
662	50	GVP-GNN	H
663	45.7143	GVP-GNN	H
664	25.3968	GVP-GNN	H
665	40.2778	GVP-GNN	H
666	24.0964	GVP-GNN	H
667	40	GVP-GNN	H
668	36.1111	GVP-GNN	H
669	45	GVP-GNN	H
670	28.2051	GVP-GNN	H
671	28	GVP-GNN	H
672	52.6316	GVP-GNN	H
673	47.0588	GVP-GNN	H
674	51.1628	GVP-GNN	H
675	29.7297	GVP-GNN	H
676	48.5714	GVP-GNN	H
677	35.7143	GVP-GNN	H
678	20.7317	GVP-GNN	H
679	31.8182	GVP-GNN	H
680	31.5789	GVP-GNN	H
681	32	GVP-GNN	H
682	33.3333	GVP-GNN	H
683	52	GVP-GNN	H
684	47.5	GVP-GNN	H
685	32.5581	GVP-GNN	H
686	44.4444	GVP-GNN	H
687	40.3509	GVP-GNN	H
688	31.1111	GVP-GNN	H
689	37.7778	GVP-GNN	H
690	38.3721	GVP-GNN	H
691	29.4118	GVP-GNN	H
692	33.8235	GVP-GNN	H
693	28.5714	GVP-GNN	H
695	36.3636	GVP-GNN	H
696	32.5581	GVP-GNN	H
697	43.9024	GVP-GNN	H
698	36.3636	GVP-GNN	H
699	44.7368	GVP-GNN	H
700	49.0566	GVP-GNN	H
701	29.1667	GVP-GNN	H
702	26.7442	GVP-GNN	H
703	34.2857	GVP-GNN	H
704	41.1765	GVP-GNN	H
705	60	GVP-GNN	H
706	35.1351	GVP-GNN	H
707	50	GVP-GNN	H
708	34.0909	GVP-GNN	H
709	16.6667	GVP-GNN	H
710	31.25	GVP-GNN	H
711	52.6316	GVP-GNN	H
712	47.0588	GVP-GNN	H
713	20.2247	GVP-GNN	H
714	21.2121	GVP-GNN	H
715	32.3529	GVP-GNN	H
716	23.913	GVP-GNN	H
717	40.4762	GVP-GNN	H
718	22.7273	GVP-GNN	H
719	30.8824	GVP-GNN	H
720	61.1111	GVP-GNN	H
721	26.4706	GVP-GNN	H
722	48.3333	GVP-GNN	H
724	45	GVP-GNN	E
726	22.2222	GVP-GNN	E
727	51.7241	GVP-GNN	E
729	24.1379	GVP-GNN	E
730	54.1667	GVP-GNN	E
731	25	GVP-GNN	E
732	29.4118	GVP-GNN	E
733	53.3333	GVP-GNN	E
734	47.0588	GVP-GNN	E
736	47.0588	GVP-GNN	E
739	61.9048	GVP-GNN	E
741	37.931	GVP-GNN	E
742	24.3902	GVP-GNN	E
743	58.8235	GVP-GNN	E
744	16.9811	GVP-GNN	E
745	25.4902	GVP-GNN	E
746	32.7586	GVP-GNN	E
747	11.1111	GVP-GNN	E
749	34.0426	GVP-GNN	E
750	51.8519	GVP-GNN	E
751	35.2941	GVP-GNN	E
753	50	GVP-GNN	E
754	43.3333	GVP-GNN	E
755	44.898	GVP-GNN	E
756	39.2857	GVP-GNN	E
758	24	GVP-GNN	E
759	61.1111	GVP-GNN	E
760	23.8095	GVP-GNN	E
761	42.8571	GVP-GNN	E
762	32	GVP-GNN	E
763	40.9091	GVP-GNN	E
764	45.9016	GVP-GNN	E
766	43.9024	GVP-GNN	E
767	20	GVP-GNN	E
768	63.6364	GVP-GNN	E
769	39.1304	GVP-GNN	E
770	56	GVP-GNN	E
771	53.5714	GVP-GNN	E
772	52.1739	GVP-GNN	E
773	33.3333	GVP-GNN	E
774	55.5556	GVP-GNN	E
775	33.3333	GVP-GNN	E
776	50	GVP-GNN	E
777	100	GVP-GNN	E
779	100	GVP-GNN	E
780	23.6364	GVP-GNN	E
782	35.7143	GVP-GNN	E
783	42.8571	GVP-GNN	E
784	34.4828	GVP-GNN	E
786	40.625	GVP-GNN	E
788	39.4737	GVP-GNN	E
789	100	GVP-GNN	E
790	47.0588	GVP-GNN	E
791	42.3077	GVP-GNN	E
792	45.2381	GVP-GNN	E
793	50	GVP-GNN	E
794	35.0877	GVP-GNN	E
795	42.3077	GVP-GNN	E
796	15.6863	GVP-GNN	E
798	33.3333	GVP-GNN	E
799	24.5283	GVP-GNN	E
801	35.1351	GVP-GNN	E
804	45.7143	GVP-GNN	E
805	46.6667	GVP-GNN	E
806	0	GVP-GNN	E
807	37.5	GVP-GNN	E
808	46.1538	GVP-GNN	E
809	61.1111	GVP-GNN	E
811	33.3333	GVP-GNN	C
812	65.2174	GVP-GNN	C
813	21.5385	GVP-GNN	C
814	57.1429	GVP-GNN	C
815	22.2222	GVP-GNN	C
816	33.3333	GVP-GNN	C
817	53.5714	GVP-GNN	C
818	26.1905	GVP-GNN	C
819	41.4634	GVP-GNN	C
820	64.8649	GVP-GNN	C
821	50.9804	GVP-GNN	C
822	54.0541	GVP-GNN	C
823	25.641	GVP-GNN	C
824	38.4615	GVP-GNN	C
825	40.9091	GVP-GNN	C
826	44.6809	GVP-GNN	C
827	45.7143	GVP-GNN	C
828	38.2353	GVP-GNN	C
829	30.4348	GVP-GNN	C
830	40.7407	GVP-GNN	C
831	24.4444	GVP-GNN	C
832	35.2941	GVP-GNN	C
833	41.4634	GVP-GNN	C
834	22.6415	GVP-GNN	C
835	20	GVP-GNN	C
836	35.7143	GVP-GNN	C
837	41.9355	GVP-GNN	C
838	41.3793	GVP-GNN	C
839	48.2759	GVP-GNN	C
840	56.25	GVP-GNN	C
841	50	GVP-GNN	C
842	58.3333	GVP-GNN	C
843	57.8947	GVP-GNN	C
844	15.3846	GVP-GNN	C
845	34.2857	GVP-GNN	C
846	54.5455	GVP-GNN	C
847	26.3889	GVP-GNN	C
848	70.5882	GVP-GNN	C
849	38.0952	GVP-GNN	C
850	54.3478	GVP-GNN	C
851	52.381	GVP-GNN	C
852	63.6364	GVP-GNN	C
853	47.5	GVP-GNN	C
854	28.8462	GVP-GNN	C
855	31.5789	GVP-GNN	C
856	28.3333	GVP-GNN	C
857	63.7931	GVP-GNN	C
858	44.186	GVP-GNN	C
859	28.5714	GVP-GNN	C
860	38.7097	GVP-GNN	C
861	50	GVP-GNN	C
862	41.0256	GVP-GNN	C
863	43.2432	GVP-GNN	C
864	69.2308	GVP-GNN	C
865	25	GVP-GNN	C
866	33.3333	GVP-GNN	C
867	40.9091	GVP-GNN	C
869	34.4828	GVP-GNN	C
870	34.2857	GVP-GNN	C
871	45.4545	GVP-GNN	C
872	50.8772	GVP-GNN	C
873	38.0952	GVP-GNN	C
874	70.7317	GVP-GNN	C
875	38.2979	GVP-GNN	C
876	58.3333	GVP-GNN	C
877	55.5556	GVP-GNN	C
878	31.5789	GVP-GNN	C
879	48.8889	GVP-GNN	C
880	65.7895	GVP-GNN	C
881	50	GVP-GNN	C
882	41.6667	GVP-GNN	C
883	25.9259	GVP-GNN	C
884	28.7879	GVP-GNN	C
885	31.8182	GVP-GNN	C
886	36	GVP-GNN	C
887	45.4545	GVP-GNN	C
888	29.5455	GVP-GNN	C
889	62.5	GVP-GNN	C
890	61.5385	GVP-GNN	C
891	51.6129	GVP-GNN	C
892	51.1628	GVP-GNN	C
893	36	GVP-GNN	C
894	37.2093	GVP-GNN	C
895	39.5833	GVP-GNN	C
896	38.8889	GVP-GNN	C
897	32.5581	GVP-GNN	H
898	42.1053	GVP-GNN	H
899	50	GVP-GNN	H
900	23.913	GVP-GNN	H
901	55.5556	GVP-GNN	H
902	13.5135	GVP-GNN	H
903	35.5263	GVP-GNN	H
904	51.2195	GVP-GNN	H
906	46.1538	GVP-GNN	H
907	46.6667	GVP-GNN	H
908	38.1579	GVP-GNN	H
909	44	GVP-GNN	H
910	34.3284	GVP-GNN	H
911	38.7097	GVP-GNN	H
912	27.2727	GVP-GNN	H
913	48.6842	GVP-GNN	H
914	34.7368	GVP-GNN	H
915	37.037	GVP-GNN	H
916	45.4545	GVP-GNN	H
917	38.0952	GVP-GNN	H
918	40.3509	GVP-GNN	H
919	25.3731	GVP-GNN	H
920	29.2683	GVP-GNN	H
921	28.3019	GVP-GNN	H
922	55.814	GVP-GNN	H
923	37.5	GVP-GNN	H
924	43.3333	GVP-GNN	H
925	40.3509	GVP-GNN	H
926	50	GVP-GNN	H
927	34.0426	GVP-GNN	H
928	37.8788	GVP-GNN	H
929	44.186	GVP-GNN	H
930	30.1587	GVP-GNN	H
931	23.8095	GVP-GNN	H
933	25.9259	GVP-GNN	H
934	33.3333	GVP-GNN	H
935	23.8095	GVP-GNN	H
936	36.6197	GVP-GNN	H
937	41.0256	GVP-GNN	H
938	27.2727	GVP-GNN	H
939	30.2326	GVP-GNN	H
940	38.4615	GVP-GNN	H
941	48.3333	GVP-GNN	H
942	39.0244	GVP-GNN	H
943	23.8095	GVP-GNN	H
944	47.9452	GVP-GNN	H
945	36.1111	GVP-GNN	H
946	56.5217	GVP-GNN	H
947	24.3902	GVP-GNN	H
948	55.5556	GVP-GNN	H
949	18.1818	GVP-GNN	H
950	43.4783	GVP-GNN	H
951	38.0282	GVP-GNN	H
952	40.5405	GVP-GNN	H
953	34.4262	GVP-GNN	H
954	40	GVP-GNN	H
955	52.7778	GVP-GNN	H
956	45.4545	GVP-GNN	H
958	31.0345	GVP-GNN	H
959	32.4324	GVP-GNN	H
960	39.1304	GVP-GNN	H
961	19.4444	GVP-GNN	H
962	22.6804	GVP-GNN	H
963	38.1579	GVP-GNN	H
964	16.6667	GVP-GNN	H
965	43.5897	GVP-GNN	H
966	33.3333	GVP-GNN	H
967	37.5	GVP-GNN	H
968	35.1351	GVP-GNN	H
969	37.2093	GVP-GNN	H
970	27.6596	GVP-GNN	H
971	20	GVP-GNN	H
972	31.5789	GVP-GNN	H
973	28.5714	GVP-GNN	H
974	40.9091	GVP-GNN	H
975	39.7727	GVP-GNN	H
976	50	GVP-GNN	E
977	31.25	GVP-GNN	E
978	41.8182	GVP-GNN	E
980	26.6667	GVP-GNN	E
983	46.4286	GVP-GNN	E
985	39.2157	GVP-GNN	E
986	52.9412	GVP-GNN	E
987	0	GVP-GNN	E
988	44.898	GVP-GNN	E
990	38.4615	GVP-GNN	E
991	12.5	GVP-GNN	E
992	0	GVP-GNN	E
995	34.6939	GVP-GNN	E
996	38.4615	GVP-GNN	E
997	61.1111	GVP-GNN	E
999	25	GVP-GNN	E
1000	25	GVP-GNN	E
1001	50	GVP-GNN	E
1002	13.6364	GVP-GNN	E
1003	40	GVP-GNN	E
1004	21.7391	GVP-GNN	E
1005	35.4167	GVP-GNN	E
1006	27.2727	GVP-GNN	E
1008	53.5714	GVP-GNN	E
1009	100	GVP-GNN	E
1010	44.4444	GVP-GNN	E
1012	34.2857	GVP-GNN	E
1013	30.5556	GVP-GNN	E
1014	66.6667	GVP-GNN	E
1016	22.0339	GVP-GNN	E
1017	0	GVP-GNN	E
1018	0	GVP-GNN	E
1019	31.3726	GVP-GNN	E
1020	57.8947	GVP-GNN	E
1021	39.2157	GVP-GNN	E
1022	18.9189	GVP-GNN	E
1023	100	GVP-GNN	E
1024	46.1538	GVP-GNN	E
1025	43.4783	GVP-GNN	E
1026	20	GVP-GNN	E
1027	34.7826	GVP-GNN	E
1028	24.2424	GVP-GNN	E
1029	29.2683	GVP-GNN	E
1031	33.3333	GVP-GNN	E
1034	38.4615	GVP-GNN	E
1035	40.2985	GVP-GNN	E
1036	37.1429	GVP-GNN	E
1037	47.5	GVP-GNN	E
1039	0	GVP-GNN	E
1040	30.5085	GVP-GNN	E
1043	37.931	GVP-GNN	E
1044	0	GVP-GNN	E
1045	33.3333	GVP-GNN	E
1046	39.2857	GVP-GNN	E
1047	50	GVP-GNN	E
1048	50	GVP-GNN	E
1050	28.5714	GVP-GNN	E
1051	38.4615	GVP-GNN	E
1052	36	GVP-GNN	E
1054	50	GVP-GNN	E
1055	45.7143	GVP-GNN	C
1056	58.7302	GVP-GNN	C
1057	56.4103	GVP-GNN	C
1058	18.1818	GVP-GNN	C
1059	41.3043	GVP-GNN	C
1060	15.7895	GVP-GNN	C
1061	43.75	GVP-GNN	C
1062	58.9744	GVP-GNN	C
1064	39.4737	GVP-GNN	C
1065	40.8163	GVP-GNN	C
1066	41.6667	GVP-GNN	C
1067	56.7568	GVP-GNN	C
1068	47.0588	GVP-GNN	C
1069	66.6667	GVP-GNN	C
1070	33.3333	GVP-GNN	C
1071	50	GVP-GNN	C
1072	47.3684	GVP-GNN	C
1073	32.2581	GVP-GNN	C
1074	62.8571	GVP-GNN	C
1075	44.5783	GVP-GNN	C
1076	47.619	GVP-GNN	C
1077	30	GVP-GNN	C
1078	58.3333	GVP-GNN	C
1079	40	GVP-GNN	C
1080	55.5556	GVP-GNN	C
1081	19.3182	GVP-GNN	C
1082	62.069	GVP-GNN	C
1083	47.3684	GVP-GNN	C
1084	36.5854	GVP-GNN	C
1085	38.6364	GVP-GNN	C
1086	56.8182	GVP-GNN	C
1087	38.4615	GVP-GNN	C
1088	26.4706	GVP-GNN	C
1089	56.4103	GVP-GNN	C
1091	36.2069	GVP-GNN	C
1092	25	GVP-GNN	C
1093	40	GVP-GNN	C
1094	50	GVP-GNN	C
1095	52.381	GVP-GNN	C
1096	40.3846	GVP-GNN	C
1097	19.1176	GVP-GNN	C
1098	63.3333	GVP-GNN	C
1099	57.1429	GVP-GNN	C
1100	64	GVP-GNN	C
1101	33.3333	GVP-GNN	C
1102	54.3478	GVP-GNN	C
1103	43.1818	GVP-GNN	C
1104	66.0377	GVP-GNN	C
1105	30.3571	GVP-GNN	C
1106	41.6667	GVP-GNN	C
1107	34.6154	GVP-GNN	C
1108	45.1613	GVP-GNN	C
1109	41.8605	GVP-GNN	C
1110	39.6552	GVP-GNN	C
1111	24	GVP-GNN	C
1112	50	GVP-GNN	C
1113	33.3333	GVP-GNN	C
1114	52.1739	GVP-GNN	C
1115	39.5833	GVP-GNN	C
1116	44.4444	GVP-GNN	C
1117	45.4545	GVP-GNN	C
1118	53.8462	GVP-GNN	C
1119	42.8571	GVP-GNN	C
1120	20	GVP-GNN	C
1121	37.037	GVP-GNN	C
1122	36.3636	GVP-GNN	C
1123	46.4286	GVP-GNN	C
1124	24.5283	GVP-GNN	C
1125	39.2857	GVP-GNN	C
1126	56.6667	GVP-GNN	C
1127	40.4762	GVP-GNN	C
1128	54.5455	GVP-GNN	C
1129	30.9091	GVP-GNN	C
1130	23.4043	GVP-GNN	C
1131	43.9394	GVP-GNN	C
1132	51.7241	GVP-GNN	C
1133	41.6667	GVP-GNN	C
1134	36.3636	GVP-GNN	H
1135	68	GVP-GNN	H
1136	44.186	GVP-GNN	H
1137	44.4444	GVP-GNN	H
1138	26.9231	GVP-GNN	H
1139	33.3333	GVP-GNN	H
1140	51.1628	GVP-GNN	H
1141	37.2093	GVP-GNN	H
1142	32.4324	GVP-GNN	H
1143	34.2857	GVP-GNN	H
1144	42.8571	GVP-GNN	H
1145	19.2308	GVP-GNN	H
1146	34.375	GVP-GNN	H
1147	41.5094	GVP-GNN	H
1148	38.0952	GVP-GNN	H
1149	37.5	GVP-GNN	H
1150	23.6842	GVP-GNN	H
1151	51.3513	GVP-GNN	H
1152	45.2381	GVP-GNN	H
1153	26.1905	GVP-GNN	H
1154	37.1429	GVP-GNN	H
1155	31.25	GVP-GNN	H
1156	52.6316	GVP-GNN	H
1157	54.2857	GVP-GNN	H
1158	55.5556	GVP-GNN	H
1159	44.4444	GVP-GNN	H
1160	23.5294	GVP-GNN	H
1161	23.0769	GVP-GNN	H
1162	42.8571	GVP-GNN	H
1163	13.7931	GVP-GNN	H
1164	33.3333	GVP-GNN	H
1165	20	GVP-GNN	H
1166	39.6552	GVP-GNN	H
1167	24	GVP-GNN	H
1168	30.2632	GVP-GNN	H
1169	41.6667	GVP-GNN	H
1170	42.8571	GVP-GNN	H
1171	40.625	GVP-GNN	H
1172	29.5455	GVP-GNN	H
1173	37.2549	GVP-GNN	H
1174	35.7143	GVP-GNN	H
1175	30.303	GVP-GNN	H
1176	52.1739	GVP-GNN	H
1177	42.8571	GVP-GNN	H
1178	58.8235	GVP-GNN	H
1179	60.7143	GVP-GNN	H
1180	37.7778	GVP-GNN	H
1181	40.4255	GVP-GNN	H
1182	24	GVP-GNN	H
1183	50	GVP-GNN	H
1184	35.2941	GVP-GNN	H
1185	24.7191	GVP-GNN	H
1186	36.3636	GVP-GNN	H
1187	30.9524	GVP-GNN	H
1188	31.6667	GVP-GNN	H
1189	27.027	GVP-GNN	H
1190	50	GVP-GNN	H
1191	43.4783	GVP-GNN	H
1192	36.8421	GVP-GNN	H
1193	30	GVP-GNN	H
1194	43.3333	GVP-GNN	H
1195	26.6667	GVP-GNN	H
1196	45.4545	GVP-GNN	H
1197	30.7692	GVP-GNN	H
1198	41.6667	GVP-GNN	H
1199	46.1538	GVP-GNN	H
1200	43.5897	GVP-GNN	H
1201	17.6471	GVP-GNN	H
1202	37.8378	GVP-GNN	H
1203	41.1765	GVP-GNN	H
1204	32.1429	GVP-GNN	H
1205	40	GVP-GNN	H
1206	44.4444	GVP-GNN	H
1208	40.3846	GVP-GNN	E
1209	44.6809	GVP-GNN	E
1210	35.7143	GVP-GNN	E
1211	33.3333	GVP-GNN	E
1212	35.2941	GVP-GNN	E
1213	33.3333	GVP-GNN	E
1214	48	GVP-GNN	E
1215	38	GVP-GNN	E
1216	47.0588	GVP-GNN	E
1217	27.1186	GVP-GNN	E
1218	43.4783	GVP-GNN	E
1219	21.0526	GVP-GNN	E
1220	32	GVP-GNN	E
1221	39.1304	GVP-GNN	E
1222	41.6667	GVP-GNN	E
1223	47.8261	GVP-GNN	E
1224	20	GVP-GNN	E
1225	27.1186	GVP-GNN	E
1226	42.8571	GVP-GNN	E
1227	22.9167	GVP-GNN	E
1228	49.1525	GVP-GNN	E
1229	33.3333	GVP-GNN	E
1230	36.5385	GVP-GNN	E
1231	45	GVP-GNN	E
1232	26.4151	GVP-GNN	E
1233	30.7692	GVP-GNN	E
1234	23.8806	GVP-GNN	E
1235	38.6364	GVP-GNN	E
1236	20.8333	GVP-GNN	E
1237	16.6667	GVP-GNN	E
1239	38.7097	GVP-GNN	E
1240	45.4545	GVP-GNN	E
1242	50	GVP-GNN	E
1243	34.0909	GVP-GNN	E
1244	23.3333	GVP-GNN	E
1245	37.2549	GVP-GNN	E
1246	36.7347	GVP-GNN	E
1247	27.2727	GVP-GNN	E
1248	35	GVP-GNN	E
1249	21.7391	GVP-GNN	E
1250	37.037	GVP-GNN	E
1252	35.1852	GVP-GNN	E
1253	45.2381	GVP-GNN	E
1254	48.1481	GVP-GNN	E
1255	50	GVP-GNN	E
1256	34.7826	GVP-GNN	E
1257	32.0755	GVP-GNN	E
1258	63.1579	GVP-GNN	E
1259	15.3846	GVP-GNN	E
1260	36.3636	GVP-GNN	E
1261	26.3158	GVP-GNN	E
1262	61.9048	GVP-GNN	E
1263	40.4255	GVP-GNN	E
1264	38.1818	GVP-GNN	E
1265	52.1739	GVP-GNN	E
1266	31.0345	GVP-GNN	E
1267	43.9394	GVP-GNN	E
1268	50.9804	GVP-GNN	E
1269	35.5932	GVP-GNN	E
1270	56	GVP-GNN	E
1271	44.2623	GVP-GNN	E
1272	45.4545	GVP-GNN	E
1273	39.6226	GVP-GNN	E
1274	35.4839	GVP-GNN	E
1275	17.0732	GVP-GNN	E
1276	42.4242	GVP-GNN	E
1277	37.2549	GVP-GNN	E
1278	46.2963	GVP-GNN	E
1279	55.5556	GVP-GNN	E
1280	34.7826	GVP-GNN	E
1282	58.6956	GVP-GNN	C
1283	45.9459	GVP-GNN	C
1284	54.5455	GVP-GNN	C
1285	50	GVP-GNN	C
1286	30.1205	GVP-GNN	C
1287	35.0877	GVP-GNN	C
1288	62.5	GVP-GNN	C
1289	60.7143	GVP-GNN	C
1290	43.2432	GVP-GNN	C
1291	29.0323	GVP-GNN	C
1292	38.4615	GVP-GNN	C
1293	15.8537	GVP-GNN	C
1294	36.8421	GVP-GNN	C
1295	54.0541	GVP-GNN	C
1296	48.1481	GVP-GNN	C
1297	38.4615	GVP-GNN	C
1298	62.8571	GVP-GNN	C
1299	50	GVP-GNN	C
1300	44.4444	GVP-GNN	C
1301	39.4737	GVP-GNN	C
1302	43.75	GVP-GNN	C
1303	35.7143	GVP-GNN	C
1304	38.0952	GVP-GNN	C
1305	54.5455	GVP-GNN	C
1306	57.5758	GVP-GNN	C
1307	51.2195	GVP-GNN	C
1308	42.8571	GVP-GNN	C
1309	43.1373	GVP-GNN	C
1310	35.0649	GVP-GNN	C
1311	25.8621	GVP-GNN	C
1312	25	GVP-GNN	C
1313	30.9524	GVP-GNN	C
1314	43.5897	GVP-GNN	C
1315	33.3333	GVP-GNN	C
1316	39.5349	GVP-GNN	C
1317	39.5833	GVP-GNN	C
1318	49.0196	GVP-GNN	C
1319	51.0638	GVP-GNN	C
1320	54.2857	GVP-GNN	C
1321	41.6667	GVP-GNN	C
1322	60	GVP-GNN	C
1323	52.2727	GVP-GNN	C
1324	28.5714	GVP-GNN	C
1325	42.5926	GVP-GNN	C
1326	63.3333	GVP-GNN	C
1327	51.8519	GVP-GNN	C
1328	42.2222	GVP-GNN	C
1329	66.6667	GVP-GNN	C
1330	40.9836	GVP-GNN	C
1331	53.4884	GVP-GNN	C
1332	44.898	GVP-GNN	C
1333	55.5556	GVP-GNN	C
1334	45.4545	GVP-GNN	C
1335	29.1667	GVP-GNN	C
1336	56	GVP-GNN	C
1337	36.8421	GVP-GNN	C
1338	55.3191	GVP-GNN	C
1339	53.0612	GVP-GNN	C
1340	40.9091	GVP-GNN	C
1341	56	GVP-GNN	C
1342	50.9434	GVP-GNN	C
1343	42.8571	GVP-GNN	C
1344	30.9091	GVP-GNN	C
1345	57.5758	GVP-GNN	C
1346	43.9394	GVP-GNN	C
1347	57.8947	GVP-GNN	C
1348	51.5152	GVP-GNN	C
1349	32.4675	GVP-GNN	C
1350	34.4828	GVP-GNN	C
1351	46.9388	GVP-GNN	C
1352	50	GVP-GNN	C
1353	44.7368	GVP-GNN	C
1354	52.6316	GVP-GNN	C
1356	47.7273	GVP-GNN	H
1357	38.0952	GVP-GNN	H
1358	45.098	GVP-GNN	H
1359	40	GVP-GNN	H
1360	45.8333	GVP-GNN	H
1361	26.4706	GVP-GNN	H
1362	33.3333	GVP-GNN	H
1363	33.3333	GVP-GNN	H
1364	40.7407	GVP-GNN	H
1365	34.6154	GVP-GNN	H
1366	44.4444	GVP-GNN	H
1367	51.2821	GVP-GNN	H
1368	42.1053	GVP-GNN	H
1369	33.3333	GVP-GNN	H
1370	35.8974	GVP-GNN	H
1371	50	GVP-GNN	H
1372	46.1538	GVP-GNN	H
1373	20	GVP-GNN	H
1374	30.9524	GVP-GNN	H
1376	0	GVP-GNN	H
1377	46.1538	GVP-GNN	H
1378	44.898	GVP-GNN	H
1379	33.3333	GVP-GNN	H
1380	26.087	GVP-GNN	H
1381	46.4286	GVP-GNN	H
1382	39.0805	GVP-GNN	H
1383	38.8889	GVP-GNN	H
1384	30.303	GVP-GNN	H
1385	57.1429	GVP-GNN	H
1386	42.8571	GVP-GNN	H
1387	41.5094	GVP-GNN	H
1388	48.8889	GVP-GNN	H
1389	36.8421	GVP-GNN	H
1390	9.63855	GVP-GNN	H
1391	45.9016	GVP-GNN	H
1392	36.5854	GVP-GNN	H
1393	23.6842	GVP-GNN	H
1394	53.8462	GVP-GNN	H
1395	36.0656	GVP-GNN	H
1396	30.9524	GVP-GNN	H
1397	0	GVP-GNN	H
1398	44.4444	GVP-GNN	H
1399	26.6667	GVP-GNN	H
1400	26.6667	GVP-GNN	H
1401	55.5556	GVP-GNN	H
1402	36.8421	GVP-GNN	H
1403	39.2857	GVP-GNN	H
1404	47.0588	GVP-GNN	H
1405	26.2295	GVP-GNN	H
1406	25	GVP-GNN	H
1407	31.8182	GVP-GNN	H
1408	37.1429	GVP-GNN	H
1409	39.5349	GVP-GNN	H
1410	25.641	GVP-GNN	H
1411	36.5854	GVP-GNN	H
1412	33.3333	GVP-GNN	H
1413	24	GVP-GNN	H
1414	42.2222	GVP-GNN	H
1415	46.8085	GVP-GNN	H
1416	26	GVP-GNN	H
1417	51.2195	GVP-GNN	H
1418	28.8136	GVP-GNN	H
1419	38.6364	GVP-GNN	H
1420	21.6216	GVP-GNN	H
1421	46.6667	GVP-GNN	H
1422	26.087	GVP-GNN	H
1423	48	GVP-GNN	H
1424	40.4255	GVP-GNN	H
1425	41.0714	GVP-GNN	E
1426	41.0714	GVP-GNN	E
1427	53.8462	GVP-GNN	E
1428	59.375	GVP-GNN	E
1429	45.1613	GVP-GNN	E
1430	47.3684	GVP-GNN	E
1431	40.7407	GVP-GNN	E
1433	53.8462	GVP-GNN	E
1434	41.3793	GVP-GNN	E
1435	48.2143	GVP-GNN	E
1436	32.1429	GVP-GNN	E
1437	39.1304	GVP-GNN	E
1438	49.1525	GVP-GNN	E
1439	58.3333	GVP-GNN	E
1440	42.1687	GVP-GNN	E
1441	48.7179	GVP-GNN	E
1442	40	GVP-GNN	E
1443	27.7778	GVP-GNN	E
1444	52.9412	GVP-GNN	E
1445	35	GVP-GNN	E
1446	44.1176	GVP-GNN	E
1447	53.125	GVP-GNN	E
1448	36.0656	GVP-GNN	E
1449	27.7778	GVP-GNN	E
1450	39.5833	GVP-GNN	E
1451	50	GVP-GNN	E
1452	42.8571	GVP-GNN	E
1453	33.8983	GVP-GNN	E
1454	44.4444	GVP-GNN	E
1455	41.8182	GVP-GNN	E
1456	37.5	GVP-GNN	E
1457	29.8246	GVP-GNN	E
1458	35.2941	GVP-GNN	E
1459	50	GVP-GNN	E
1460	52.1739	GVP-GNN	E
1461	44.2623	GVP-GNN	E
1462	13.3333	GVP-GNN	E
1463	36.8421	GVP-GNN	E
1465	33.3333	GVP-GNN	E
1466	46.9136	GVP-GNN	E
1467	38	GVP-GNN	E
1468	54.1667	GVP-GNN	E
1470	44	GVP-GNN	E
1471	44.186	GVP-GNN	E
1472	48.7179	GVP-GNN	E
1473	59.0909	GVP-GNN	E
1474	22.2222	GVP-GNN	E
1475	33.8983	GVP-GNN	E
1476	42.4242	GVP-GNN	E
1477	29.7872	GVP-GNN	E
1478	59.4595	GVP-GNN	E
1479	47.3684	GVP-GNN	E
1480	46.6667	GVP-GNN	E
1481	40	GVP-GNN	E
1482	51.2821	GVP-GNN	E
1483	51.7241	GVP-GNN	E
1484	39.2857	GVP-GNN	E
1485	27.5862	GVP-GNN	E
1486	45.7627	GVP-GNN	E
1487	44.4444	GVP-GNN	E
1488	22.9508	GVP-GNN	E
1489	23.3333	GVP-GNN	E
1490	36	GVP-GNN	E
1491	42.5	GVP-GNN	E
1492	46.6667	GVP-GNN	E
1493	37.2549	GVP-GNN	E
1494	48.5714	GVP-GNN	C
1495	49.0196	GVP-GNN	C
1496	61.8182	GVP-GNN	C
1497	51.9231	GVP-GNN	C
1498	54.7619	GVP-GNN	C
1499	40.7407	GVP-GNN	C
1500	50.7463	GVP-GNN	C
1501	35.8974	GVP-GNN	C
1502	42.8571	GVP-GNN	C
1503	52.9412	GVP-GNN	C
1504	47.2222	GVP-GNN	C
1505	49.1803	GVP-GNN	C
1506	44.7368	GVP-GNN	C
1507	51.1628	GVP-GNN	C
1508	28.5714	GVP-GNN	C
1509	38.7755	GVP-GNN	C
1510	50.6849	GVP-GNN	C
1511	46.2963	GVP-GNN	C
1512	48.7179	GVP-GNN	C
1513	56.8965	GVP-GNN	C
1514	53.8462	GVP-GNN	C
1515	54.386	GVP-GNN	C
1516	54.1667	GVP-GNN	C
1517	60.7143	GVP-GNN	C
1518	40	GVP-GNN	C
1519	44.2623	GVP-GNN	C
1520	44.1176	GVP-GNN	C
1521	46.3415	GVP-GNN	C
1522	44.4444	GVP-GNN	C
1523	51.1111	GVP-GNN	C
1524	46.6667	GVP-GNN	C
1525	31.4286	GVP-GNN	C
1526	68.75	GVP-GNN	C
1527	41.4634	GVP-GNN	C
1528	18.1818	GVP-GNN	C
1529	38.4615	GVP-GNN	C
1530	42.8571	GVP-GNN	C
1531	26.4368	GVP-GNN	C
1532	56.1404	GVP-GNN	C
1533	27.2727	GVP-GNN	C
1534	29.7297	GVP-GNN	C
1535	49.0196	GVP-GNN	C
1536	48.8372	GVP-GNN	C
1537	55.102	GVP-GNN	C
1538	50	GVP-GNN	C
1539	48.7179	GVP-GNN	C
1540	36.9231	GVP-GNN	C
1541	43.1034	GVP-GNN	C
1542	46.1538	GVP-GNN	C
1543	32.3077	GVP-GNN	C
1544	51.1628	GVP-GNN	C
1545	37.7049	GVP-GNN	C
1546	37.8378	GVP-GNN	C
1547	41.6667	GVP-GNN	C
1548	33.3333	GVP-GNN	C
1549	27.1186	GVP-GNN	C
1550	38	GVP-GNN	C
1551	52.1739	GVP-GNN	C
1552	47.8261	GVP-GNN	C
1553	49.1803	GVP-GNN	C
1554	28.125	GVP-GNN	C
1555	57.8947	GVP-GNN	C
1556	43.2432	GVP-GNN	C
1557	40	GVP-GNN	C
1558	40.625	GVP-GNN	C
1559	60.5263	GVP-GNN	C
1560	57.4468	GVP-GNN	C
1561	48.2143	GVP-GNN	C
1562	47.7273	GVP-GNN	C
1563	43.9024	GVP-GNN	H
1564	52.7778	GVP-GNN	H
1565	44.4444	GVP-GNN	H
1566	66.6667	GVP-GNN	H
1567	30.7692	GVP-GNN	H
1568	50	GVP-GNN	H
1569	37.5	GVP-GNN	H
1570	38.5542	GVP-GNN	H
1571	44.8276	GVP-GNN	H
1572	34.7826	GVP-GNN	H
1573	41.6667	GVP-GNN	H
1574	43.1818	GVP-GNN	H
1575	42.1053	GVP-GNN	H
1576	30.7692	GVP-GNN	H
1577	32.2581	GVP-GNN	H
1578	52.381	GVP-GNN	H
1580	27.451	GVP-GNN	H
1581	0	GVP-GNN	H
1582	34.2105	GVP-GNN	H
1583	40.2174	GVP-GNN	H
1584	51.2821	GVP-GNN	H
1585	42.8571	GVP-GNN	H
1586	30.7692	GVP-GNN	H
1587	42.5	GVP-GNN	H
1588	26.4706	GVP-GNN	H
1589	57.4074	GVP-GNN	H
1590	48.8889	GVP-GNN	H
1591	47.1698	GVP-GNN	H
1592	36.8421	GVP-GNN	H
1593	50	GVP-GNN	H
1594	38.2353	GVP-GNN	H
1595	38.4615	GVP-GNN	H
1596	44.186	GVP-GNN	H
1597	25.5319	GVP-GNN	H
1598	40.9091	GVP-GNN	H
1599	28.5714	GVP-GNN	H
1601	52.2727	GVP-GNN	H
1602	34.6939	GVP-GNN	H
1603	42.5532	GVP-GNN	H
1604	42.4242	GVP-GNN	H
1605	29.1667	GVP-GNN	H
1607	28.5714	GVP-GNN	H
1609	25.5319	GVP-GNN	H
1610	12.8205	GVP-GNN	H
1611	46.3415	GVP-GNN	H
1612	35.5556	GVP-GNN	H
1613	68.75	GVP-GNN	H
1614	39.5349	GVP-GNN	H
1615	42.8571	GVP-GNN	H
1616	32.5301	GVP-GNN	H
1617	26.087	GVP-GNN	H
1618	43.75	GVP-GNN	H
1619	28.9474	GVP-GNN	H
1620	16.6667	GVP-GNN	H
1621	40.8163	GVP-GNN	H
1622	37.2549	GVP-GNN	H
1623	24.3902	GVP-GNN	H
1624	32.6923	GVP-GNN	H
1625	41.5094	GVP-GNN	H
1626	35.3846	GVP-GNN	H
1627	48.3871	GVP-GNN	H
1628	35.4839	GVP-GNN	E
1629	26.5306	GVP-GNN	E
1630	36.3636	GVP-GNN	E
1631	47.191	GVP-GNN	E
1632	37.7049	GVP-GNN	E
1633	48.7179	GVP-GNN	E
1634	59.4595	GVP-GNN	E
1636	32.7273	GVP-GNN	E
1637	32.2034	GVP-GNN	E
1638	47.541	GVP-GNN	E
1639	33.3333	GVP-GNN	E
1640	31.4286	GVP-GNN	E
1641	30.3571	GVP-GNN	E
1642	34.1463	GVP-GNN	E
1643	40	GVP-GNN	E
1644	52.7473	GVP-GNN	E
1645	40	GVP-GNN	E
1646	21.5385	GVP-GNN	E
1647	62.963	GVP-GNN	E
1648	0	GVP-GNN	E
1649	38.2979	GVP-GNN	E
1650	25.4902	GVP-GNN	E
1651	44.2308	GVP-GNN	E
1652	38.1818	GVP-GNN	E
1653	42.5532	GVP-GNN	E
1654	44	GVP-GNN	E
1655	48.4848	GVP-GNN	E
1656	38.7097	GVP-GNN	E
1657	33.3333	GVP-GNN	E
1658	33.3333	GVP-GNN	E
1659	52.459	GVP-GNN	E
1660	34.2105	GVP-GNN	E
1661	40.678	GVP-GNN	E
1662	12.9032	GVP-GNN	E
1663	37.037	GVP-GNN	E
1664	37.5	GVP-GNN	E
1665	29.7619	GVP-GNN	E
1666	40.7407	GVP-GNN	E
1667	41.9355	GVP-GNN	E
1668	38.9831	GVP-GNN	E
1669	34	GVP-GNN	E
1670	49.1525	GVP-GNN	E
1671	62.3762	GVP-GNN	E
1672	36.9565	GVP-GNN	E
1674	39.2157	GVP-GNN	E
1675	37.3333	GVP-GNN	E
1676	32.0755	GVP-GNN	E
1677	40	GVP-GNN	E
1678	50	GVP-GNN	E
1679	48.4848	GVP-GNN	E
1680	31.5789	GVP-GNN	E
1681	30.4348	GVP-GNN	E
1682	30.303	GVP-GNN	E
1683	62.8571	GVP-GNN	E
1684	18.75	GVP-GNN	E
1685	42.623	GVP-GNN	E
1686	60.5263	GVP-GNN	E
1687	37.037	GVP-GNN	E
1688	18.75	GVP-GNN	E
1689	35.2941	GVP-GNN	E
1690	58.8235	GVP-GNN	E
1691	50	GVP-GNN	E
1692	40	GVP-GNN	E
1693	46.6667	GVP-GNN	C
1694	51.2195	GVP-GNN	C
1695	40.5405	GVP-GNN	C
1696	46	GVP-GNN	C
1697	47.619	GVP-GNN	C
1698	35.8491	GVP-GNN	C
1699	54.5455	GVP-GNN	C
1700	43.1818	GVP-GNN	C
1701	43.75	GVP-GNN	C
1702	44.7368	GVP-GNN	C
1703	44.2857	GVP-GNN	C
1704	46.1538	GVP-GNN	C
1705	43.75	GVP-GNN	C
1706	45.8333	GVP-GNN	C
1707	36.0656	GVP-GNN	C
1708	44.0678	GVP-GNN	C
1709	48.0769	GVP-GNN	C
1710	45.3125	GVP-GNN	C
1711	26.6667	GVP-GNN	C
1712	47.7273	GVP-GNN	C
1713	44.898	GVP-GNN	C
1714	53.4884	GVP-GNN	C
1715	54.2373	GVP-GNN	C
1716	35.5556	GVP-GNN	C
1717	33.3333	GVP-GNN	C
1718	39.5833	GVP-GNN	C
1719	51.8519	GVP-GNN	C
1720	44.4444	GVP-GNN	C
1721	39.6825	GVP-GNN	C
1722	64	GVP-GNN	C
1723	46.1538	GVP-GNN	C
1724	44.4444	GVP-GNN	C
1725	48.5294	GVP-GNN	C
1726	81.4815	GVP-GNN	C
1727	42.8571	GVP-GNN	C
1728	48.1481	GVP-GNN	C
1729	36.8421	GVP-GNN	C
1730	47.6923	GVP-GNN	C
1731	63.8298	GVP-GNN	C
1732	40.3509	GVP-GNN	C
1733	34.6154	GVP-GNN	C
1734	41.8182	GVP-GNN	C
1735	34	GVP-GNN	C
1736	63.1579	GVP-GNN	C
1737	51.2195	GVP-GNN	C
1739	41.3043	GVP-GNN	C
1740	40	GVP-GNN	C
1741	53.3333	GVP-GNN	C
1742	48.9362	GVP-GNN	C
1743	55.9322	GVP-GNN	C
1744	42.5532	GVP-GNN	C
1745	50	GVP-GNN	C
1746	33.3333	GVP-GNN	C
1747	48.2143	GVP-GNN	C
1748	46.0317	GVP-GNN	C
1749	42.2222	GVP-GNN	C
1750	37.6471	GVP-GNN	C
1751	62.963	GVP-GNN	C
1752	58.5366	GVP-GNN	C
1753	37.9747	GVP-GNN	C
1754	30.303	GVP-GNN	C
1755	60.3774	GVP-GNN	C
1756	46.2963	GVP-GNN	C
1757	47.1698	GVP-GNN	C
1758	50.4425	GVP-GNN	H
1759	28	GVP-GNN	H
1760	34	GVP-GNN	H
1761	36.5385	GVP-GNN	H
1762	34.2105	GVP-GNN	H
1763	37.2093	GVP-GNN	H
1764	29.5455	GVP-GNN	H
1765	34.7826	GVP-GNN	H
1766	33.3333	GVP-GNN	H
1767	22.9508	GVP-GNN	H
1768	35.4167	GVP-GNN	H
1769	26.6667	GVP-GNN	H
1770	57.5	GVP-GNN	H
1771	45.7627	GVP-GNN	H
1772	47.7273	GVP-GNN	H
1773	40	GVP-GNN	H
1774	22.8571	GVP-GNN	H
1775	39.6226	GVP-GNN	H
1777	43.5897	GVP-GNN	H
1778	40.5405	GVP-GNN	H
1779	45.6522	GVP-GNN	H
1780	26.9841	GVP-GNN	H
1781	29.1667	GVP-GNN	H
1782	31.0345	GVP-GNN	H
1783	43.75	GVP-GNN	H
1784	35	GVP-GNN	H
1786	66.6667	GVP-GNN	H
1787	37.8378	GVP-GNN	H
1788	22.2222	GVP-GNN	H
1789	36	GVP-GNN	H
1790	47.3684	GVP-GNN	H
1791	39.1304	GVP-GNN	H
1792	26.8293	GVP-GNN	H
1793	38.4615	GVP-GNN	H
1794	30	GVP-GNN	H
1795	35.5932	GVP-GNN	H
1796	42.8571	GVP-GNN	H
1797	30.6122	GVP-GNN	H
1798	25.8064	GVP-GNN	H
1799	40.9091	GVP-GNN	H
1801	32.8358	GVP-GNN	H
1802	50	GVP-GNN	H
1803	51.2821	GVP-GNN	H
1804	15.3846	GVP-GNN	H
1805	36	GVP-GNN	H
1806	34.6939	GVP-GNN	H
1807	0	GVP-GNN	H
1808	36.8421	GVP-GNN	H
1809	44	GVP-GNN	H
1810	57.7778	GVP-GNN	H
1812	11.1111	GVP-GNN	H
1813	33.3333	GVP-GNN	H
1814	54.5455	GVP-GNN	H
1815	31.1111	GVP-GNN	H
1816	40.1869	GVP-GNN	H
1817	47.1698	GVP-GNN	H
1819	33.3333	GVP-GNN	E
1821	18.1818	GVP-GNN	E
1822	47.2222	GVP-GNN	E
1823	53.5714	GVP-GNN	E
1824	42.6471	GVP-GNN	E
1825	45.9459	GVP-GNN	E
1826	37.0968	GVP-GNN	E
1827	25	GVP-GNN	E
1828	33.8983	GVP-GNN	E
1829	50	GVP-GNN	E
1830	62.8571	GVP-GNN	E
1831	31.746	GVP-GNN	E
1832	41.8605	GVP-GNN	E
1833	50.9804	GVP-GNN	E
1834	33.3333	GVP-GNN	E
1835	32.0755	GVP-GNN	E
1837	41.0714	GVP-GNN	E
1838	35.5932	GVP-GNN	E
1839	28.5714	GVP-GNN	E
1840	50	GVP-GNN	E
1841	26.4706	GVP-GNN	E
1842	27.907	GVP-GNN	E
1843	40.5405	GVP-GNN	E
1844	36.8421	GVP-GNN	E
1845	41.3333	GVP-GNN	E
1846	40.9639	GVP-GNN	E
1847	51.3513	GVP-GNN	E
1848	36.0656	GVP-GNN	E
1849	51.3513	GVP-GNN	E
1850	41.6667	GVP-GNN	E
1851	50	GVP-GNN	E
1852	46.4286	GVP-GNN	E
1853	45.8333	GVP-GNN	E
1854	24.3243	GVP-GNN	E
1855	52.6316	GVP-GNN	E
1856	45.5882	GVP-GNN	E
1857	38.4615	GVP-GNN	E
1858	28.8462	GVP-GNN	E
1859	48.7179	GVP-GNN	E
1860	50.9804	GVP-GNN	E
1861	47.0588	GVP-GNN	E
1862	51.3513	GVP-GNN	E
1863	50.9434	GVP-GNN	E
1864	38.0952	GVP-GNN	E
1865	44.7368	GVP-GNN	E
1866	44.8276	GVP-GNN	E
1867	34.6667	GVP-GNN	E
1868	50	GVP-GNN	E
1869	34	GVP-GNN	E
1870	44.1176	GVP-GNN	E
1871	45.3125	GVP-GNN	E
1873	43.75	GVP-GNN	E
1874	44.186	GVP-GNN	E
1875	39.0625	GVP-GNN	E
1877	47.3684	GVP-GNN	E
1878	37.5	GVP-GNN	C
1879	53.7313	GVP-GNN	C
1880	36.3636	GVP-GNN	C
1881	48.1013	GVP-GNN	C
1882	37.9747	GVP-GNN	C
1883	44.898	GVP-GNN	C
1884	42.8571	GVP-GNN	C
1885	46.4286	GVP-GNN	C
1886	43.3333	GVP-GNN	C
1887	37.2881	GVP-GNN	C
1888	41.3793	GVP-GNN	C
1889	45.4545	GVP-GNN	C
1890	53.7313	GVP-GNN	C
1891	59.375	GVP-GNN	C
1892	51.6129	GVP-GNN	C
1893	41.6667	GVP-GNN	C
1894	20.5128	GVP-GNN	C
1895	54.2857	GVP-GNN	C
1897	49.1803	GVP-GNN	C
1898	47.8261	GVP-GNN	C
1899	48.2759	GVP-GNN	C
1900	43.1818	GVP-GNN	C
1901	38.0282	GVP-GNN	C
1902	45.9459	GVP-GNN	C
1903	64.4068	GVP-GNN	C
1904	40.9091	GVP-GNN	C
1905	36.5079	GVP-GNN	C
1906	51.9231	GVP-GNN	C
1907	53.9474	GVP-GNN	C
1908	30.3797	GVP-GNN	C
1909	49.2754	GVP-GNN	C
1910	57.5758	GVP-GNN	C
1911	59.5745	GVP-GNN	C
1912	44.4444	GVP-GNN	C
1913	36.1111	GVP-GNN	C
1914	32.7586	GVP-GNN	C
1915	44.0678	GVP-GNN	C
1916	58.0645	GVP-GNN	C
1917	46.4789	GVP-GNN	C
1918	47.2727	GVP-GNN	C
1919	48	GVP-GNN	C
1920	44.2308	GVP-GNN	C
1921	51.7241	GVP-GNN	C
1922	54.2373	GVP-GNN	C
1923	43.4783	GVP-GNN	C
1924	51.2195	GVP-GNN	C
1925	50.7692	GVP-GNN	C
1926	49.0909	GVP-GNN	C
1927	37.8049	GVP-GNN	C
1928	50.9434	GVP-GNN	C
1929	53.5714	GVP-GNN	C
1930	47.0588	GVP-GNN	C
1931	47.4747	GVP-GNN	C
1932	66.6667	GVP-GNN	C
1933	36.5854	GVP-GNN	C
1934	64.4068	GVP-GNN	C
1935	36.3636	GVP-GNN	C
1936	58.8235	GVP-GNN	C
1937	41.9355	GVP-GNN	C
1938	51.2195	GVP-GNN	H
1939	26.4706	GVP-GNN	H
1940	39.0244	GVP-GNN	H
1941	0	GVP-GNN	H
1942	42.8571	GVP-GNN	H
1943	39.3939	GVP-GNN	H
1945	56.6667	GVP-GNN	H
1946	47.3684	GVP-GNN	H
1947	46.1538	GVP-GNN	H
1949	48.3871	GVP-GNN	H
1950	35.7143	GVP-GNN	H
1952	53.6585	GVP-GNN	H
1954	50	GVP-GNN	H
1955	52.809	GVP-GNN	H
1956	66.6667	GVP-GNN	H
1957	21.8182	GVP-GNN	H
1958	39.2405	GVP-GNN	H
1959	37.7778	GVP-GNN	H
1960	56.25	GVP-GNN	H
1961	44.3478	GVP-GNN	H
1962	44.8276	GVP-GNN	H
1963	36.1111	GVP-GNN	H
1964	40	GVP-GNN	H
1965	40.5405	GVP-GNN	H
1966	44.4444	GVP-GNN	H
1967	39.1892	GVP-GNN	H
1968	46.8085	GVP-GNN	H
1969	28.9474	GVP-GNN	H
1970	21.6216	GVP-GNN	H
1971	50.6849	GVP-GNN	H
1972	26.2136	GVP-GNN	H
1973	41.0714	GVP-GNN	H
1974	31.3433	GVP-GNN	H
1975	36.6667	GVP-GNN	H
1976	36.0656	GVP-GNN	H
1977	30.4762	GVP-GNN	H
1978	28.8462	GVP-GNN	H
1979	50	GVP-GNN	H
1980	45.9459	GVP-GNN	H
1981	43.6782	GVP-GNN	H
1982	37.5	GVP-GNN	H
1983	25.4902	GVP-GNN	H
1984	46.875	GVP-GNN	H
1985	33.3333	GVP-GNN	H
1986	47.2727	GVP-GNN	H
1987	42.7083	GVP-GNN	H
1988	57.1429	GVP-GNN	H
1989	39.6226	GVP-GNN	H
1990	47.619	GVP-GNN	H
1991	40.8163	GVP-GNN	H
1992	42.8571	GVP-GNN	H
1993	31.4286	GVP-GNN	H
1994	48.9796	GVP-GNN	E
1996	26.8657	GVP-GNN	E
1997	28.2609	GVP-GNN	E
1998	49.2958	GVP-GNN	E
1999	48.5714	GVP-GNN	E
2001	35.5556	GVP-GNN	E
2002	39.5349	GVP-GNN	E
2003	62.8571	GVP-GNN	E
2005	61.2245	GVP-GNN	E
2006	66.6667	GVP-GNN	E
2008	19.6721	GVP-GNN	E
2010	32.5581	GVP-GNN	E
2011	66.6667	GVP-GNN	E
2012	48.7179	GVP-GNN	E
2013	38.3333	GVP-GNN	E
2015	34.5455	GVP-GNN	E
2016	50	GVP-GNN	E
2018	34.7826	GVP-GNN	E
2019	35.1852	GVP-GNN	E
2020	41.7476	GVP-GNN	E
2021	61.5385	GVP-GNN	E
2022	32.5	GVP-GNN	E
2023	55.8824	GVP-GNN	E
2024	58.5366	GVP-GNN	E
2025	45.3333	GVP-GNN	E
2026	33.7838	GVP-GNN	E
2027	37.8378	GVP-GNN	E
2028	50	GVP-GNN	E
2029	33.3333	GVP-GNN	E
2030	41.5094	GVP-GNN	E
2031	27.1186	GVP-GNN	E
2032	40.5405	GVP-GNN	E
2033	50	GVP-GNN	E
2034	47.2727	GVP-GNN	E
2035	54.2857	GVP-GNN	E
2036	65.3846	GVP-GNN	E
2037	40	GVP-GNN	E
2038	32.3529	GVP-GNN	E
2039	32.3529	GVP-GNN	E
2040	46.3768	GVP-GNN	E
2041	51.5789	GVP-GNN	E
2042	58.9744	GVP-GNN	E
2043	58.3333	GVP-GNN	E
2044	42.5	GVP-GNN	E
2045	29.4118	GVP-GNN	E
2046	40.4762	GVP-GNN	E
2047	18.9189	GVP-GNN	E
2048	20	GVP-GNN	E
2049	52.381	GVP-GNN	E
2050	48.5714	GVP-GNN	C
2051	20	GVP-GNN	C
2052	31.7073	GVP-GNN	C
2053	30.8642	GVP-GNN	C
2054	46.3415	GVP-GNN	C
2055	53.3333	GVP-GNN	C
2057	45.5556	GVP-GNN	C
2058	46.9388	GVP-GNN	C
2059	46.5517	GVP-GNN	C
2061	47.619	GVP-GNN	C
2062	50	GVP-GNN	C
2064	55.3571	GVP-GNN	C
2066	44.6809	GVP-GNN	C
2067	49.0566	GVP-GNN	C
2068	50	GVP-GNN	C
2069	23.5294	GVP-GNN	C
2070	29.4118	GVP-GNN	C
2071	44.7368	GVP-GNN	C
2072	58.8235	GVP-GNN	C
2073	44.4444	GVP-GNN	C
2074	34.375	GVP-GNN	C
2075	44.0678	GVP-GNN	C
2076	45.614	GVP-GNN	C
2077	56.7901	GVP-GNN	C
2078	41.5584	GVP-GNN	C
2079	56.1404	GVP-GNN	C
2080	59.4595	GVP-GNN	C
2081	41.1765	GVP-GNN	C
2082	35.7143	GVP-GNN	C
2083	50.8475	GVP-GNN	C
2084	39.6825	GVP-GNN	C
2085	35.5932	GVP-GNN	C
2086	54.7619	GVP-GNN	C
2087	49.2308	GVP-GNN	C
2088	51.0638	GVP-GNN	C
2089	44.2623	GVP-GNN	C
2090	37.5	GVP-GNN	C
2091	43.0769	GVP-GNN	C
2092	33.8235	GVP-GNN	C
2093	46.6667	GVP-GNN	C
2094	37.0968	GVP-GNN	C
2095	29.2135	GVP-GNN	C
2096	47.0588	GVP-GNN	C
2097	46.4286	GVP-GNN	C
2098	57.971	GVP-GNN	C
2099	61.1111	GVP-GNN	C
2100	48.1481	GVP-GNN	C
2101	44	GVP-GNN	C
2102	58.5714	GVP-GNN	C
2103	45.8333	GVP-GNN	C
2104	54.6875	GVP-GNN	C
2105	34.2857	GVP-GNN	C
2106	56.25	GVP-GNN	H
2107	11.6279	GVP-GNN	H
2108	49.0909	GVP-GNN	H
2109	33.75	GVP-GNN	H
2110	35.4839	GVP-GNN	H
2111	44.4444	GVP-GNN	H
2112	41.3793	GVP-GNN	H
2113	41.3043	GVP-GNN	H
2114	31.25	GVP-GNN	H
2115	35	GVP-GNN	H
2116	27.6596	GVP-GNN	H
2117	34.0426	GVP-GNN	H
2118	41.9355	GVP-GNN	H
2119	47.2727	GVP-GNN	H
2120	47.3118	GVP-GNN	H
2121	43.662	GVP-GNN	H
2122	53.7037	GVP-GNN	H
2123	31.9149	GVP-GNN	H
2124	52.1739	GVP-GNN	H
2125	34.7826	GVP-GNN	H
2126	44.0678	GVP-GNN	H
2127	36.5079	GVP-GNN	H
2128	13.5135	GVP-GNN	H
2129	20	GVP-GNN	H
2130	31.1828	GVP-GNN	H
2131	38.3333	GVP-GNN	H
2132	42.8571	GVP-GNN	H
2133	43.9024	GVP-GNN	H
2134	53.0303	GVP-GNN	H
2135	57.1429	GVP-GNN	H
2136	42.8571	GVP-GNN	H
2137	39.4737	GVP-GNN	H
2138	26.6667	GVP-GNN	H
2139	36.7347	GVP-GNN	H
2140	33.3333	GVP-GNN	H
2141	50	GVP-GNN	H
2142	67.3469	GVP-GNN	H
2143	44	GVP-GNN	H
2144	25.4902	GVP-GNN	H
2145	43	GVP-GNN	H
2146	13.8462	GVP-GNN	H
2147	40.625	GVP-GNN	H
2148	49.2537	GVP-GNN	H
2149	40.2985	GVP-GNN	H
2150	44.3299	GVP-GNN	H
2151	54.7619	GVP-GNN	H
2152	34.7826	GVP-GNN	H
2153	37.5	GVP-GNN	H
2154	20.1389	GVP-GNN	H
2155	46.3768	GVP-GNN	H
2156	23.2877	GVP-GNN	H
2157	40.2174	GVP-GNN	H
2158	52.5	GVP-GNN	E
2160	48.1481	GVP-GNN	E
2161	50	GVP-GNN	E
2162	53.6585	GVP-GNN	E
2163	41.5584	GVP-GNN	E
2164	40.625	GVP-GNN	E
2165	58.3333	GVP-GNN	E
2166	46.9136	GVP-GNN	E
2167	38.2979	GVP-GNN	E
2168	22	GVP-GNN	E
2169	46.2963	GVP-GNN	E
2170	47.8261	GVP-GNN	E
2171	54.3478	GVP-GNN	E
2172	48	GVP-GNN	E
2173	60	GVP-GNN	E
2174	56.7568	GVP-GNN	E
2175	36	GVP-GNN	E
2176	47.9167	GVP-GNN	E
2177	56	GVP-GNN	E
2178	52.0833	GVP-GNN	E
2179	46.1538	GVP-GNN	E
2180	22	GVP-GNN	E
2181	25.8064	GVP-GNN	E
2182	55	GVP-GNN	E
2183	45.7143	GVP-GNN	E
2184	36.3636	GVP-GNN	E
2185	40.3226	GVP-GNN	E
2186	47.3684	GVP-GNN	E
2187	33.3333	GVP-GNN	E
2188	51.9231	GVP-GNN	E
2189	41.0714	GVP-GNN	E
2190	34.2857	GVP-GNN	E
2191	51.0638	GVP-GNN	E
2192	52.8302	GVP-GNN	E
2193	54.386	GVP-GNN	E
2194	65.8537	GVP-GNN	E
2195	30.4348	GVP-GNN	E
2196	45.6522	GVP-GNN	E
2197	42.8571	GVP-GNN	E
2198	50	GVP-GNN	E
2199	66.6667	GVP-GNN	E
2200	51.0204	GVP-GNN	E
2201	47.0588	GVP-GNN	E
2202	25	GVP-GNN	E
2203	50	GVP-GNN	E
2204	28	GVP-GNN	E
2205	50	GVP-GNN	E
2206	0	GVP-GNN	E
2207	64.1026	GVP-GNN	E
2208	33.3333	GVP-GNN	E
2209	62.5	GVP-GNN	E
2210	40.625	GVP-GNN	C
2211	20	GVP-GNN	C
2212	50	GVP-GNN	C
2213	35.8209	GVP-GNN	C
2214	45.1613	GVP-GNN	C
2215	47.8261	GVP-GNN	C
2216	50.7246	GVP-GNN	C
2217	38	GVP-GNN	C
2218	51.6129	GVP-GNN	C
2219	51.3513	GVP-GNN	C
2220	34.2105	GVP-GNN	C
2221	29.7297	GVP-GNN	C
2222	58.4615	GVP-GNN	C
2223	43.662	GVP-GNN	C
2224	45.9016	GVP-GNN	C
2225	55	GVP-GNN	C
2226	64.4737	GVP-GNN	C
2227	43.75	GVP-GNN	C
2228	55	GVP-GNN	C
2229	44.7761	GVP-GNN	C
2230	37.1429	GVP-GNN	C
[truncated: 13,256 more rows]

## Sheet: Figure 3e & f
2KCD
Predicted structure of sequence designed by ESM-IF1	Predicted structure of sequence designed by ProRefiner + ESM-IF1
ATOM 1 N MET A 1 8.606 -16.346 1.232 1.00 56.78 N	ATOM 1 N MET A 1 14.061 4.400 10.992 1.00 51.84 N
ATOM 2 CA MET A 1 8.534 -15.328 0.173 1.00 56.78 C	ATOM 2 CA MET A 1 12.614 4.511 11.254 1.00 51.84 C
ATOM 3 C MET A 1 7.779 -14.195 0.799 1.00 56.78 C	ATOM 3 C MET A 1 11.927 3.771 10.137 1.00 51.84 C
ATOM 4 O MET A 1 6.645 -14.414 1.212 1.00 56.78 O	ATOM 4 O MET A 1 12.189 4.106 8.988 1.00 51.84 O
ATOM 5 N ASP A 2 8.458 -13.078 0.995 1.00 81.81 N	ATOM 5 N ASP A 2 11.162 2.741 10.475 1.00 84.46 N
ATOM 6 CA ASP A 2 7.922 -11.958 1.750 1.00 81.81 C	ATOM 6 CA ASP A 2 10.437 1.946 9.497 1.00 84.46 C
ATOM 7 C ASP A 2 6.891 -11.217 0.896 1.00 81.81 C	ATOM 7 C ASP A 2 9.219 2.739 8.995 1.00 84.46 C
ATOM 8 O ASP A 2 7.072 -11.037 -0.313 1.00 81.81 O	ATOM 8 O ASP A 2 8.428 3.267 9.785 1.00 84.46 O
ATOM 9 N ILE A 3 5.783 -10.800 1.507 1.00 83.77 N	ATOM 9 N ILE A 3 9.135 2.931 7.679 1.00 85.11 N
ATOM 10 CA ILE A 3 4.698 -10.115 0.794 1.00 83.77 C	ATOM 10 CA ILE A 3 8.075 3.725 7.047 1.00 85.11 C
ATOM 11 C ILE A 3 5.189 -8.829 0.111 1.00 83.77 C	ATOM 11 C ILE A 3 6.713 3.058 7.264 1.00 85.11 C
ATOM 12 O ILE A 3 4.757 -8.505 -0.997 1.00 83.77 O	ATOM 12 O ILE A 3 5.718 3.760 7.465 1.00 85.11 O
ATOM 13 N GLU A 4 6.162 -8.149 0.728 1.00 86.82 N	ATOM 13 N GLU A 4 6.679 1.724 7.279 1.00 87.14 N
ATOM 14 CA GLU A 4 6.861 -6.993 0.161 1.00 86.82 C	ATOM 14 CA GLU A 4 5.474 0.942 7.522 1.00 87.14 C
ATOM 15 C GLU A 4 7.549 -7.339 -1.168 1.00 86.82 C	ATOM 15 C GLU A 4 4.939 1.210 8.932 1.00 87.14 C
ATOM 16 O GLU A 4 7.434 -6.583 -2.129 1.00 86.82 O	ATOM 16 O GLU A 4 3.776 1.584 9.093 1.00 87.14 O
ATOM 17 N GLU A 5 8.214 -8.494 -1.273 1.00 87.39 N	ATOM 17 N GLU A 5 5.788 1.107 9.959 1.00 87.33 N
ATOM 18 CA GLU A 5 8.910 -8.898 -2.501 1.00 87.39 C	ATOM 18 CA GLU A 5 5.379 1.347 11.348 1.00 87.33 C
ATOM 19 C GLU A 5 7.936 -9.134 -3.658 1.00 87.39 C	ATOM 19 C GLU A 5 4.873 2.779 11.563 1.00 87.33 C
ATOM 20 O GLU A 5 8.166 -8.648 -4.770 1.00 87.39 O	ATOM 20 O GLU A 5 3.852 3.001 12.223 1.00 87.33 O
ATOM 21 N ILE A 6 6.830 -9.843 -3.398 1.00 87.17 N	ATOM 21 N ALA A 6 5.553 3.769 10.975 1.00 88.60 N
ATOM 22 CA ILE A 6 5.771 -10.089 -4.392 1.00 87.17 C	ATOM 22 CA ALA A 6 5.125 5.163 11.048 1.00 88.60 C
ATOM 23 C ILE A 6 5.181 -8.752 -4.842 1.00 87.17 C	ATOM 23 C ALA A 6 3.752 5.372 10.384 1.00 88.60 C
ATOM 24 O ILE A 6 5.057 -8.482 -6.040 1.00 87.17 O	ATOM 24 O ALA A 6 2.902 6.094 10.920 1.00 88.60 O
ATOM 25 N PHE A 7 4.873 -7.883 -3.880 1.00 89.86 N	ATOM 25 N PHE A 7 3.516 4.717 9.244 1.00 90.44 N
ATOM 26 CA PHE A 7 4.314 -6.570 -4.148 1.00 89.86 C	ATOM 26 CA PHE A 7 2.246 4.761 8.529 1.00 90.44 C
ATOM 27 C PHE A 7 5.253 -5.701 -4.997 1.00 89.86 C	ATOM 27 C PHE A 7 1.114 4.098 9.327 1.00 90.44 C
ATOM 28 O PHE A 7 4.827 -5.115 -5.997 1.00 89.86 O	ATOM 28 O PHE A 7 0.081 4.734 9.567 1.00 90.44 O
ATOM 29 N PHE A 8 6.543 -5.649 -4.659 1.00 90.72 N	ATOM 29 N LYS A 8 1.338 2.877 9.827 1.00 90.02 N
ATOM 30 CA PHE A 8 7.523 -4.860 -5.406 1.00 90.72 C	ATOM 30 CA LYS A 8 0.403 2.149 10.700 1.00 90.02 C
ATOM 31 C PHE A 8 7.743 -5.408 -6.804 1.00 90.72 C	ATOM 31 C LYS A 8 0.035 2.983 11.925 1.00 90.02 C
ATOM 32 O PHE A 8 7.775 -4.630 -7.757 1.00 90.72 O	ATOM 32 O LYS A 8 -1.144 3.183 12.209 1.00 90.02 O
ATOM 33 N LYS A 9 7.847 -6.732 -6.954 1.00 89.51 N	ATOM 33 N LYS A 9 1.026 3.567 12.608 1.00 89.17 N
ATOM 34 CA LYS A 9 7.929 -7.375 -8.268 1.00 89.51 C	ATOM 34 CA LYS A 9 0.805 4.426 13.783 1.00 89.17 C
ATOM 35 C LYS A 9 6.743 -6.954 -9.135 1.00 89.51 C	ATOM 35 C LYS A 9 -0.035 5.664 13.462 1.00 89.17 C
ATOM 36 O LYS A 9 6.938 -6.470 -10.249 1.00 89.51 O	ATOM 36 O LYS A 9 -0.905 6.034 14.253 1.00 89.17 O
ATOM 37 N ARG A 10 5.529 -7.017 -8.586 1.00 86.97 N	ATOM 37 N ARG A 10 0.190 6.307 12.309 1.00 88.65 N
ATOM 38 CA ARG A 10 4.312 -6.669 -9.320 1.00 86.97 C	ATOM 38 CA ARG A 10 -0.609 7.466 11.872 1.00 88.65 C
ATOM 39 C ARG A 10 4.277 -5.210 -9.754 1.00 86.97 C	ATOM 39 C ARG A 10 -2.071 7.081 11.667 1.00 88.65 C
ATOM 40 O ARG A 10 3.889 -4.904 -10.882 1.00 86.97 O	ATOM 40 O ARG A 10 -2.951 7.784 12.159 1.00 88.65 O
ATOM 41 N LEU A 11 4.691 -4.303 -8.875 1.00 89.50 N	ATOM 41 N LEU A 11 -2.325 5.967 10.984 1.00 90.68 N
ATOM 42 CA LEU A 11 4.796 -2.883 -9.192 1.00 89.50 C	ATOM 42 CA LEU A 11 -3.678 5.466 10.750 1.00 90.68 C
ATOM 43 C LEU A 11 5.870 -2.600 -10.241 1.00 89.50 C	ATOM 43 C LEU A 11 -4.374 5.048 12.040 1.00 90.68 C
ATOM 44 O LEU A 11 5.634 -1.784 -11.133 1.00 89.50 O	ATOM 44 O LEU A 11 -5.521 5.437 12.252 1.00 90.68 O
ATOM 45 N ARG A 12 7.016 -3.286 -10.170 1.00 90.72 N	ATOM 45 N ARG A 12 -3.662 4.349 12.931 1.00 91.44 N
ATOM 46 CA ARG A 12 8.074 -3.179 -11.180 1.00 90.72 C	ATOM 46 CA ARG A 12 -4.175 3.985 14.256 1.00 91.44 C
ATOM 47 C ARG A 12 7.571 -3.587 -12.552 1.00 90.72 C	ATOM 47 C ARG A 12 -4.634 5.207 15.034 1.00 91.44 C
ATOM 48 O ARG A 12 7.758 -2.833 -13.500 1.00 90.72 O	ATOM 48 O ARG A 12 -5.765 5.244 15.502 1.00 91.44 O
ATOM 49 N GLU A 13 6.857 -4.704 -12.640 1.00 90.34 N	ATOM 49 N LYS A 13 -3.814 6.259 15.065 1.00 90.96 N
ATOM 50 CA GLU A 13 6.247 -5.161 -13.890 1.00 90.34 C	ATOM 50 CA LYS A 13 -4.180 7.527 15.705 1.00 90.96 C
ATOM 51 C GLU A 13 5.164 -4.189 -14.383 1.00 90.34 C	ATOM 51 C LYS A 13 -5.356 8.226 15.013 1.00 90.96 C
ATOM 52 O GLU A 13 5.140 -3.827 -15.558 1.00 90.34 O	ATOM 52 O LYS A 13 -6.214 8.774 15.695 1.00 90.96 O
ATOM 53 N LYS A 14 4.293 -3.706 -13.485 1.00 88.81 N	ATOM 53 N LYS A 14 -5.394 8.236 13.676 1.00 90.44 N
ATOM 54 CA LYS A 14 3.176 -2.812 -13.839 1.00 88.81 C	ATOM 54 CA LYS A 14 -6.425 8.938 12.890 1.00 90.44 C
ATOM 55 C LYS A 14 3.643 -1.446 -14.342 1.00 88.81 C	ATOM 55 C LYS A 14 -7.804 8.291 13.020 1.00 90.44 C
ATOM 56 O LYS A 14 3.043 -0.899 -15.263 1.00 88.81 O	ATOM 56 O LYS A 14 -8.794 9.004 13.134 1.00 90.44 O
ATOM 57 N TYR A 15 4.692 -0.890 -13.741 1.00 89.10 N	ATOM 57 N TYR A 15 -7.857 6.963 13.017 1.00 90.16 N
ATOM 58 CA TYR A 15 5.173 0.463 -14.035 1.00 89.10 C	ATOM 58 CA TYR A 15 -9.100 6.196 13.061 1.00 90.16 C
ATOM 59 C TYR A 15 6.490 0.506 -14.814 1.00 89.10 C	ATOM 59 C TYR A 15 -9.398 5.592 14.434 1.00 90.16 C
ATOM 60 O TYR A 15 6.999 1.603 -15.072 1.00 89.10 O	ATOM 60 O TYR A 15 -10.405 4.902 14.569 1.00 90.16 O
ATOM 61 N ASN A 16 7.003 -0.659 -15.226 1.00 90.21 N	ATOM 61 N ASN A 16 -8.573 5.869 15.446 1.00 91.30 N
ATOM 62 CA ASN A 16 8.291 -0.835 -15.892 1.00 90.21 C	ATOM 62 CA ASN A 16 -8.678 5.291 16.786 1.00 91.30 C
ATOM 63 C ASN A 16 9.423 -0.131 -15.121 1.00 90.21 C	ATOM 63 C ASN A 16 -8.741 3.751 16.744 1.00 91.30 C
ATOM 64 O ASN A 16 10.095 0.753 -15.657 1.00 90.21 O	ATOM 64 O ASN A 16 -9.669 3.157 17.288 1.00 91.30 O
ATOM 65 N LEU A 17 9.545 -0.458 -13.830 1.00 91.14 N	ATOM 65 N LEU A 17 -7.793 3.146 16.020 1.00 92.07 N
ATOM 66 CA LEU A 17 10.560 0.102 -12.931 1.00 91.14 C	ATOM 66 CA LEU A 17 -7.613 1.691 15.930 1.00 92.07 C
ATOM 67 C LEU A 17 11.855 -0.725 -12.997 1.00 91.14 C	ATOM 67 C LEU A 17 -6.729 1.210 17.095 1.00 92.07 C
ATOM 68 O LEU A 17 11.785 -1.933 -13.238 1.00 91.14 O	ATOM 68 O LEU A 17 -5.851 1.963 17.536 1.00 92.07 O
ATOM 69 N PRO A 18 13.024 -0.111 -12.745 1.00 90.28 N	ATOM 69 N PRO A 18 -6.905 -0.028 17.569 1.00 91.34 N
ATOM 70 CA PRO A 18 14.292 -0.829 -12.733 1.00 90.28 C	ATOM 70 CA PRO A 18 -6.117 -0.620 18.639 1.00 91.34 C
ATOM 71 C PRO A 18 14.352 -1.859 -11.599 1.00 90.28 C	ATOM 71 C PRO A 18 -4.653 -0.777 18.229 1.00 91.34 C
ATOM 72 O PRO A 18 13.907 -1.609 -10.477 1.00 90.28 O	ATOM 72 O PRO A 18 -4.306 -1.088 17.088 1.00 91.34 O
ATOM 73 N GLU A 19 14.961 -3.013 -11.869 1.00 85.82 N	ATOM 73 N GLU A 19 -3.765 -0.578 19.197 1.00 86.31 N
ATOM 74 CA GLU A 19 15.164 -4.057 -10.856 1.00 85.82 C	ATOM 74 CA GLU A 19 -2.327 -0.715 18.970 1.00 86.31 C
ATOM 75 C GLU A 19 16.179 -3.639 -9.784 1.00 85.82 C	ATOM 75 C GLU A 19 -1.866 -2.180 18.927 1.00 86.31 C
ATOM 76 O GLU A 19 16.038 -4.013 -8.619 1.00 85.82 O	ATOM 76 O GLU A 19 -0.815 -2.466 18.351 1.00 86.31 O
ATOM 77 N ASP A 20 17.174 -2.829 -10.162 1.00 86.97 N	ATOM 77 N ASP A 20 -2.661 -3.092 19.486 1.00 88.25 N
ATOM 78 CA ASP A 20 18.200 -2.278 -9.271 1.00 86.97 C	ATOM 78 CA ASP A 20 -2.360 -4.527 19.563 1.00 88.25 C
ATOM 79 C ASP A 20 17.728 -1.046 -8.484 1.00 86.97 C	ATOM 79 C ASP A 20 -2.891 -5.317 18.354 1.00 88.25 C
ATOM 80 O ASP A 20 18.475 -0.499 -7.663 1.00 86.97 O	ATOM 80 O ASP A 20 -2.526 -6.469 18.160 1.00 88.25 O
ATOM 81 N GLU A 21 16.480 -0.615 -8.696 1.00 86.44 N	ATOM 81 N GLU A 21 -3.726 -4.706 17.502 1.00 89.19 N
ATOM 82 CA GLU A 21 15.938 0.533 -7.996 1.00 86.44 C	ATOM 82 CA GLU A 21 -4.253 -5.400 16.324 1.00 89.19 C
ATOM 83 C GLU A 21 15.828 0.263 -6.492 1.00 86.44 C	ATOM 83 C GLU A 21 -3.152 -5.627 15.286 1.00 89.19 C
ATOM 84 O GLU A 21 15.173 -0.682 -6.040 1.00 86.44 O	ATOM 84 O GLU A 21 -2.530 -4.684 14.769 1.00 89.19 O
ATOM 85 N LYS A 22 16.448 1.147 -5.705 1.00 87.92 N	ATOM 85 N GLU A 22 -2.948 -6.899 14.958 1.00 90.10 N
ATOM 86 CA LYS A 22 16.371 1.121 -4.246 1.00 87.92 C	ATOM 86 CA GLU A 22 -2.062 -7.332 13.891 1.00 90.10 C
ATOM 87 C LYS A 22 15.155 1.891 -3.773 1.00 87.92 C	ATOM 87 C GLU A 22 -2.705 -7.071 12.529 1.00 90.10 C
ATOM 88 O LYS A 22 15.000 3.070 -4.092 1.00 87.92 O	ATOM 88 O GLU A 22 -3.864 -7.398 12.275 1.00 90.10 O
ATOM 89 N TRP A 23 14.321 1.215 -3.000 1.00 90.95 N	ATOM 89 N TRP A 23 -1.938 -6.451 11.635 1.00 93.41 N
ATOM 90 CA TRP A 23 13.135 1.805 -2.403 1.00 90.95 C	ATOM 90 CA TRP A 23 -2.374 -6.197 10.268 1.00 93.41 C
ATOM 91 C TRP A 23 13.406 2.086 -0.931 1.00 90.95 C	ATOM 91 C TRP A 23 -1.702 -7.193 9.337 1.00 93.41 C
ATOM 92 O TRP A 23 13.909 1.238 -0.196 1.00 90.95 O	ATOM 92 O TRP A 23 -0.473 -7.213 9.228 1.00 93.41 O
ATOM 93 N GLU A 24 13.092 3.301 -0.509 1.00 93.62 N	ATOM 93 N GLU A 24 -2.508 -7.974 8.629 1.00 93.59 N
ATOM 94 CA GLU A 24 13.168 3.727 0.877 1.00 93.62 C	ATOM 94 CA GLU A 24 -2.037 -8.872 7.588 1.00 93.59 C
ATOM 95 C GLU A 24 11.844 3.393 1.562 1.00 93.62 C	ATOM 95 C GLU A 24 -1.510 -8.056 6.408 1.00 93.59 C
ATOM 96 O GLU A 24 10.793 3.906 1.170 1.00 93.62 O	ATOM 96 O GLU A 24 -2.201 -7.183 5.875 1.00 93.59 O
ATOM 97 N LYS A 25 11.900 2.530 2.580 1.00 94.09 N	ATOM 97 N LYS A 25 -0.283 -8.356 5.979 1.00 94.06 N
ATOM 98 CA LYS A 25 10.756 2.178 3.424 1.00 94.09 C	ATOM 98 CA LYS A 25 0.328 -7.744 4.801 1.00 94.06 C
ATOM 99 C LYS A 25 10.610 3.213 4.535 1.00 94.09 C	ATOM 99 C LYS A 25 0.100 -8.628 3.580 1.00 94.06 C
ATOM 100 O LYS A 25 11.561 3.487 5.266 1.00 94.09 O	ATOM 100 O LYS A 25 0.454 -9.805 3.591 1.00 94.06 O
ATOM 101 N LYS A 26 9.411 3.767 4.671 1.00 94.86 N	ATOM 101 N LYS A 26 -0.449 -8.051 2.512 1.00 94.49 N
ATOM 102 CA LYS A 26 8.997 4.588 5.810 1.00 94.86 C	ATOM 102 CA LYS A 26 -0.588 -8.699 1.204 1.00 94.49 C
ATOM 103 C LYS A 26 7.875 3.885 6.545 1.00 94.86 C	ATOM 103 C LYS A 26 0.220 -7.958 0.163 1.00 94.49 C
ATOM 104 O LYS A 26 6.945 3.404 5.907 1.00 94.86 O	ATOM 104 O LYS A 26 0.048 -6.757 -0.013 1.00 94.49 O
ATOM 105 N GLU A 27 7.981 3.859 7.862 1.00 94.49 N	ATOM 105 N GLU A 27 1.066 -8.696 -0.537 1.00 94.44 N
ATOM 106 CA GLU A 27 6.983 3.305 8.769 1.00 94.49 C	ATOM 106 CA GLU A 27 1.930 -8.167 -1.585 1.00 94.44 C
ATOM 107 C GLU A 27 6.377 4.447 9.586 1.00 94.49 C	ATOM 107 C GLU A 27 1.393 -8.605 -2.948 1.00 94.44 C
ATOM 108 O GLU A 27 7.101 5.305 10.098 1.00 94.49 O	ATOM 108 O GLU A 27 1.132 -9.787 -3.174 1.00 94.44 O
ATOM 109 N GLU A 28 5.054 4.471 9.684 1.00 94.70 N	ATOM 109 N GLU A 28 1.206 -7.653 -3.854 1.00 94.82 N
ATOM 110 CA GLU A 28 4.317 5.402 10.532 1.00 94.70 C	ATOM 110 CA GLU A 28 0.735 -7.905 -5.214 1.00 94.82 C
ATOM 111 C GLU A 28 3.056 4.734 11.092 1.00 94.70 C	ATOM 111 C GLU A 28 1.387 -6.947 -6.213 1.00 94.82 C
ATOM 112 O GLU A 28 2.377 3.985 10.394 1.00 94.70 O	ATOM 112 O GLU A 28 1.733 -5.816 -5.876 1.00 94.82 O
ATOM 113 N GLU A 29 2.725 5.013 12.350 1.00 94.17 N	ATOM 113 N GLU A 29 1.547 -7.386 -7.459 1.00 94.45 N
ATOM 114 CA GLU A 29 1.475 4.568 12.968 1.00 94.17 C	ATOM 114 CA GLU A 29 2.033 -6.533 -8.543 1.00 94.45 C
ATOM 115 C GLU A 29 0.415 5.659 12.842 1.00 94.17 C	ATOM 115 C GLU A 29 0.846 -5.956 -9.314 1.00 94.45 C
ATOM 116 O GLU A 29 0.649 6.822 13.186 1.00 94.17 O	ATOM 116 O GLU A 29 -0.010 -6.684 -9.821 1.00 94.45 O
ATOM 117 N LYS A 30 -0.768 5.287 12.358 1.00 93.20 N	ATOM 117 N LYS A 30 0.777 -4.626 -9.395 1.00 93.82 N
ATOM 118 CA LYS A 30 -1.887 6.210 12.134 1.00 93.20 C	ATOM 118 CA LYS A 30 -0.292 -3.903 -10.094 1.00 93.82 C
ATOM 119 C LYS A 30 -3.212 5.538 12.421 1.00 93.20 C	ATOM 119 C LYS A 30 0.280 -2.795 -10.950 1.00 93.82 C
ATOM 120 O LYS A 30 -3.306 4.315 12.406 1.00 93.20 O	ATOM 120 O LYS A 30 1.206 -2.101 -10.539 1.00 93.82 O
ATOM 121 N LYS A 31 -4.269 6.318 12.648 1.00 90.77 N	ATOM 121 N LYS A 31 -0.302 -2.558 -12.127 1.00 92.23 N
ATOM 122 CA LYS A 31 -5.610 5.732 12.722 1.00 90.77 C	ATOM 122 CA LYS A 31 0.083 -1.386 -12.921 1.00 92.23 C
ATOM 123 C LYS A 31 -6.047 5.280 11.336 1.00 90.77 C	ATOM 123 C LYS A 31 -0.352 -0.116 -12.202 1.00 92.23 C
ATOM 124 O LYS A 31 -5.836 6.000 10.360 1.00 90.77 O	ATOM 124 O LYS A 31 -1.424 -0.084 -11.598 1.00 92.23 O
ATOM 125 N ALA A 32 -6.718 4.133 11.243 1.00 87.65 N	ATOM 125 N ALA A 32 0.439 0.949 -12.310 1.00 89.52 N
ATOM 126 CA ALA A 32 -7.195 3.638 9.953 1.00 87.65 C	ATOM 126 CA ALA A 32 0.124 2.206 -11.634 1.00 89.52 C
ATOM 127 C ALA A 32 -8.112 4.662 9.256 1.00 87.65 C	ATOM 127 C ALA A 32 -1.280 2.726 -11.986 1.00 89.52 C
ATOM 128 O ALA A 32 -8.021 4.842 8.047 1.00 87.65 O	ATOM 128 O ALA A 32 -1.988 3.173 -11.091 1.00 89.52 O
ATOM 129 N SER A 33 -8.921 5.405 10.022 1.00 86.74 N	ATOM 129 N LYS A 33 -1.706 2.603 -13.252 1.00 89.03 N
ATOM 130 CA SER A 33 -9.790 6.481 9.517 1.00 86.74 C	ATOM 130 CA LYS A 33 -3.052 2.990 -13.722 1.00 89.03 C
ATOM 131 C SER A 33 -9.066 7.698 8.929 1.00 86.74 C	ATOM 131 C LYS A 33 -4.213 2.216 -13.091 1.00 89.03 C
ATOM 132 O SER A 33 -9.699 8.496 8.243 1.00 86.74 O	ATOM 132 O LYS A 33 -5.329 2.713 -13.090 1.00 89.03 O
ATOM 133 N GLU A 34 -7.761 7.860 9.158 1.00 87.19 N	ATOM 133 N ASP A 34 -3.960 1.001 -12.605 1.00 91.19 N
ATOM 134 CA GLU A 34 -6.965 8.936 8.550 1.00 87.19 C	ATOM 134 CA ASP A 34 -4.970 0.154 -11.962 1.00 91.19 C
ATOM 135 C GLU A 34 -6.440 8.573 7.155 1.00 87.19 C	ATOM 135 C ASP A 34 -5.021 0.396 -10.442 1.00 91.19 C
ATOM 136 O GLU A 34 -5.939 9.440 6.438 1.00 87.19 O	ATOM 136 O ASP A 34 -5.991 0.031 -9.778 1.00 91.19 O
ATOM 137 N ILE A 35 -6.510 7.292 6.782 1.00 86.78 N	ATOM 137 N LEU A 35 -3.970 1.005 -9.878 1.00 89.44 N
ATOM 138 CA ILE A 35 -5.856 6.753 5.583 1.00 86.78 C	ATOM 138 CA LEU A 35 -3.859 1.310 -8.453 1.00 89.44 C
ATOM 139 C ILE A 35 -6.852 6.042 4.692 1.00 86.78 C	ATOM 139 C LEU A 35 -4.236 2.757 -8.129 1.00 89.44 C
ATOM 140 O ILE A 35 -6.851 6.251 3.481 1.00 86.78 O	ATOM 140 O LEU A 35 -4.960 2.998 -7.166 1.00 89.44 O
ATOM 141 N LEU A 36 -7.674 5.180 5.279 1.00 85.21 N	ATOM 141 N LEU A 36 -3.687 3.709 -8.880 1.00 87.41 N
ATOM 142 CA LEU A 36 -8.676 4.434 4.552 1.00 85.21 C	ATOM 142 CA LEU A 36 -3.770 5.142 -8.617 1.00 87.41 C
ATOM 143 C LEU A 36 -9.882 5.332 4.241 1.00 85.21 C	ATOM 143 C LEU A 36 -4.866 5.783 -9.488 1.00 87.41 C
ATOM 144 O LEU A 36 -10.248 6.188 5.052 1.00 85.21 O	ATOM 144 O LEU A 36 -5.123 5.299 -10.590 1.00 87.41 O
ATOM 145 N PRO A 37 -10.526 5.129 3.081 1.00 82.76 N	ATOM 145 N PRO A 37 -5.472 6.900 -9.043 1.00 86.35 N
ATOM 146 CA PRO A 37 -11.792 5.759 2.748 1.00 82.76 C	ATOM 146 CA PRO A 37 -6.389 7.695 -9.854 1.00 86.35 C
ATOM 147 C PRO A 37 -12.839 5.566 3.845 1.00 82.76 C	ATOM 147 C PRO A 37 -5.844 8.007 -11.253 1.00 86.35 C
ATOM 148 O PRO A 37 -12.932 4.490 4.439 1.00 82.76 O	ATOM 148 O PRO A 37 -4.646 8.260 -11.429 1.00 86.35 O
ATOM 149 N GLU A 38 -13.674 6.589 4.062 1.00 83.29 N	ATOM 149 N GLU A 38 -6.735 8.052 -12.248 1.00 85.11 N
ATOM 150 CA GLU A 38 -14.726 6.542 5.081 1.00 83.29 C	ATOM 150 CA GLU A 38 -6.366 8.365 -13.636 1.00 85.11 C
ATOM 151 C GLU A 38 -15.628 5.315 4.901 1.00 83.29 C	ATOM 151 C GLU A 38 -5.630 9.710 -13.733 1.00 85.11 C
ATOM 152 O GLU A 38 -15.985 4.693 5.885 1.00 83.29 O	ATOM 152 O GLU A 38 -4.647 9.823 -14.456 1.00 85.11 O
ATOM 153 N GLU A 39 -15.936 4.903 3.672 1.00 80.65 N	ATOM 153 N GLU A 39 -6.025 10.699 -12.933 1.00 82.09 N
ATOM 154 CA GLU A 39 -16.769 3.726 3.381 1.00 80.65 C	ATOM 154 CA GLU A 39 -5.419 12.038 -12.888 1.00 82.09 C
ATOM 155 C GLU A 39 -16.260 2.406 3.987 1.00 80.65 C	ATOM 155 C GLU A 39 -3.917 12.012 -12.573 1.00 82.09 C
ATOM 156 O GLU A 39 -17.080 1.566 4.350 1.00 80.65 O	ATOM 156 O GLU A 39 -3.159 12.846 -13.061 1.00 82.09 O
ATOM 157 N LEU A 40 -14.941 2.247 4.155 1.00 77.20 N	ATOM 157 N LEU A 40 -3.470 11.017 -11.802 1.00 79.57 N
ATOM 158 CA LEU A 40 -14.335 1.040 4.732 1.00 77.20 C	ATOM 158 CA LEU A 40 -2.067 10.832 -11.433 1.00 79.57 C
ATOM 159 C LEU A 40 -14.269 1.090 6.260 1.00 77.20 C	ATOM 159 C LEU A 40 -1.301 9.967 -12.445 1.00 79.57 C
ATOM 160 O LEU A 40 -14.324 0.067 6.938 1.00 77.20 O	ATOM 160 O LEU A 40 -0.072 9.928 -12.443 1.00 79.57 O
ATOM 161 N VAL A 41 -14.131 2.291 6.822 1.00 80.28 N	ATOM 161 N THR A 41 -2.000 9.238 -13.316 1.00 83.23 N
ATOM 162 CA VAL A 41 -14.018 2.483 8.276 1.00 80.28 C	ATOM 162 CA THR A 41 -1.383 8.224 -14.186 1.00 83.23 C
ATOM 163 C VAL A 41 -15.355 2.810 8.933 1.00 80.28 C	ATOM 163 C THR A 41 -1.499 8.529 -15.669 1.00 83.23 C
ATOM 164 O VAL A 41 -15.512 2.666 10.143 1.00 80.28 O	ATOM 164 O THR A 41 -0.677 8.036 -16.436 1.00 83.23 O
ATOM 165 N LYS A 42 -16.337 3.269 8.163 1.00 80.27 N	ATOM 165 N LYS A 42 -2.461 9.352 -16.094 1.00 80.25 N
ATOM 166 CA LYS A 42 -17.648 3.664 8.662 1.00 80.27 C	ATOM 166 CA LYS A 42 -2.807 9.579 -17.502 1.00 80.25 C
ATOM 167 C LYS A 42 -18.384 2.436 9.173 1.00 80.27 C	ATOM 167 C LYS A 42 -1.610 9.952 -18.375 1.00 80.25 C
ATOM 168 O LYS A 42 -18.589 1.468 8.448 1.00 80.27 O	ATOM 168 O LYS A 42 -1.444 9.324 -19.425 1.00 80.25 O
ATOM 169 N ASP A 43 -18.754 2.500 10.449 1.00 77.05 N	ATOM 169 N ASP A 43 -0.785 10.879 -17.890 1.00 78.71 N
ATOM 170 CA ASP A 43 -19.384 1.403 11.190 1.00 77.05 C	ATOM 170 CA ASP A 43 0.400 11.436 -18.559 1.00 78.71 C
ATOM 171 C ASP A 43 -18.522 0.124 11.274 1.00 77.05 C	ATOM 171 C ASP A 43 1.710 11.106 -17.816 1.00 78.71 C
ATOM 172 O ASP A 43 -19.033 -0.949 11.587 1.00 77.05 O	ATOM 172 O ASP A 43 2.774 11.659 -18.092 1.00 78.71 O
ATOM 173 N SER A 44 -17.212 0.236 11.024 1.00 75.89 N	ATOM 173 N SER A 44 1.649 10.185 -16.852 1.00 78.93 N
ATOM 174 CA SER A 44 -16.228 -0.833 11.206 1.00 75.89 C	ATOM 174 CA SER A 44 2.803 9.805 -16.042 1.00 78.93 C
ATOM 175 C SER A 44 -15.427 -0.608 12.487 1.00 75.89 C	ATOM 175 C SER A 44 3.614 8.690 -16.707 1.00 78.93 C
ATOM 176 O SER A 44 -15.133 0.530 12.866 1.00 75.89 O	ATOM 176 O SER A 44 3.032 7.709 -17.181 1.00 78.93 O
ATOM 177 N GLU A 45 -15.000 -1.697 13.129 1.00 77.83 N	ATOM 177 N PRO A 45 4.961 8.720 -16.644 1.00 82.70 N
ATOM 178 CA GLU A 45 -14.065 -1.638 14.257 1.00 77.83 C	ATOM 178 CA PRO A 45 5.790 7.593 -17.080 1.00 82.70 C
ATOM 179 C GLU A 45 -12.722 -1.001 13.866 1.00 77.83 C	ATOM 179 C PRO A 45 5.555 6.314 -16.254 1.00 82.70 C
ATOM 180 O GLU A 45 -11.996 -0.533 14.737 1.00 77.83 O	ATOM 180 O PRO A 45 6.050 5.249 -16.625 1.00 82.70 O
ATOM 181 N LEU A 46 -12.395 -0.937 12.568 1.00 79.39 N	ATOM 181 N LEU A 46 4.821 6.406 -15.135 1.00 83.83 N
ATOM 182 CA LEU A 46 -11.172 -0.311 12.059 1.00 79.39 C	ATOM 182 CA LEU A 46 4.435 5.270 -14.300 1.00 83.83 C
ATOM 183 C LEU A 46 -11.098 1.192 12.340 1.00 79.39 C	ATOM 183 C LEU A 46 3.219 4.497 -14.825 1.00 83.83 C
ATOM 184 O LEU A 46 -10.001 1.727 12.471 1.00 79.39 O	ATOM 184 O LEU A 46 3.048 3.358 -14.412 1.00 83.83 O
ATOM 185 N LYS A 47 -12.239 1.886 12.450 1.00 79.81 N	ATOM 185 N LYS A 47 2.394 5.063 -15.718 1.00 84.70 N
ATOM 186 CA LYS A 47 -12.303 3.357 12.511 1.00 79.81 C	ATOM 186 CA LYS A 47 1.068 4.536 -16.110 1.00 84.70 C
ATOM 187 C LYS A 47 -11.355 3.985 13.526 1.00 79.81 C	ATOM 187 C LYS A 47 1.003 3.018 -16.301 1.00 84.70 C
ATOM 188 O LYS A 47 -10.707 4.992 13.227 1.00 79.81 O	ATOM 188 O LYS A 47 0.163 2.348 -15.704 1.00 84.70 O
ATOM 189 N ASP A 48 -11.293 3.392 14.710 1.00 83.37 N	ATOM 189 N ASP A 48 1.905 2.487 -17.121 1.00 88.60 N
ATOM 190 CA ASP A 48 -10.542 3.904 15.852 1.00 83.37 C	ATOM 190 CA ASP A 48 1.973 1.068 -17.486 1.00 88.60 C
ATOM 191 C ASP A 48 -9.267 3.102 16.136 1.00 83.37 C	ATOM 191 C ASP A 48 3.100 0.314 -16.763 1.00 88.60 C
ATOM 192 O ASP A 48 -8.544 3.413 17.084 1.00 83.37 O	ATOM 192 O ASP A 48 3.417 -0.818 -17.121 1.00 88.60 O
ATOM 193 N LYS A 49 -8.958 2.097 15.309 1.00 86.84 N	ATOM 193 N LYS A 49 3.722 0.930 -15.751 1.00 89.58 N
ATOM 194 CA LYS A 49 -7.738 1.309 15.450 1.00 86.84 C	ATOM 194 CA LYS A 49 4.723 0.284 -14.902 1.00 89.58 C
ATOM 195 C LYS A 49 -6.543 2.027 14.842 1.00 86.84 C	ATOM 195 C LYS A 49 4.042 -0.547 -13.829 1.00 89.58 C
ATOM 196 O LYS A 49 -6.628 2.656 13.784 1.00 86.84 O	ATOM 196 O LYS A 49 3.088 -0.089 -13.203 1.00 89.58 O
ATOM 197 N THR A 50 -5.416 1.891 15.527 1.00 91.75 N	ATOM 197 N GLU A 50 4.570 -1.742 -13.612 1.00 93.20 N
ATOM 198 CA THR A 50 -4.108 2.268 15.003 1.00 91.75 C	ATOM 198 CA GLU A 50 4.151 -2.638 -12.539 1.00 93.20 C
ATOM 199 C THR A 50 -3.620 1.166 14.073 1.00 91.75 C	ATOM 199 C GLU A 50 4.792 -2.182 -11.230 1.00 93.20 C
ATOM 200 O THR A 50 -3.625 -0.008 14.441 1.00 91.75 O	ATOM 200 O GLU A 50 6.014 -2.126 -11.100 1.00 93.20 O
ATOM 201 N VAL A 51 -3.209 1.560 12.876 1.00 92.56 N	ATOM 201 N LEU A 51 3.943 -1.773 -10.294 1.00 93.09 N
ATOM 202 CA VAL A 51 -2.589 0.700 11.873 1.00 92.56 C	ATOM 202 CA LEU A 51 4.299 -1.407 -8.937 1.00 93.09 C
ATOM 203 C VAL A 51 -1.171 1.182 11.613 1.00 92.56 C	ATOM 203 C LEU A 51 4.125 -2.633 -8.048 1.00 93.09 C
ATOM 204 O VAL A 51 -0.888 2.385 11.656 1.00 92.56 O	ATOM 204 O LEU A 51 3.118 -3.336 -8.144 1.00 93.09 O
ATOM 205 N THR A 52 -0.292 0.238 11.318 1.00 95.20 N	ATOM 205 N LYS A 52 5.070 -2.834 -7.137 1.00 94.96 N
ATOM 206 CA THR A 52 1.054 0.527 10.845 1.00 95.20 C	ATOM 206 CA LYS A 52 4.891 -3.724 -6.000 1.00 94.96 C
ATOM 207 C THR A 52 1.014 0.695 9.338 1.00 95.20 C	ATOM 207 C LYS A 52 4.002 -3.010 -4.988 1.00 94.96 C
ATOM 208 O THR A 52 0.418 -0.103 8.612 1.00 95.20 O	ATOM 208 O LYS A 52 4.338 -1.910 -4.555 1.00 94.96 O
ATOM 209 N VAL A 53 1.633 1.768 8.870 1.00 94.79 N	ATOM 209 N VAL A 53 2.864 -3.599 -4.651 1.00 95.59 N
ATOM 210 CA VAL A 53 1.620 2.186 7.478 1.00 94.79 C	ATOM 210 CA VAL A 53 1.868 -3.010 -3.756 1.00 95.59 C
ATOM 211 C VAL A 53 3.045 2.148 6.987 1.00 94.79 C	ATOM 211 C VAL A 53 1.726 -3.871 -2.518 1.00 95.59 C
ATOM 212 O VAL A 53 3.891 2.949 7.388 1.00 94.79 O	ATOM 212 O VAL A 53 1.338 -5.032 -2.602 1.00 95.59 O
ATOM 213 N TYR A 54 3.292 1.242 6.064 1.00 95.30 N	ATOM 213 N GLU A 54 1.994 -3.277 -1.367 1.00 95.37 N
ATOM 214 CA TYR A 54 4.531 1.196 5.326 1.00 95.30 C	ATOM 214 CA GLU A 54 1.772 -3.872 -0.059 1.00 95.37 C
ATOM 215 C TYR A 54 4.332 1.925 4.022 1.00 95.30 C	ATOM 215 C GLU A 54 0.484 -3.287 0.516 1.00 95.37 C
ATOM 216 O TYR A 54 3.431 1.594 3.259 1.00 95.30 O	ATOM 216 O GLU A 54 0.431 -2.114 0.878 1.00 95.37 O
ATOM 217 N THR A 55 5.161 2.922 3.750 1.00 94.72 N	ATOM 217 N THR A 55 -0.577 -4.085 0.560 1.00 94.98 N
ATOM 218 CA THR A 55 5.189 3.579 2.447 1.00 94.72 C	ATOM 218 CA THR A 55 -1.849 -3.724 1.192 1.00 94.98 C
ATOM 219 C THR A 55 6.561 3.466 1.828 1.00 94.72 C	ATOM 219 C THR A 55 -1.884 -4.279 2.608 1.00 94.98 C
ATOM 220 O THR A 55 7.574 3.465 2.529 1.00 94.72 O	ATOM 220 O THR A 55 -1.473 -5.419 2.822 1.00 94.98 O
ATOM 221 N TYR A 56 6.578 3.377 0.504 1.00 95.26 N	ATOM 221 N TYR A 56 -2.430 -3.514 3.555 1.00 95.15 N
ATOM 222 CA TYR A 56 7.805 3.199 -0.253 1.00 95.26 C	ATOM 222 CA TYR A 56 -2.665 -4.002 4.914 1.00 95.15 C
ATOM 223 C TYR A 56 8.004 4.374 -1.184 1.00 95.26 C	ATOM 223 C TYR A 56 -4.150 -4.221 5.166 1.00 95.15 C
ATOM 224 O TYR A 56 7.081 4.832 -1.861 1.00 95.26 O	ATOM 224 O TYR A 56 -4.986 -3.398 4.789 1.00 95.15 O
ATOM 225 N GLU A 57 9.225 4.877 -1.197 1.00 93.16 N	ATOM 225 N GLU A 57 -4.468 -5.335 5.811 1.00 93.44 N
ATOM 226 CA GLU A 57 9.615 5.982 -2.049 1.00 93.16 C	ATOM 226 CA GLU A 57 -5.827 -5.710 6.173 1.00 93.44 C
ATOM 227 C GLU A 57 10.878 5.624 -2.815 1.00 93.16 C	ATOM 227 C GLU A 57 -5.889 -6.139 7.639 1.00 93.44 C
ATOM 228 O GLU A 57 11.811 5.026 -2.291 1.00 93.16 O	ATOM 228 O GLU A 57 -5.005 -6.822 8.141 1.00 93.44 O
ATOM 229 N SER A 58 10.924 6.041 -4.068 1.00 92.92 N	ATOM 229 N SER A 58 -6.965 -5.758 8.312 1.00 93.89 N
ATOM 230 CA SER A 58 12.113 5.953 -4.899 1.00 92.92 C	ATOM 230 CA SER A 58 -7.319 -6.220 9.653 1.00 93.89 C
ATOM 231 C SER A 58 12.092 7.097 -5.906 1.00 92.92 C	ATOM 231 C SER A 58 -8.837 -6.201 9.802 1.00 93.89 C
ATOM 232 O SER A 58 11.122 7.863 -5.982 1.00 92.92 O	ATOM 232 O SER A 58 -9.543 -5.737 8.896 1.00 93.89 O
ATOM 233 N LYS A 59 13.170 7.252 -6.673 1.00 91.12 N	ATOM 233 N GLU A 59 -9.361 -6.732 10.903 1.00 93.44 N
ATOM 234 CA LYS A 59 13.236 8.301 -7.691 1.00 91.12 C	ATOM 234 CA GLU A 59 -10.803 -6.721 11.155 1.00 93.44 C
ATOM 235 C LYS A 59 12.200 8.064 -8.797 1.00 91.12 C	ATOM 235 C GLU A 59 -11.323 -5.284 11.285 1.00 93.44 C
ATOM 236 O LYS A 59 11.464 8.994 -9.121 1.00 91.12 O	ATOM 236 O GLU A 59 -12.275 -4.920 10.590 1.00 93.44 O
ATOM 237 N GLU A 60 12.093 6.842 -9.316 1.00 92.09 N	ATOM 237 N GLU A 60 -10.644 -4.423 12.046 1.00 93.14 N
ATOM 238 CA GLU A 60 11.175 6.524 -10.415 1.00 92.09 C	ATOM 238 CA GLU A 60 -11.078 -3.033 12.201 1.00 93.14 C
ATOM 239 C GLU A 60 9.721 6.525 -9.940 1.00 92.09 C	ATOM 239 C GLU A 60 -10.866 -2.183 10.948 1.00 93.14 C
ATOM 240 O GLU A 60 8.845 7.031 -10.641 1.00 92.09 O	ATOM 240 O GLU A 60 -11.695 -1.324 10.635 1.00 93.14 O
ATOM 241 N LEU A 61 9.449 6.038 -8.722 1.00 92.98 N	ATOM 241 N LEU A 61 -9.804 -2.430 10.172 1.00 94.18 N
ATOM 242 CA LEU A 61 8.115 6.107 -8.120 1.00 92.98 C	ATOM 242 CA LEU A 61 -9.630 -1.772 8.874 1.00 94.18 C
ATOM 243 C LEU A 61 7.644 7.559 -7.980 1.00 92.98 C	ATOM 243 C LEU A 61 -10.782 -2.115 7.922 1.00 94.18 C
ATOM 244 O LEU A 61 6.511 7.877 -8.338 1.00 92.98 O	ATOM 244 O LEU A 61 -11.304 -1.228 7.243 1.00 94.18 O
ATOM 245 N LYS A 62 8.526 8.465 -7.536 1.00 91.11 N	ATOM 245 N LYS A 62 -11.214 -3.383 7.896 1.00 92.62 N
ATOM 246 CA LYS A 62 8.226 9.903 -7.455 1.00 91.11 C	ATOM 246 CA LYS A 62 -12.362 -3.825 7.093 1.00 92.62 C
ATOM 247 C LYS A 62 7.964 10.514 -8.825 1.00 91.11 C	ATOM 247 C LYS A 62 -13.662 -3.200 7.587 1.00 92.62 C
ATOM 248 O LYS A 62 7.015 11.284 -8.960 1.00 91.11 O	ATOM 248 O LYS A 62 -14.433 -2.715 6.758 1.00 92.62 O
ATOM 249 N GLU A 63 8.768 10.171 -9.828 1.00 91.60 N	ATOM 249 N GLU A 63 -13.886 -3.157 8.900 1.00 93.08 N
ATOM 250 CA GLU A 63 8.587 10.667 -11.197 1.00 91.60 C	ATOM 250 CA GLU A 63 -15.075 -2.535 9.496 1.00 93.08 C
ATOM 251 C GLU A 63 7.254 10.200 -11.796 1.00 91.60 C	ATOM 251 C GLU A 63 -15.167 -1.045 9.142 1.00 93.08 C
ATOM 252 O GLU A 63 6.510 10.999 -12.366 1.00 91.60 O	ATOM 252 O GLU A 63 -16.204 -0.572 8.671 1.00 93.08 O
ATOM 253 N LYS A 64 6.893 8.934 -11.566 1.00 90.43 N	ATOM 253 N LYS A 64 -14.049 -0.318 9.258 1.00 91.95 N
ATOM 254 CA LYS A 64 5.598 8.359 -11.957 1.00 90.43 C	ATOM 254 CA LYS A 64 -13.960 1.104 8.890 1.00 91.95 C
ATOM 255 C LYS A 64 4.449 8.754 -11.026 1.00 90.43 C	ATOM 255 C LYS A 64 -13.817 1.342 7.386 1.00 91.95 C
ATOM 256 O LYS A 64 3.307 8.393 -11.294 1.00 90.43 O	ATOM 256 O LYS A 64 -13.750 2.493 6.960 1.00 91.95 O
ATOM 257 N LYS A 65 4.737 9.493 -9.946 1.00 92.50 N	ATOM 257 N LYS A 65 -13.770 0.277 6.576 1.00 93.74 N
ATOM 258 CA LYS A 65 3.789 9.904 -8.897 1.00 92.50 C	ATOM 258 CA LYS A 65 -13.565 0.313 5.117 1.00 93.74 C
ATOM 259 C LYS A 65 2.999 8.728 -8.313 1.00 92.50 C	ATOM 259 C LYS A 65 -12.335 1.134 4.715 1.00 93.74 C
ATOM 260 O LYS A 65 1.825 8.867 -7.984 1.00 92.50 O	ATOM 260 O LYS A 65 -12.351 1.827 3.700 1.00 93.74 O
ATOM 261 N ILE A 66 3.655 7.582 -8.185 1.00 92.93 N	ATOM 261 N ILE A 66 -11.275 1.054 5.515 1.00 93.54 N
ATOM 262 CA ILE A 66 3.111 6.398 -7.533 1.00 92.93 C	ATOM 262 CA ILE A 66 -10.000 1.710 5.247 1.00 93.54 C
ATOM 263 C ILE A 66 3.697 6.329 -6.128 1.00 92.93 C	ATOM 263 C ILE A 66 -9.060 0.688 4.628 1.00 93.54 C
ATOM 264 O ILE A 66 4.910 6.409 -5.954 1.00 92.93 O	ATOM 264 O ILE A 66 -8.767 -0.345 5.224 1.00 93.54 O
ATOM 265 N LYS A 67 2.844 6.162 -5.119 1.00 93.83 N	ATOM 265 N LYS A 67 -8.565 0.988 3.429 1.00 93.47 N
ATOM 266 CA LYS A 67 3.265 5.943 -3.733 1.00 93.83 C	ATOM 266 CA LYS A 67 -7.611 0.140 2.716 1.00 93.47 C
ATOM 267 C LYS A 67 2.728 4.600 -3.237 1.00 93.83 C	ATOM 267 C LYS A 67 -6.266 0.851 2.581 1.00 93.47 C
ATOM 268 O LYS A 67 1.582 4.545 -2.788 1.00 93.83 O	ATOM 268 O LYS A 67 -6.063 1.576 1.603 1.00 93.47 O
ATOM 269 N PRO A 68 3.516 3.522 -3.338 1.00 95.45 N	ATOM 269 N PRO A 68 -5.362 0.695 3.555 1.00 95.26 N
ATOM 270 CA PRO A 68 3.167 2.224 -2.783 1.00 95.45 C	ATOM 270 CA PRO A 68 -4.010 1.227 3.473 1.00 95.26 C
ATOM 271 C PRO A 68 2.979 2.283 -1.271 1.00 95.45 C	ATOM 271 C PRO A 68 -3.135 0.425 2.514 1.00 95.26 C
ATOM 272 O PRO A 68 3.697 3.018 -0.581 1.00 95.45 O	ATOM 272 O PRO A 68 -3.216 -0.803 2.455 1.00 95.26 O
ATOM 273 N PHE A 69 2.043 1.486 -0.765 1.00 94.47 N	ATOM 273 N PHE A 69 -2.273 1.126 1.785 1.00 94.86 N
ATOM 274 CA PHE A 69 1.809 1.329 0.658 1.00 94.47 C	ATOM 274 CA PHE A 69 -1.307 0.514 0.892 1.00 94.86 C
ATOM 275 C PHE A 69 1.385 -0.094 1.042 1.00 94.47 C	ATOM 275 C PHE A 69 -0.013 1.328 0.765 1.00 94.86 C
ATOM 276 O PHE A 69 0.755 -0.810 0.261 1.00 94.47 O	ATOM 276 O PHE A 69 0.009 2.556 0.880 1.00 94.86 O
ATOM 277 N ILE A 70 1.697 -0.462 2.281 1.00 93.94 N	ATOM 277 N ILE A 70 1.071 0.617 0.483 1.00 93.69 N
ATOM 278 CA ILE A 70 1.189 -1.650 2.969 1.00 93.94 C	ATOM 278 CA ILE A 70 2.368 1.167 0.096 1.00 93.69 C
ATOM 279 C ILE A 70 0.609 -1.190 4.304 1.00 93.94 C	ATOM 279 C ILE A 70 2.676 0.650 -1.305 1.00 93.69 C
ATOM 280 O ILE A 70 1.207 -0.362 4.991 1.00 93.94 O	ATOM 280 O ILE A 70 2.466 -0.523 -1.592 1.00 93.69 O
ATOM 281 N LEU A 71 -0.573 -1.697 4.643 1.00 91.96 N	ATOM 281 N ALA A 71 3.127 1.530 -2.193 1.00 92.90 N
ATOM 282 CA LEU A 71 -1.244 -1.448 5.911 1.00 91.96 C	ATOM 282 CA ALA A 71 3.493 1.177 -3.557 1.00 92.90 C
ATOM 283 C LEU A 71 -1.296 -2.734 6.715 1.00 91.96 C	ATOM 283 C ALA A 71 4.959 1.509 -3.823 1.00 92.90 C
ATOM 284 O LEU A 71 -1.757 -3.763 6.214 1.00 91.96 O	ATOM 284 O ALA A 71 5.416 2.623 -3.546 1.00 92.90 O
ATOM 285 N GLU A 72 -0.901 -2.638 7.976 1.00 91.54 N	ATOM 285 N GLU A 72 5.670 0.570 -4.433 1.00 92.04 N
ATOM 286 CA GLU A 72 -0.944 -3.743 8.921 1.00 91.54 C	ATOM 286 CA GLU A 72 7.082 0.674 -4.771 1.00 92.04 C
ATOM 287 C GLU A 72 -1.668 -3.343 10.203 1.00 91.54 C	ATOM 287 C GLU A 72 7.342 0.288 -6.228 1.00 92.04 C
ATOM 288 O GLU A 72 -1.528 -2.232 10.710 1.00 91.54 O	ATOM 288 O GLU A 72 6.659 -0.546 -6.816 1.00 92.04 O
ATOM 289 N GLU A 73 -2.431 -4.278 10.756 1.00 88.08 N	ATOM 289 N TYR A 73 8.378 0.873 -6.821 1.00 90.07 N
ATOM 290 CA GLU A 73 -3.017 -4.171 12.088 1.00 88.08 C	ATOM 290 CA TYR A 73 8.864 0.519 -8.151 1.00 90.07 C
ATOM 291 C GLU A 73 -2.462 -5.304 12.952 1.00 88.08 C	ATOM 291 C TYR A 73 10.384 0.439 -8.129 1.00 90.07 C
ATOM 292 O GLU A 73 -2.719 -6.475 12.675 1.00 88.08 O	ATOM 292 O TYR A 73 11.047 1.433 -7.840 1.00 90.07 O
ATOM 293 N ASN A 74 -1.731 -4.973 14.021 1.00 85.51 N	ATOM 293 N ASN A 74 10.954 -0.723 -8.460 1.00 87.50 N
ATOM 294 CA ASN A 74 -1.156 -5.960 14.947 1.00 85.51 C	ATOM 294 CA ASN A 74 12.406 -0.957 -8.414 1.00 87.50 C
ATOM 295 C ASN A 74 -0.332 -7.055 14.231 1.00 85.51 C	ATOM 295 C ASN A 74 13.051 -0.545 -7.070 1.00 87.50 C
ATOM 296 O ASN A 74 -0.476 -8.241 14.535 1.00 85.51 O	ATOM 296 O ASN A 74 14.037 0.194 -7.059 1.00 87.50 O
ATOM 297 N GLY A 75 0.480 -6.661 13.243 1.00 85.16 N	ATOM 297 N ASN A 75 12.476 -0.987 -5.943 1.00 85.24 N
ATOM 298 CA GLY A 75 1.285 -7.573 12.420 1.00 85.16 C	ATOM 298 CA ASN A 75 12.907 -0.633 -4.575 1.00 85.24 C
ATOM 299 C GLY A 75 0.478 -8.417 11.430 1.00 85.16 C	ATOM 299 C ASN A 75 12.915 0.881 -4.288 1.00 85.24 C
ATOM 300 O GLY A 75 0.996 -9.383 10.883 1.00 85.16 O	ATOM 300 O ASN A 75 13.650 1.365 -3.427 1.00 85.24 O
ATOM 301 N LYS A 76 -0.808 -8.108 11.220 1.00 85.58 N	ATOM 301 N LYS A 76 12.138 1.657 -5.051 1.00 88.12 N
ATOM 302 CA LYS A 76 -1.640 -8.764 10.208 1.00 85.58 C	ATOM 302 CA LYS A 76 11.882 3.068 -4.777 1.00 88.12 C
ATOM 303 C LYS A 76 -1.851 -7.840 9.030 1.00 85.58 C	ATOM 303 C LYS A 76 10.440 3.210 -4.336 1.00 88.12 C
ATOM 304 O LYS A 76 -2.283 -6.700 9.205 1.00 85.58 O	ATOM 304 O LYS A 76 9.534 2.828 -5.072 1.00 88.12 O
ATOM 305 N LEU A 77 -1.658 -8.381 7.834 1.00 87.73 N	ATOM 305 N LEU A 77 10.247 3.831 -3.182 1.00 89.09 N
ATOM 306 CA LEU A 77 -1.897 -7.657 6.601 1.00 87.73 C	ATOM 306 CA LEU A 77 8.934 4.223 -2.700 1.00 89.09 C
ATOM 307 C LEU A 77 -3.365 -7.229 6.473 1.00 87.73 C	ATOM 307 C LEU A 77 8.264 5.178 -3.699 1.00 89.09 C
ATOM 308 O LEU A 77 -4.279 -8.061 6.439 1.00 87.73 O	ATOM 308 O LEU A 77 8.822 6.228 -4.031 1.00 89.09 O
ATOM 309 N LEU A 78 -3.571 -5.918 6.375 1.00 87.34 N	ATOM 309 N ILE A 78 7.074 4.804 -4.164 1.00 88.36 N
ATOM 310 CA LEU A 78 -4.878 -5.284 6.246 1.00 87.34 C	ATOM 310 CA ILE A 78 6.255 5.573 -5.107 1.00 88.36 C
ATOM 311 C LEU A 78 -5.130 -4.871 4.796 1.00 87.34 C	ATOM 311 C ILE A 78 5.067 6.199 -4.395 1.00 88.36 C
ATOM 312 O LEU A 78 -6.170 -5.196 4.230 1.00 87.34 O	ATOM 312 O ILE A 78 4.814 7.382 -4.598 1.00 88.36 O
ATOM 313 N ALA A 79 -4.167 -4.194 4.171 1.00 89.04 N	ATOM 313 N ALA A 79 4.351 5.448 -3.558 1.00 89.32 N
ATOM 314 CA ALA A 79 -4.280 -3.773 2.781 1.00 89.04 C	ATOM 314 CA ALA A 79 3.204 5.981 -2.837 1.00 89.32 C
ATOM 315 C ALA A 79 -2.912 -3.617 2.115 1.00 89.04 C	ATOM 315 C ALA A 79 3.057 5.370 -1.445 1.00 89.32 C
ATOM 316 O ALA A 79 -1.929 -3.266 2.762 1.00 89.04 O	ATOM 316 O ALA A 79 3.306 4.185 -1.245 1.00 89.32 O
ATOM 317 N ILE A 80 -2.870 -3.806 0.800 1.00 92.24 N	ATOM 317 N ILE A 80 2.594 6.186 -0.503 1.00 91.22 N
ATOM 318 CA ILE A 80 -1.723 -3.485 -0.053 1.00 92.24 C	ATOM 318 CA ILE A 80 2.015 5.730 0.762 1.00 91.22 C
ATOM 319 C ILE A 80 -2.237 -2.692 -1.230 1.00 92.24 C	ATOM 319 C ILE A 80 0.639 6.363 0.825 1.00 91.22 C
ATOM 320 O ILE A 80 -3.232 -3.057 -1.857 1.00 92.24 O	ATOM 320 O ILE A 80 0.527 7.593 0.820 1.00 91.22 O
ATOM 321 N GLY A 81 -1.543 -1.615 -1.560 1.00 92.61 N	ATOM 321 N ALA A 81 -0.403 5.545 0.849 1.00 92.39 N
ATOM 322 CA GLY A 81 -1.959 -0.776 -2.660 1.00 92.61 C	ATOM 322 CA ALA A 81 -1.762 6.048 0.799 1.00 92.39 C
ATOM 323 C GLY A 81 -0.960 0.307 -2.986 1.00 92.61 C	ATOM 323 C ALA A 81 -2.754 5.070 1.412 1.00 92.39 C
ATOM 324 O GLY A 81 0.169 0.332 -2.507 1.00 92.61 O	ATOM 324 O ALA A 81 -2.452 3.911 1.674 1.00 92.39 O
ATOM 325 N TYR A 82 -1.377 1.226 -3.837 1.00 93.76 N	ATOM 325 N TYR A 82 -3.969 5.542 1.638 1.00 93.24 N
ATOM 326 CA TYR A 82 -0.589 2.404 -4.146 1.00 93.76 C	ATOM 326 CA TYR A 82 -5.088 4.685 1.990 1.00 93.24 C
ATOM 327 C TYR A 82 -1.492 3.609 -4.369 1.00 93.76 C	ATOM 327 C TYR A 82 -6.341 5.138 1.256 1.00 93.24 C
ATOM 328 O TYR A 82 -2.635 3.502 -4.819 1.00 93.76 O	ATOM 328 O TYR A 82 -6.477 6.301 0.872 1.00 93.24 O
ATOM 329 N ILE A 83 -0.948 4.775 -4.048 1.00 92.17 N	ATOM 329 N ILE A 83 -7.245 4.190 1.047 1.00 92.37 N
ATOM 330 CA ILE A 83 -1.552 6.058 -4.372 1.00 92.17 C	ATOM 330 CA ILE A 83 -8.563 4.432 0.472 1.00 92.37 C
ATOM 331 C ILE A 83 -1.047 6.472 -5.748 1.00 92.17 C	ATOM 331 C ILE A 83 -9.568 4.393 1.618 1.00 92.37 C
ATOM 332 O ILE A 83 0.164 6.491 -5.961 1.00 92.17 O	ATOM 332 O ILE A 83 -9.575 3.417 2.366 1.00 92.37 O
ATOM 333 N ASP A 84 -1.949 6.778 -6.673 1.00 89.80 N	ATOM 333 N ASP A 84 -10.378 5.439 1.780 1.00 91.64 N
ATOM 334 CA ASP A 84 -1.575 7.268 -8.002 1.00 89.80 C	ATOM 334 CA ASP A 84 -11.421 5.463 2.813 1.00 91.64 C
ATOM 335 C ASP A 84 -1.438 8.799 -8.062 1.00 89.80 C	ATOM 335 C ASP A 84 -12.748 4.845 2.342 1.00 91.64 C
ATOM 336 O ASP A 84 -1.635 9.519 -7.076 1.00 89.80 O	ATOM 336 O ASP A 84 -12.896 4.441 1.184 1.00 91.64 O
ATOM 337 N GLU A 85 -1.131 9.317 -9.253 1.00 88.69 N	ATOM 337 N GLU A 85 -13.743 4.818 3.230 1.00 91.00 N
ATOM 338 CA GLU A 85 -0.964 10.751 -9.489 1.00 88.69 C	ATOM 338 CA GLU A 85 -15.080 4.281 2.962 1.00 91.00 C
ATOM 339 C GLU A 85 -2.199 11.598 -9.142 1.00 88.69 C	ATOM 339 C GLU A 85 -15.759 4.870 1.710 1.00 91.00 C
ATOM 340 O GLU A 85 -2.065 12.776 -8.799 1.00 88.69 O	ATOM 340 O GLU A 85 -16.509 4.172 1.023 1.00 91.00 O
ATOM 341 N ASN A 86 -3.393 11.001 -9.195 1.00 89.04 N	ATOM 341 N ASN A 86 -15.457 6.129 1.373 1.00 91.22 N
ATOM 342 CA ASN A 86 -4.663 11.642 -8.864 1.00 89.04 C	ATOM 342 CA ASN A 86 -15.980 6.850 0.213 1.00 91.22 C
ATOM 343 C ASN A 86 -4.979 11.548 -7.367 1.00 89.04 C	ATOM 343 C ASN A 86 -15.181 6.581 -1.069 1.00 91.22 C
ATOM 344 O ASN A 86 -6.079 11.914 -6.950 1.00 89.04 O	ATOM 344 O ASN A 86 -15.396 7.251 -2.079 1.00 91.22 O
ATOM 345 N LYS A 87 -4.027 11.065 -6.558 1.00 83.30 N	ATOM 345 N LYS A 87 -14.239 5.630 -1.036 1.00 85.94 N
ATOM 346 CA LYS A 87 -4.179 10.793 -5.127 1.00 83.30 C	ATOM 346 CA LYS A 87 -13.301 5.323 -2.124 1.00 85.94 C
ATOM 347 C LYS A 87 -5.260 9.755 -4.824 1.00 83.30 C	ATOM 347 C LYS A 87 -12.414 6.507 -2.524 1.00 85.94 C
ATOM 348 O LYS A 87 -5.813 9.755 -3.725 1.00 83.30 O	ATOM 348 O LYS A 87 -11.932 6.547 -3.657 1.00 85.94 O
ATOM 349 N LYS A 88 -5.575 8.881 -5.785 1.00 87.95 N	ATOM 349 N LYS A 88 -12.186 7.474 -1.625 1.00 89.17 N
ATOM 350 CA LYS A 88 -6.535 7.797 -5.572 1.00 87.95 C	ATOM 350 CA LYS A 88 -11.237 8.562 -1.887 1.00 89.17 C
ATOM 351 C LYS A 88 -5.833 6.595 -4.961 1.00 87.95 C	ATOM 351 C LYS A 88 -9.841 8.121 -1.485 1.00 89.17 C
ATOM 352 O LYS A 88 -4.728 6.242 -5.372 1.00 87.95 O	ATOM 352 O LYS A 88 -9.648 7.450 -0.474 1.00 89.17 O
ATOM 353 N LEU A 89 -6.494 5.977 -3.989 1.00 89.06 N	ATOM 353 N TYR A 89 -8.877 8.509 -2.306 1.00 89.54 N
ATOM 354 CA LEU A 89 -6.064 4.717 -3.399 1.00 89.06 C	ATOM 354 CA TYR A 89 -7.469 8.263 -2.054 1.00 89.54 C
ATOM 355 C LEU A 89 -6.472 3.582 -4.330 1.00 89.06 C	ATOM 355 C TYR A 89 -6.901 9.384 -1.194 1.00 89.54 C
ATOM 356 O LEU A 89 -7.654 3.407 -4.615 1.00 89.06 O	ATOM 356 O TYR A 89 -7.023 10.557 -1.542 1.00 89.54 O
ATOM 357 N ASN A 90 -5.488 2.829 -4.802 1.00 89.41 N	ATOM 357 N HIS A 90 -6.234 9.008 -0.111 1.00 89.56 N
ATOM 358 CA ASN A 90 -5.703 1.631 -5.597 1.00 89.41 C	ATOM 358 CA HIS A 90 -5.505 9.922 0.759 1.00 89.56 C
ATOM 359 C ASN A 90 -5.268 0.433 -4.753 1.00 89.41 C	ATOM 359 C HIS A 90 -4.024 9.587 0.664 1.00 89.56 C
ATOM 360 O ASN A 90 -4.080 0.302 -4.452 1.00 89.41 O	ATOM 360 O HIS A 90 -3.575 8.570 1.196 1.00 89.56 O
ATOM 361 N PHE A 91 -6.222 -0.402 -4.345 1.00 88.43 N	ATOM 361 N PHE A 91 -3.274 10.425 -0.046 1.00 86.22 N
ATOM 362 CA PHE A 91 -5.972 -1.575 -3.510 1.00 88.43 C	ATOM 362 CA PHE A 91 -1.837 10.255 -0.230 1.00 86.22 C
ATOM 363 C PHE A 91 -5.768 -2.812 -4.383 1.00 88.43 C	ATOM 363 C PHE A 91 -1.076 10.953 0.894 1.00 86.22 C
ATOM 364 O PHE A 91 -6.670 -3.202 -5.112 1.00 88.43 O	ATOM 364 O PHE A 91 -1.227 12.150 1.106 1.00 86.22 O
ATOM 365 N LEU A 92 -4.601 -3.442 -4.263 1.00 87.34 N	ATOM 365 N LEU A 92 -0.235 10.195 1.592 1.00 85.62 N
ATOM 366 CA LEU A 92 -4.332 -4.765 -4.834 1.00 87.34 C	ATOM 366 CA LEU A 92 0.761 10.714 2.534 1.00 85.62 C
ATOM 367 C LEU A 92 -4.858 -5.878 -3.921 1.00 87.34 C	ATOM 367 C LEU A 92 2.090 11.003 1.842 1.00 85.62 C
ATOM 368 O LEU A 92 -5.276 -6.936 -4.389 1.00 87.34 O	ATOM 368 O LEU A 92 2.880 11.831 2.290 1.00 85.62 O
ATOM 369 N TYR A 93 -4.807 -5.620 -2.615 1.00 86.55 N	ATOM 369 N TYR A 93 2.357 10.257 0.776 1.00 83.90 N
ATOM 370 CA TYR A 93 -5.333 -6.471 -1.564 1.00 86.55 C	ATOM 370 CA TYR A 93 3.551 10.373 -0.032 1.00 83.90 C
ATOM 371 C TYR A 93 -6.015 -5.588 -0.523 1.00 86.55 C	ATOM 371 C TYR A 93 3.216 9.967 -1.457 1.00 83.90 C
ATOM 372 O TYR A 93 -5.436 -4.593 -0.081 1.00 86.55 O	ATOM 372 O TYR A 93 2.548 8.951 -1.663 1.00 83.90 O
ATOM 373 N LEU A 94 -7.221 -5.956 -0.112 1.00 85.92 N	ATOM 373 N LEU A 94 3.707 10.734 -2.426 1.00 83.53 N
ATOM 374 CA LEU A 94 -7.907 -5.351 1.022 1.00 85.92 C	ATOM 374 CA LEU A 94 3.651 10.386 -3.835 1.00 83.53 C
ATOM 375 C LEU A 94 -8.662 -6.439 1.775 1.00 85.92 C	ATOM 375 C LEU A 94 4.938 10.853 -4.521 1.00 83.53 C
ATOM 376 O LEU A 94 -9.563 -7.080 1.231 1.00 85.92 O	ATOM 376 O LEU A 94 5.366 11.997 -4.392 1.00 83.53 O
ATOM 377 N LYS A 95 -8.306 -6.609 3.044 1.00 79.33 N	ATOM 377 N LYS A 95 5.587 9.973 -5.272 1.00 80.61 N
ATOM 378 CA LYS A 95 -9.011 -7.472 3.980 1.00 79.33 C	ATOM 378 CA LYS A 95 6.787 10.320 -6.026 1.00 80.61 C
ATOM 379 C LYS A 95 -10.231 -6.726 4.512 1.00 79.33 C	ATOM 379 C LYS A 95 6.712 9.755 -7.427 1.00 80.61 C
ATOM 380 O LYS A 95 -10.177 -6.113 5.573 1.00 79.33 O	ATOM 380 O LYS A 95 6.618 8.546 -7.623 1.00 80.61 O
ATOM 381 N ASP A 96 -11.309 -6.770 3.744 1.00 69.57 N	ATOM 381 N TYR A 96 6.825 10.646 -8.404 1.00 72.78 N
ATOM 382 CA ASP A 96 -12.628 -6.314 4.171 1.00 69.57 C	ATOM 382 CA TYR A 96 7.033 10.255 -9.786 1.00 72.78 C
ATOM 383 C ASP A 96 -13.526 -7.525 4.461 1.00 69.57 C	ATOM 383 C TYR A 96 8.510 9.949 -10.018 1.00 72.78 C
ATOM 384 O ASP A 96 -13.482 -8.528 3.748 1.00 69.57 O	ATOM 384 O TYR A 96 9.384 10.444 -9.304 1.00 72.78 O
ATOM 385 N GLU A 97 -14.320 -7.460 5.531 1.00 63.19 N	ATOM 385 N LEU A 97 8.805 9.134 -11.037 1.00 62.84 N
ATOM 386 CA GLU A 97 -15.218 -8.560 5.908 1.00 63.19 C	ATOM 386 CA LEU A 97 10.170 8.674 -11.334 1.00 62.84 C
ATOM 387 C GLU A 97 -16.430 -8.686 4.973 1.00 63.19 C	ATOM 387 C LEU A 97 11.191 9.815 -11.479 1.00 62.84 C
ATOM 388 O GLU A 97 -17.057 -9.746 4.929 1.00 63.19 O	ATOM 388 O LEU A 97 12.373 9.573 -11.237 1.00 62.84 O
ATOM 389 N LYS A 98 -16.786 -7.620 4.244 1.00 61.71 N	ATOM 389 N ASN A 98 10.734 11.031 -11.804 1.00 57.14 N
ATOM 390 CA LYS A 98 -17.967 -7.580 3.374 1.00 61.71 C	ATOM 390 CA ASN A 98 11.587 12.193 -12.035 1.00 57.14 C
ATOM 391 C LYS A 98 -17.596 -7.870 1.926 1.00 61.71 C	ATOM 391 C ASN A 98 11.358 13.371 -11.065 1.00 57.14 C
ATOM 392 O LYS A 98 -18.225 -8.726 1.310 1.00 61.71 O	ATOM 392 O ASN A 98 12.254 14.200 -10.963 1.00 57.14 O
ATOM 393 N GLU A 99 -16.589 -7.183 1.394 1.00 64.97 N	ATOM 393 N GLU A 99 10.251 13.433 -10.306 1.00 55.25 N
ATOM 394 CA GLU A 99 -16.162 -7.309 -0.004 1.00 64.97 C	ATOM 394 CA GLU A 99 9.982 14.524 -9.346 1.00 55.25 C
ATOM 395 C GLU A 99 -14.637 -7.245 -0.109 1.00 64.97 C	ATOM 395 C GLU A 99 9.179 14.029 -8.117 1.00 55.25 C
ATOM 396 O GLU A 99 -14.063 -6.179 -0.351 1.00 64.97 O	ATOM 396 O GLU A 99 8.165 13.338 -8.276 1.00 55.25 O
ATOM 397 N PRO A 100 -13.943 -8.377 0.081 1.00 64.91 N	ATOM 397 N PRO A 100 9.609 14.332 -6.874 1.00 52.65 N
ATOM 398 CA PRO A 100 -12.502 -8.360 0.008 1.00 64.91 C	ATOM 398 CA PRO A 100 8.796 14.094 -5.681 1.00 52.65 C
ATOM 399 C PRO A 100 -12.040 -8.163 -1.444 1.00 64.91 C	ATOM 399 C PRO A 100 7.656 15.120 -5.592 1.00 52.65 C
ATOM 400 O PRO A 100 -12.538 -8.804 -2.374 1.00 64.91 O	ATOM 400 O PRO A 100 7.918 16.319 -5.600 1.00 52.65 O
ATOM 401 N ILE A 101 -11.077 -7.261 -1.637 1.00 69.41 N	ATOM 401 N ILE A 101 6.406 14.662 -5.448 1.00 53.72 N
ATOM 402 CA ILE A 101 -10.519 -6.947 -2.957 1.00 69.41 C	ATOM 402 CA ILE A 101 5.260 15.535 -5.157 1.00 53.72 C
ATOM 403 C ILE A 101 -9.240 -7.750 -3.133 1.00 69.41 C	ATOM 403 C ILE A 101 4.807 15.256 -3.727 1.00 53.72 C
ATOM 404 O ILE A 101 -8.305 -7.600 -2.346 1.00 69.41 O	ATOM 404 O ILE A 101 4.174 14.245 -3.433 1.00 53.72 O
ATOM 405 N PHE A 102 -9.191 -8.560 -4.190 1.00 71.39 N	ATOM 405 N PHE A 102 5.127 16.164 -2.810 1.00 51.59 N
ATOM 406 CA PHE A 102 -8.012 -9.325 -4.580 1.00 71.39 C	ATOM 406 CA PHE A 102 4.580 16.095 -1.461 1.00 51.59 C
ATOM 407 C PHE A 102 -7.785 -9.167 -6.082 1.00 71.39 C	ATOM 407 C PHE A 102 3.106 16.479 -1.512 1.00 51.59 C
ATOM 408 O PHE A 102 -8.443 -9.816 -6.893 1.00 71.39 O	ATOM 408 O PHE A 102 2.758 17.638 -1.725 1.00 51.59 O
ATOM 409 N GLU A 103 -6.860 -8.291 -6.470 1.00 70.22 N	ATOM 409 N VAL A 103 2.247 15.480 -1.344 1.00 53.25 N
ATOM 410 CA GLU A 103 -6.429 -8.208 -7.872 1.00 70.22 C	ATOM 410 CA VAL A 103 0.815 15.687 -1.202 1.00 53.25 C
ATOM 411 C GLU A 103 -5.397 -9.292 -8.223 1.00 70.22 C	ATOM 411 C VAL A 103 0.541 15.884 0.281 1.00 53.25 C
ATOM 412 O GLU A 103 -5.183 -9.574 -9.403 1.00 70.22 O	ATOM 412 O VAL A 103 0.667 14.955 1.076 1.00 53.25 O
ATOM 413 N ASP A 104 -4.742 -9.890 -7.222 1.00 68.34 N	ATOM 413 N ASP A 104 0.233 17.118 0.660 1.00 54.46 N
ATOM 414 CA ASP A 104 -3.596 -10.774 -7.431 1.00 68.34 C	ATOM 414 CA ASP A 104 -0.311 17.397 1.981 1.00 54.46 C
ATOM 415 C ASP A 104 -3.593 -11.969 -6.460 1.00 68.34 C	ATOM 415 C ASP A 104 -1.745 16.843 2.036 1.00 54.46 C
ATOM 416 O ASP A 104 -3.553 -11.806 -5.238 1.00 68.34 O	ATOM 416 O ASP A 104 -2.553 17.139 1.149 1.00 54.46 O
ATOM 417 N GLU A 105 -3.641 -13.187 -7.012 1.00 75.10 N	ATOM 417 N GLU A 105 -2.062 16.015 3.040 1.00 53.86 N
ATOM 418 CA GLU A 105 -3.679 -14.433 -6.236 1.00 75.10 C	ATOM 418 CA GLU A 105 -3.401 15.415 3.198 1.00 53.86 C
ATOM 419 C GLU A 105 -2.382 -14.695 -5.453 1.00 75.10 C	ATOM 419 C GLU A 105 -4.514 16.477 3.229 1.00 53.86 C
ATOM 420 O GLU A 105 -2.429 -15.337 -4.403 1.00 75.10 O	ATOM 420 O GLU A 105 -5.654 16.167 2.881 1.00 53.86 O
ATOM 421 N GLU A 106 -1.221 -14.232 -5.933 1.00 74.98 N	ATOM 421 N GLU A 106 -4.220 17.723 3.624 1.00 52.33 N
ATOM 422 CA GLU A 106 0.046 -14.409 -5.209 1.00 74.98 C	ATOM 422 CA GLU A 106 -5.216 18.796 3.621 1.00 52.33 C
ATOM 423 C GLU A 106 0.092 -13.493 -3.984 1.00 74.98 C	ATOM 423 C GLU A 106 -5.516 19.320 2.213 1.00 52.33 C
ATOM 424 O GLU A 106 0.479 -13.932 -2.899 1.00 74.98 O	ATOM 424 O GLU A 106 -6.643 19.745 1.956 1.00 52.33 O
ATOM 425 N ILE A 107 -0.381 -12.250 -4.137 1.00 75.97 N	ATOM 425 N LYS A 107 -4.553 19.234 1.286 1.00 44.46 N
ATOM 426 CA ILE A 107 -0.537 -11.305 -3.022 1.00 75.97 C	ATOM 426 CA LYS A 107 -4.691 19.744 -0.086 1.00 44.46 C
ATOM 427 C ILE A 107 -1.557 -11.844 -2.013 1.00 75.97 C	ATOM 427 C LYS A 107 -5.265 18.742 -1.081 1.00 44.46 C
ATOM 428 O ILE A 107 -1.296 -11.816 -0.811 1.00 75.97 O	ATOM 428 O LYS A 107 -5.748 19.157 -2.126 1.00 44.46 O
ATOM 429 N PHE A 108 -2.680 -12.393 -2.486 1.00 74.23 N	ATOM 429 N PHE A 108 -5.237 17.442 -0.790 1.00 48.45 N
ATOM 430 CA PHE A 108 -3.677 -13.028 -1.623 1.00 74.23 C	ATOM 430 CA PHE A 108 -5.744 16.412 -1.705 1.00 48.45 C
ATOM 431 C PHE A 108 -3.073 -14.167 -0.791 1.00 74.23 C	ATOM 431 C PHE A 108 -7.049 15.808 -1.193 1.00 48.45 C
ATOM 432 O PHE A 108 -3.172 -14.155 0.436 1.00 74.23 O	ATOM 432 O PHE A 108 -7.135 14.633 -0.841 1.00 48.45 O
ATOM 433 N LYS A 109 -2.362 -15.102 -1.436 1.00 72.42 N	ATOM 433 N LYS A 109 -8.103 16.626 -1.152 1.00 44.39 N
ATOM 434 CA LYS A 109 -1.693 -16.213 -0.741 1.00 72.42 C	ATOM 434 CA LYS A 109 -9.468 16.155 -0.894 1.00 44.39 C
ATOM 435 C LYS A 109 -0.647 -15.721 0.253 1.00 72.42 C	ATOM 435 C LYS A 109 -10.212 15.936 -2.211 1.00 44.39 C
ATOM 436 O LYS A 109 -0.564 -16.262 1.350 1.00 72.42 O	ATOM 436 O LYS A 109 -11.123 16.677 -2.545 1.00 44.39 O
ATOM 437 N GLY A 110 0.142 -14.706 -0.099 1.00 66.76 N	ATOM 437 N GLY A 110 -9.881 14.846 -2.903 1.00 45.00 N
ATOM 438 CA GLY A 110 1.115 -14.118 0.823 1.00 66.76 C	ATOM 438 CA GLY A 110 -10.734 14.287 -3.958 1.00 45.00 C
ATOM 439 C GLY A 110 0.450 -13.485 2.051 1.00 66.76 C	ATOM 439 C GLY A 110 -10.583 14.904 -5.351 1.00 45.00 C
ATOM 440 O GLY A 110 0.904 -13.711 3.169 1.00 66.76 O	ATOM 440 O GLY A 110 -11.541 15.462 -5.869 1.00 45.00 O
ATOM 441 N GLY A 111 -0.674 -12.787 1.863 1.00 64.35 N	ATOM 441 N GLY A 111 -9.420 14.718 -5.978 1.00 44.97 N
ATOM 442 CA GLY A 111 -1.463 -12.209 2.954 1.00 64.35 C	ATOM 442 CA GLY A 111 -9.214 14.972 -7.415 1.00 44.97 C
ATOM 443 C GLY A 111 -2.093 -13.244 3.892 1.00 64.35 C	ATOM 443 C GLY A 111 -8.875 16.418 -7.786 1.00 44.97 C
ATOM 444 O GLY A 111 -2.186 -13.005 5.096 1.00 64.35 O	ATOM 444 O GLY A 111 -8.185 16.654 -8.767 1.00 44.97 O
ATOM 445 N GLU A 112 -2.489 -14.409 3.374 1.00 67.90 N	ATOM 445 N GLU A 112 -9.224 17.406 -6.964 1.00 35.98 N
ATOM 446 CA GLU A 112 -2.956 -15.529 4.201 1.00 67.90 C	ATOM 446 CA GLU A 112 -8.773 18.781 -7.195 1.00 35.98 C
ATOM 447 C GLU A 112 -1.809 -16.254 4.921 1.00 67.90 C	ATOM 447 C GLU A 112 -7.402 19.021 -6.545 1.00 35.98 C
ATOM 448 O GLU A 112 -1.987 -16.721 6.044 1.00 67.90 O	ATOM 448 O GLU A 112 -7.278 19.225 -5.338 1.00 35.98 O
ATOM 449 N LEU A 113 -0.622 -16.354 4.317 1.00 58.04 N	ATOM 449 N LEU A 113 -6.343 18.995 -7.358 1.00 42.95 N
ATOM 450 CA LEU A 113 0.517 -17.068 4.907 1.00 58.04 C	ATOM 450 CA LEU A 113 -5.087 19.663 -7.022 1.00 42.95 C
ATOM 451 C LEU A 113 1.110 -16.357 6.133 1.00 58.04 C	ATOM 451 C LEU A 113 -5.364 21.172 -6.984 1.00 42.95 C
ATOM 452 O LEU A 113 1.584 -17.037 7.044 1.00 58.04 O	ATOM 452 O LEU A 113 -5.459 21.809 -8.034 1.00 42.95 O
ATOM 453 N GLU A 114 1.003 -15.030 6.221 1.00 54.48 N	ATOM 453 N GLU A 114 -5.461 21.766 -5.793 1.00 39.47 N
ATOM 454 CA GLU A 114 1.387 -14.252 7.414 1.00 54.48 C	ATOM 454 CA GLU A 114 -5.347 23.221 -5.661 1.00 39.47 C
ATOM 455 C GLU A 114 0.583 -14.670 8.668 1.00 54.48 C	ATOM 455 C GLU A 114 -3.941 23.646 -6.120 1.00 39.47 C
ATOM 456 O GLU A 114 1.047 -14.513 9.796 1.00 54.48 O	ATOM 456 O GLU A 114 -2.970 23.648 -5.355 1.00 39.47 O
[truncated: 646 more rows]

## Sheet: Figure 4a
	Recovery	Model	Hydrophobicity
[truncated: 303 more rows]

[truncated: 12 more sheets: Figure 4b, Figure 4c, Figure 5c, Figure 5d, Figure 6d, Figure 6e, Figure 6f, Supplementary Table 2, Supplementary Table 3, Supplementary Table 4, Supplementary Table 5, Supplementary Table 6]
